# Supplementary material for: Identification, introgression, and validation of fruit volatile QTLs from a red-fruited wild tomato species
Source: J Exp Bot. 2016 Dec 31;68(3):429–42. doi: 10.1093/jxb/erw455 (PMC5444475; doi:10.1093/jxb/erw455)
Supplement: supplementary_table_S1 [file erw455_suppl_supplementary_table_S1.xls]

## Sheet: Season 2
Relative to the levels in Moneymaker.
	Season 2
ID	Compound	S. pimpinellifolium TO-937	S. lycopersicum cv. 'Moneymaker '	Min RILs	Max RILs
1	Ethanol	102.17	1	0.462326	222.586
2	Acetone	0.678969	1	0.37125	1.70209
3	2-methylpropanal	1.05015	1	0.128924	7.76146
4	3-methylbutanal	0.412439	1	0.041356	11.9829
5	Butanol	0.527878	1	0.331478	17.1043
6	2-methylbutanal	0.441661	1	0.257759	3.64824
7	1-penten-3-ol	0.497231	1	0.252004	2.18498
8	1-penten-3-one	0.660937	1	0.363059	2.77099
9	Pentanal	0.505173	1	0.258811	2.5729
10	2-ethylfuran	0.840036	1	0.241163	2.26989
11	3-methylbutanenitrile	0.501566	1	0.107904	14.2426
12	3-methylbutanol	0.393085	1	0.0502049	17.2544
13	2-methylbutanol	0.476295	1	0.0327198	9.85362
14	(E)-2-methyl-2-butenal	0.904298	1	0.414921	4.80095
15	(E)-2-pentenal	0.644538	1	0.322062	2.80788
16	1-pentanol	0.346764	1	0.123511	3.23778
17	(Z)-3-hexenal	0.553111	1	0.125842	1.5133
18	Hexanal	0.698075	1	0.134042	2.11928
19	3-methylbutanoic acid	0.856095	1	0.0679136	11.1667
20	(E)-2-hexenal	1.4988	1	0.304378	3.04021
21	Pentanoic acid	0.475252	1	0.169215	2.0922
22	(E,E)-2,4-hexadienal	0.696354	1	0.161489	1.88652
23	Hexanoic acid	0.333976	1	0.293794	1.49236
24	(E)-2-heptenal	0.675445	1	0.229849	2.17816
25	Benzaldehyde	0.501652	1	0.346178	2.9592
26	6-methyl-5-hepten-2-one	1.29533	1	0.331609	4.30447
27	2-pentylfuran	1.08697	1	0.256098	5.86615
28	Octanal	0.585562	1	0.379447	1.58704
29	Benzylacohol	3.48165	1	0.157679	10.5049
30	2-isobutylthiazole	1.21028	1	0.00737656	4.45176
31	Phenylacetaldehyde	0.41384	1	0.1483	4.43427
32	(E)-2-octenal	1.44708	1	0.3714	5.23658
33	Acetophenone	0.751914	1	0.45535	2.36007
34	2-ethylhexanoic acid	0.157511	1	0.0397036	0.843129
35	Guaiacol	0.253441	1	0.0196928	4.27501
36	Linalool	1.25974	1	0.172434	2.49006
37	Nonanal	0.785221	1	0.414702	1.75794
38	2-phenylethanol	0.573462	1	0.0450544	5.29623
39	Octanoic acid	0.288772	1	0.150773	2.48649
40	Benzylnitrile	1.45449	1	0.119305	25.0877
41	Decanal	0.902455	1	0.414773	1.7759
42	Terpineol	0.538748	1	0.148262	1.6563
43	Methyl salicylate	0.971451	1	0.0195725	4.77541
44	Geranial	0.801501	1	0.227923	3.21931
45	Ethyl salicylate	0.391526	1	0.00660756	151.092
46	1-nitro-2-phenylethane	0.0737955	1	0.00388108	5.86746
47	(E,E)-2,4-decadienal	0.928097	1	0.183551	7.40087
48	Eugenol	0.0199425	1	0.00426193	3.53725
49	B-damascenone	0.865207	1	0.18838	6.39924
50	Geranylacetone	1.47536	1	0.211446	4.42618
51	B-ionone	0.47	1	0.198601	2.41068
52	Benzophenone	0.195752	1	0.194549	1.15166

## Sheet: season 3
Relative to the levels in Moneymaker.
	Season 3
ID	Compound	S. pimpinellifolium TO-937	S. lycopersicum cv. 'Moneymaker '	Min RILs	Max RILs
1	Ethanol	2.81395	1	0.613725	45.5105
2	Acetone	1.54499	1	0.574243	2.39402
3	2-methylpropanal	1.52828	1	0.959908	5.56953
4	3-methylbutanal	1.11487	1	0.275676	20.7036
5	Butanol	0.673455	1	0.284873	13.4009
6	2-methylbutanal	2.19268	1	0.547375	18.2716
7	1-penten-3-ol	2.0537	1	0.128423	5.56838
8	1-penten-3-one	2.30797	1	0.440198	5.98859
9	Pentanal	3.28871	1	0.862453	7.66318
10	2-ethylfuran	1.89943	1	0.0266125	3.38487
11	3-methylbutanenitrile	0.701721	1	0.160341	24.5522
12	3-methylbutanol	1.96782	1	0.0182071	48.7704
13	2-methylbutanol	0.775986	1	0.0767674	18.0564
14	(E)-2-methyl-2-butenal	8.83538	1	0.697128	17.6825
15	(E)-2-pentenal	3.41752	1	0.260314	5.00154
16	1-pentanol	1.73833	1	0.288792	4.10397
17	(Z)-3-hexenal	1.48782	1	0.0137696	2.48394
18	Hexanal	2.14806	1	0.090954	4.72732
19	3-methylbutanoic acid	0.516781	1	0.24482	38.716
20	(E)-2-hexenal	1.66963	1	0.5418	8.61385
21	Pentanoic acid	0.794185	1	0.645906	1.65461
22	(E,E)-2,4-hexadienal	1.69113	1	0.00841074	3.21678
23	Hexanoic acid	0.88958	1	0.32499	1.8617
24	(E)-2-heptenal	2.23118	1	0.397237	4.71931
25	Benzaldehyde	1.3315	1	0.905083	6.10526
26	6-methyl-5-hepten-2-one	5.68084	1	0.423187	6.79965
27	2-pentylfuran	3.21955	1	0.36989	11.0773
28	Octanal	2.56137	1	0.956062	3.26775
29	Benzylacohol	0.160116	1	0.0199946	26.1901
30	2-isobutylthiazole	0.64762	1	0.0193556	4.69237
31	Phenylacetaldehyde	2.04931	1	0.452078	47.6944
32	(E)-2-octenal	3.615	1	0.678623	8.33393
33	Acetophenone	0.854228	1	0.839975	1.78698
34	2-ethylhexanoic acid	0.0280767	1	0.294753	3.54882
35	Guaiacol	1.16031	1	0.010792	8.52585
36	Linalool	0.859802	1	0.178363	3.11264
37	Nonanal	1.72939	1	0.765481	3.5165
38	2-phenylethanol	1.22194	1	0.252426	22.7437
39	Octanoic acid	4.29254	1	0.158472	3.48381
40	Benzylnitrile	2.45489	1	0.268165	77.4057
41	Decanal	0.862303	1	0.44056	1.33345
42	Terpineol	0.443856	1	0.18237	1.96143
43	Methyl salicylate	0.0784937	1	0.0249452	4.58415
44	Geranial	3.84974	1	0.286425	6.48227
45	Ethyl salicylate	0.264723	1	0.348756	3.9471
46	1-nitro-2-phenylethane	0.551992	1	0.0303185	58.226
47	(E,E)-2,4-decadienal	4.0165	1	0.336328	18.3349
48	Eugenol	0.012321	1	0.00352021	4.85705
49	B-damascenone	2.34917	1	0.189472	9.43009
50	Geranylacetone	3.4872	1	0.426978	24.9356
51	B-ionone	1.02621	1	0.24896	10.8951
52	Benzophenone	0.197527	1	0.293605	1.44306
