# Supplementary material for: Identification, introgression, and validation of fruit volatile QTLs from a red-fruited wild tomato species
Source: J Exp Bot. 2016 Dec 31;68(3):429–42. doi: 10.1093/jxb/erw455 (PMC5444475; doi:10.1093/jxb/erw455)
Supplement: supplementary_table_S2 [file erw455_suppl_supplementary_table_S2.xls]

## Sheet: ANOVA RILs seasons 2 & 3
		Total variability explained					Total variability explained (%)				p-value
Compound	Genotype	Environment	Interaction GxE	Total		Genotype	Environment	Interaction GxE		Genotype	Environment	Interaction GxE
Ethanol	1250.43	456.929	972.353	3142.6		0.397897	0.145398	0.30941		<0,0001	<0,0001	<0,0001
Acetone	67.2258	26.6334	74.9764	267.124		0.251665	0.0997043	0.28068		<0,0001	<0,0001	<0,0001
2-methylpropanal	85.6462	1.22937	81.4221	293.186		0.292122	0.00419314	0.277715		<0,0001	0.0507	<0,0001
3-methylbutanal	1096.39	9.72141	253.542	1551.34		0.706737	0.00626646	0.163434		<0,0001	<0,0001	<0,0001
Butanol	776.624	21.5765	415.223	2247.8		0.345504	0.00959894	0.184724		<0,0001	0.0002	<0,0001
2-methylbutanal	426.029	8.19463	302.511	1365.39		0.31202	0.00600168	0.221556		<0,0001	0.0032	<0,0001
1-penten-3-ol	317.676	35.9004	165.192	648.535		0.489836	0.0553561	0.254716		<0,0001	<0,0001	<0,0001
1-penten-3-one	310.029	33.8942	222.324	1320.11		0.234851	0.0256753	0.168413		<0,0001	<0,0001	0.0753
Pentanal	214.226	10.2016	134.48	446.166		0.480149	0.022865	0.301412		<0,0001	<0,0001	<0,0001
2-ethylfuran	858.09	138.817	405.771	1591.95		0.539018	0.0871993	0.254889		<0,0001	<0,0001	<0,0001
3-methylbutanenitrile	1572.79	38.2441	761.977	2832.61		0.555244	0.0135014	0.269002		<0,0001	<0,0001	<0,0001
3-methylbutanol	2859.92	1.35829	720.408	4483.05		0.637941	0.000302983	0.160696		<0,0001	0.3144	<0,0001
2-methylbutanol	1500.18	51.7885	578.529	3433.67		0.436903	0.0150826	0.168487		<0,0001	<0,0001	<0,0001
(E)-2-methyl-2-butenal	303.58	9.59462	152.471	610.316		0.497414	0.0157207	0.249823		<0,0001	<0,0001	<0,0001
(E)-2-pentenal	267.342	39.6354	182.917	597.229		0.447637	0.0663655	0.306276		<0,0001	<0,0001	<0,0001
1-pentanol	386.35	2.26469	184.877	739.424		0.522501	0.00306278	0.250028		<0,0001	0.0026	<0,0001
(Z)-3-hexenal	912.853	166.911	503.611	1807.08		0.505154	0.092365	0.278688		<0,0001	<0,0001	<0,0001
Hexanal	895.636	138.506	261.576	1434.44		0.62438	0.0965575	0.182354		<0,0001	<0,0001	<0,0001
3-methylbutanoic acid	2416.69	16.9048	367.39	3313.88		0.729263	0.00510121	0.110864		<0,0001	<0,0001	<0,0001
(E)-2-hexenal	340.23	13.6223	228.852	754.743		0.450789	0.0180489	0.303218		<0,0001	<0,0001	<0,0001
Pentanoic acid	86.4851	0.166171	72.8546	289.303		0.298943	0.000574384	0.251828		<0,0001	0.3548	<0,0001
(E,E)-2,4-hexadienal	1301.01	264.381	801.842	2962.9		0.4391	0.0892305	0.270627		<0,0001	<0,0001	<0,0001
Hexanoic acid	104.853	13.6773	67.4051	287.106		0.365207	0.0476385	0.234774		<0,0001	<0,0001	<0,0001
(E)-2-heptenal	306.991	12.3896	128.032	520.675		0.589602	0.0237953	0.245896		<0,0001	<0,0001	<0,0001
Benzaldehyde	270.248	0.194514	109.457	493.865		0.54721	0.000393861	0.221633		<0,0001	0.2867	<0,0001
6-methyl-5-hepten-2-one	251.522	27.5164	140.736	489.9		0.513415	0.0561674	0.287275		<0,0001	<0,0001	<0,0001
2-pentylfuran	427.028	5.45146	196.396	740.866		0.57639	0.00735823	0.26509		<0,0001	<0,0001	<0,0001
Octanal	72.8651	0.000805476	62.5924	192.451		0.378616	4.18536e-06	0.325238		<0,0001	0.9224	<0,0001
Benzylalcohol	2491.05	224.997	1034.17	4906.77		0.507676	0.0458544	0.210764		<0,0001	<0,0001	<0,0001
2-isobutylthiazole	1852.07	22.9308	549.031	2752		0.672991	0.00833241	0.199503		<0,0001	<0,0001	<0,0001
Phenylacetaldehyde	852.277	38.2856	340.329	1863.44		0.457368	0.0205457	0.182635		<0,0001	<0,0001	<0,0001
(E)-2-octenal	404.742	2.15666	133.774	623.834		0.648798	0.00345711	0.214438		<0,0001	<0,0001	<0,0001
Acetophenone	42.0846	0.188526	47.3426	143.477		0.293319	0.00131398	0.329966		<0,0001	0.1264	<0,0001
2-ethylhexanoic acid	189.617	36.0907	227.674	1021.78		0.185575	0.0353214	0.222821		0.008	<0,0001	<0,0001
Guaiacol	3045.61	160.999	586.971	4092.3		0.744229	0.0393419	0.143433		<0,0001	<0,0001	<0,0001
Linalool	484.947	17.4589	113.432	808.922		0.599498	0.0215829	0.140226		<0,0001	<0,0001	<0,0001
Nonanal	75.3101	0.226381	55.8137	178.402		0.422137	0.00126894	0.312854		<0,0001	0.0732	<0,0001
2-phenylethanol	1384.84	5.3509	285.875	1924.47		0.719596	0.00278045	0.148547		<0,0001	0.0001	<0,0001
Octanoic acid	391.73	8.40505	274.718	1482.81		0.264181	0.00566833	0.185269		<0,0001	0.0083	0.0042
Benzylnitrile	2247.36	0.186309	457.341	3079.13		0.729869	6.0507e-05	0.148529		<0,0001	0.5626	<0,0001
Decanal	74.3622	0.334233	57.0958	191.121		0.389084	0.0017488	0.298742		<0,0001	0.0529	<0,0001
Terpineol	361.653	0.010241	79.5124	510.358		0.708626	2.00663e-05	0.155797		<0,0001	0.7523	<0,0001
Methyl salicylate	2989.29	43.4172	456.862	3694.92		0.809027	0.0117505	0.123646		<0,0001	<0,0001	<0,0001
Geranial	389.576	9.72667	173.925	653.017		0.596579	0.014895	0.266341		<0,0001	<0,0001	<0,0001
Ethyl salicylate	1545.26	2467.12	1170.56	5202.88		0.297001	0.474184	0.224983		<0,0001	<0,0001	<0,0001
1-nitro-2-phenylethane	2824.32	2.34934	687.674	4047.85		0.697733	0.000580392	0.169886		<0,0001	0.0785	<0,0001
(E,E)-2,4-decadienal	820.835	35.4053	277.565	1465.4		0.560144	0.0241608	0.189412		<0,0001	<0,0001	<0,0001
Eugenol	4509.92	39.0272	570.448	5547.96		0.812897	0.00703451	0.102821		<0,0001	<0,0001	<0,0001
B-damascenone	665.337	2.7848	142.841	944.439		0.704479	0.00294863	0.151244		<0,0001	0.0002	<0,0001
Geranylacetone	764.688	4.59342	333.14	1277.97		0.598361	0.00359431	0.260679		<0,0001	<0,0001	<0,0001
B-ionone	778.743	0.15699	188.612	1093.28		0.7123	0.000143595	0.172519		<0,0001	0.3567	<0,0001
Benzophenone	137.198	3.66704	93.2533	471.569		0.290939	0.00777625	0.197751		<0,0001	0.0012	<0,0001
