# Supplementary material for: Identification, introgression, and validation of fruit volatile QTLs from a red-fruited wild tomato species
Source: J Exp Bot. 2016 Dec 31;68(3):429–42. doi: 10.1093/jxb/erw455 (PMC5444475; doi:10.1093/jxb/erw455)
Supplement: supplementary_table_S3 [file erw455_suppl_supplementary_table_S3.xls]

## Sheet: Correlations season 2
Correlation values of volatiles in the RILs season 2
ID	Ethanol	Acetone	2-methylpropanal	3-methylbutanal	Butanol	2-methylbutanal	1-penten-3-ol	1-penten-3-one	Pentanal	2-ethylfuran	3-methylbutanenitrile	3-methylbutanol	2-methylbutanol	(E)-2-methyl-2-butenal	(E)-2-pentenal	1-pentanol	(Z)-3-hexenal	Hexanal	3-methylbutanoic acid	(E)-2-hexenal	Pentanoic acid	(E,E)-2,4-hexadienal	Hexanoic acid	(E)-2-heptenal	Benzaldehyde	6-methyl-5-hepten-2-one	2-pentylfuran	Octanal	Benzylalcohol	2-isobutylthiazole	Phenylacetaldehyde	(E)-2-octenal	Acetophenone	2-ethylhexanoic acid	Guaiacol	Linalool	Nonanal	2-phenylethanol	Octanoic acid	Benzylnitrile	Decanal	Terpineol	Methyl salicylate	Geranial	Ethyl salicylate	1-nitro-2-phenylethane	(E,E)-2,4-decadienal	Eugenol	B-damascenone
Ethanol	1	-0.0893722	-0.0462948	-0.012142	0.0891246	-0.144034	-0.187611	-0.151869	-0.189296	-0.19299	0.0861455	0.113234	-0.0383022	-0.0337037	-0.0859981	-0.300058	-0.201799	-0.400203	0.138438	-0.153732	0.00857383	-0.155029	-0.186051	-0.309381	-0.0817949	-0.273109	-0.303968	-0.0404133	-0.0432784	-0.0912925	-0.207665	-0.0792932	-0.00112882	0.0856928	0.0351995	0.0390644	-0.0395613	-0.0900741	0.0152476	-0.229001	-0.0825466	0.0459227	-0.0791631	-0.326316	0.369526	-0.262327	-0.107949	-0.0215621	-0.104035
Acetone	-0.0893722	1	0.228947	0.132728	0.344047	0.370183	0.495566	0.526035	0.465194	0.0969051	0.101736	0.0939059	0.183155	0.433903	0.464994	0.402835	0.114026	0.0827359	-0.0655915	0.0897796	0.264805	-0.0227878	0.101385	0.208833	0.223544	0.232171	0.167622	0.300514	0.128414	-0.0387994	0.112851	0.217177	0.258615	-0.0394242	-0.333776	-0.0231843	0.288484	0.02445	0.0864867	0.0597441	0.274883	-0.0736779	-0.312893	0.156203	-0.0393796	-0.0549728	0.0801678	-0.177807	0.0849108
2-methylpropanal	-0.0462948	0.228947	1	0.314284	0.189287	0.535721	0.0761274	0.130445	0.245232	-0.145942	0.0871586	0.0497295	0.232452	0.35371	0.104135	0.0975527	-0.163194	-0.15037	-0.0867632	-0.192802	0.13044	-0.149584	-0.0920354	-0.107777	0.245454	0.253514	0.0191812	0.212908	0.250074	0.150417	0.271451	0.0474555	0.27534	-0.0472098	-0.097633	0.135723	0.238685	0.161143	-0.0501165	0.192016	0.252662	0.196823	-0.0360749	0.215804	0.0461116	0.203268	0.0138403	0.0423972	0.14851
3-methylbutanal	-0.012142	0.132728	0.314284	1	0.323696	0.49133	0.0951815	0.183637	0.26352	-0.177187	0.758895	0.743506	0.473395	0.455386	0.192793	0.155247	-0.152469	-0.199529	0.530069	-0.246087	0.103261	-0.141802	0.050668	-0.0713739	0.263881	0.0221238	-0.0226343	0.231588	0.224847	0.457097	0.315529	0.135341	0.172827	0.0602904	-0.0394187	0.242561	0.206822	0.210053	0.136282	0.264938	0.163504	0.279853	-0.155071	-0.0148585	-0.025157	0.147554	0.0353472	0.0183327	0.0869466
Butanol	0.0891246	0.344047	0.189287	0.323696	1	0.498945	0.354986	0.371311	0.420644	-0.128092	0.489606	0.522154	0.641165	0.579178	0.377786	0.395072	-0.135419	-0.0931465	0.0566024	0.0246322	0.351129	-0.12051	0.156188	0.141712	0.31675	-0.0420606	0.111439	0.331855	0.312531	0.049523	0.149382	0.330307	0.325629	0.0822801	-0.170722	-0.0506052	0.26213	0.0706954	0.241932	0.0299877	0.212826	0.0140599	-0.230458	-0.129386	0.0315724	-0.115677	0.157128	-0.143136	0.181286
2-methylbutanal	-0.144034	0.370183	0.535721	0.49133	0.498945	1	0.267553	0.334455	0.368598	-0.124937	0.295714	0.261424	0.579947	0.603197	0.339	0.289311	-0.0809961	-0.15492	0.012407	-0.0837645	0.255924	-0.134645	0.00453302	0.0230718	0.417253	0.242841	0.103996	0.323994	0.275047	0.203976	0.573747	0.194365	0.369915	0.0242542	-0.154024	0.106685	0.292866	0.325272	0.141465	0.365131	0.289242	0.177071	-0.168811	0.184286	-0.036454	0.19823	0.0876922	-0.0767616	0.202517
1-penten-3-ol	-0.187611	0.495566	0.0761274	0.0951815	0.354986	0.267553	1	0.863582	0.548042	0.392245	0.16663	0.186168	0.222065	0.408061	0.874775	0.638718	0.258868	0.222652	0.0784212	0.404546	0.293597	0.132525	0.312864	0.519036	0.281936	0.128863	0.325184	0.201941	0.145102	-0.0642217	0.225349	0.413058	0.170849	-0.0712637	-0.270389	-0.151444	0.0850052	0.0850294	0.267533	0.107402	0.0117522	-0.13138	-0.291158	0.0734047	-0.0795998	0.00763544	0.396817	-0.254126	0.093005
1-penten-3-one	-0.151869	0.526035	0.130445	0.183637	0.371311	0.334455	0.863582	1	0.53267	0.244286	0.220661	0.231591	0.278677	0.456259	0.900406	0.484696	0.305	0.0343917	0.0708467	0.292617	0.266593	0.157258	0.0941524	0.325835	0.323261	0.0973527	0.0896992	0.259229	0.188255	-0.130898	0.180392	0.297514	0.242059	-0.0249755	-0.221869	0.0274261	0.157832	0.0679298	0.192814	0.0487928	0.0748447	0.00870271	-0.192563	0.0175717	-0.0414189	-0.049517	0.123202	-0.15647	-0.0456246
Pentanal	-0.189296	0.465194	0.245232	0.26352	0.420644	0.368598	0.548042	0.53267	1	-0.156784	0.257795	0.228916	0.132684	0.397148	0.511187	0.830167	-0.245938	0.11228	-0.0183976	-0.00771538	0.488859	-0.24756	0.279382	0.551323	0.315023	0.296807	0.525486	0.50491	0.0842954	0.187471	0.0941946	0.706839	0.340837	0.0646152	-0.182781	-0.0135101	0.407895	0.0103966	0.362779	0.0624397	0.339196	0.0454775	-0.214431	0.155828	-0.101392	-0.0230009	0.503669	-0.191923	0.249859
2-ethylfuran	-0.19299	0.0969051	-0.145942	-0.177187	-0.128092	-0.124937	0.392245	0.244286	-0.156784	1	-0.0916111	-0.0804843	0.0574838	0.0777182	0.378883	-0.00919037	0.802993	0.645131	0.0163847	0.735064	-0.150207	0.533563	0.259144	0.284899	-0.0458989	-0.0926498	0.0428844	-0.294573	-0.0815151	-0.147533	-0.0262822	-0.219309	-0.250302	-0.28462	-0.28216	-0.419471	-0.351036	-0.0906205	-0.180567	-0.0217456	-0.397778	-0.466104	-0.248952	-0.0769899	-0.0340036	-0.0384747	-0.0783588	-0.264864	0.00989165
3-methylbutanenitrile	0.0861455	0.101736	0.0871586	0.758895	0.489606	0.295714	0.16663	0.220661	0.257795	-0.0916111	1	0.954294	0.530871	0.443735	0.251517	0.188604	-0.094434	-0.0981921	0.628622	-0.0731547	0.129019	-0.0471364	0.162569	0.0346282	0.211599	-0.217721	-0.0615891	0.172184	0.210238	0.34994	0.179786	0.172912	0.122462	0.0454414	-0.0850092	0.0863611	0.100892	0.169454	0.183827	0.144019	0.0143088	0.127393	-0.151622	-0.269877	-0.0501949	-0.0574653	0.0475319	-0.0957873	0.0522311
3-methylbutanol	0.113234	0.0939059	0.0497295	0.743506	0.522154	0.261424	0.186168	0.231591	0.228916	-0.0804843	0.954294	1	0.55366	0.453869	0.276724	0.172309	-0.0734132	-0.101434	0.659294	-0.0449353	0.152413	-0.0380753	0.181231	0.0236974	0.18603	-0.292688	-0.102425	0.150706	0.202854	0.275051	0.137799	0.152898	0.114792	0.0561235	-0.0827191	0.0504963	0.0727982	0.140728	0.181656	0.0554681	-0.0180689	0.106935	-0.175876	-0.343184	-0.0219866	-0.0990461	0.0282151	-0.0856712	0.00660888
2-methylbutanol	-0.0383022	0.183155	0.232452	0.473395	0.641165	0.579947	0.222065	0.278677	0.132684	0.0574838	0.530871	0.55366	1	0.65202	0.335559	0.0826884	0.117551	-0.0795961	0.145739	0.0947834	0.10437	0.102987	0.0267293	-0.0359325	0.370944	-0.0776262	-0.0682521	0.217878	0.384166	0.119578	0.292768	0.0667823	0.21517	-0.0290785	-0.172881	0.035759	0.148468	0.30135	0.0892343	0.193971	0.0829109	0.0559425	-0.185154	-0.120819	-0.000733089	0.00605075	-0.0172343	-0.122095	0.107234
(E)-2-methyl-2-butenal	-0.0337037	0.433903	0.35371	0.455386	0.579178	0.603197	0.408061	0.456259	0.397148	0.0777182	0.443735	0.453869	0.65202	1	0.512139	0.28684	0.0816352	-0.0675952	0.0681696	0.101111	0.334445	0.0285385	0.0639376	0.0909775	0.382679	0.137907	0.0625993	0.423397	0.244496	-0.00367169	0.253135	0.186404	0.462193	0.0782799	-0.376963	-0.0345604	0.355484	0.226514	0.126073	0.150573	0.21673	0.00329942	-0.340755	0.00776366	0.0362496	-0.0292608	0.0441882	-0.161873	0.167211
(E)-2-pentenal	-0.0859981	0.464994	0.104135	0.192793	0.377786	0.339	0.874775	0.900406	0.511187	0.378883	0.251517	0.276724	0.335559	0.512139	1	0.455742	0.349277	0.105414	0.129866	0.382486	0.299655	0.190784	0.156292	0.38641	0.338366	0.00820012	0.148701	0.285468	0.170066	-0.0669884	0.19732	0.316744	0.218327	-0.0861552	-0.269673	-0.114057	0.138903	0.0928153	0.15169	0.0535491	0.0219742	-0.0950986	-0.238276	-0.113755	-0.0173477	-0.0752868	0.173102	-0.215189	0.0536916
1-pentanol	-0.300058	0.402835	0.0975527	0.155247	0.395072	0.289311	0.638718	0.484696	0.830167	-0.00919037	0.188604	0.172309	0.0826884	0.28684	0.455742	1	-0.142354	0.323797	-0.00776203	0.0966915	0.442264	-0.151101	0.526026	0.787909	0.186824	0.34852	0.735306	0.36967	-0.0159528	0.195346	0.124407	0.819585	0.219215	0.032332	-0.207781	-0.0431528	0.287856	-0.0367762	0.517714	0.108944	0.265629	-0.0162041	-0.279575	0.310807	-0.182826	0.0535088	0.709277	-0.226647	0.235622
(Z)-3-hexenal	-0.201799	0.114026	-0.163194	-0.152469	-0.135419	-0.0809961	0.258868	0.305	-0.245938	0.802993	-0.094434	-0.0734132	0.117551	0.0816352	0.349277	-0.142354	1	0.556389	-0.0274838	0.629094	-0.145029	0.691737	0.188133	0.183781	-0.0240236	-0.0806844	-0.171402	-0.205099	-0.0499631	-0.200995	-0.00201211	-0.342713	-0.212037	-0.197446	-0.266019	-0.225069	-0.253527	-0.0779821	-0.159098	-0.0532216	-0.344265	-0.33805	-0.191908	-0.0343764	-0.045353	-0.05857	-0.334488	-0.189128	-0.154944
Hexanal	-0.400203	0.0827359	-0.15037	-0.199529	-0.0931465	-0.15492	0.222652	0.0343917	0.11228	0.645131	-0.0981921	-0.101434	-0.0795961	-0.0675952	0.105414	0.323797	0.556389	1	-0.0882795	0.575544	-0.0529918	0.388349	0.562949	0.640872	-0.0853317	0.128785	0.387641	-0.219081	-0.118967	0.0851303	-0.0348601	0.0435204	-0.303582	-0.254915	-0.255318	-0.308709	-0.273721	-0.14826	-0.00983481	0.0371866	-0.287647	-0.407222	-0.225282	0.16787	-0.207226	0.057445	0.113358	-0.248586	0.12599
3-methylbutanoic acid	0.138438	-0.0655915	-0.0867632	0.530069	0.0566024	0.012407	0.0784212	0.0708467	-0.0183976	0.0163847	0.628622	0.659294	0.145739	0.0681696	0.129866	-0.00776203	-0.0274838	-0.0882795	1	-0.0642165	-0.0321485	-0.00840228	0.161284	-0.0343651	-0.0498708	-0.353852	-0.139607	-0.0505598	-0.0440988	0.178085	0.199849	0.0486617	-0.052712	-0.0428165	0.0170379	0.0980118	-0.112466	0.202729	0.0850167	0.0953309	-0.163108	0.132043	-0.100569	-0.341104	0.0479083	0.0455868	0.0155109	-0.132349	-0.176094
(E)-2-hexenal	-0.153732	0.0897796	-0.192802	-0.246087	0.0246322	-0.0837645	0.404546	0.292617	-0.00771538	0.735064	-0.0731547	-0.0449353	0.0947834	0.101111	0.382486	0.0966915	0.629094	0.575544	-0.0642165	1	0.00599883	0.465003	0.136058	0.345581	0.0323477	-0.084232	0.0369423	-0.190595	-0.0535158	-0.160317	-0.0683646	-0.112194	-0.157603	-0.2775	-0.208739	-0.436498	-0.269844	-0.0949531	-0.169907	-0.145384	-0.361191	-0.47083	-0.170297	-0.134177	-0.0286433	-0.137184	-0.0603172	-0.242336	-0.0670819
Pentanoic acid	0.00857383	0.264805	0.13044	0.103261	0.351129	0.255924	0.293597	0.266593	0.488859	-0.150207	0.129019	0.152413	0.10437	0.334445	0.299655	0.442264	-0.145029	-0.0529918	-0.0321485	0.00599883	1	-0.109086	0.329348	0.251598	0.175114	0.137664	0.2424	0.417921	0.0176121	-0.0373502	0.0223308	0.394645	0.318823	0.273672	-0.159476	-0.0169203	0.346446	-0.00598979	0.291795	-0.125096	0.287713	0.048931	-0.167799	0.0265068	-0.00626066	-0.110116	0.263286	-0.0646864	0.166801
(E,E)-2,4-hexadienal	-0.155029	-0.0227878	-0.149584	-0.141802	-0.12051	-0.134645	0.132525	0.157258	-0.24756	0.533563	-0.0471364	-0.0380753	0.102987	0.0285385	0.190784	-0.151101	0.691737	0.388349	-0.00840228	0.465003	-0.109086	1	0.146961	0.126188	-0.0133148	-0.068123	-0.131888	-0.15147	-0.0087896	-0.121228	-0.0256469	-0.257629	-0.151493	-0.121838	-0.178013	-0.161167	-0.18185	-0.0184095	-0.134894	-0.0407055	-0.261011	-0.241756	-0.112342	-0.0126407	-0.0692986	-0.0695255	-0.23423	-0.11955	-0.147034
Hexanoic acid	-0.186051	0.101385	-0.0920354	0.050668	0.156188	0.00453302	0.312864	0.0941524	0.279382	0.259144	0.162569	0.181231	0.0267293	0.0639376	0.156292	0.526026	0.188133	0.562949	0.161284	0.136058	0.329348	0.146961	1	0.683086	-0.0709481	0.111135	0.499231	0.000743313	-0.158473	0.146608	0.0825266	0.391359	-0.15072	0.116159	-0.292229	-0.117268	-0.0809144	-0.112811	0.476227	0.0705225	-0.0862227	-0.167168	-0.368043	0.198273	-0.122515	0.0723165	0.430221	-0.290983	0.133139
(E)-2-heptenal	-0.309381	0.208833	-0.107777	-0.0713739	0.141712	0.0230718	0.519036	0.325835	0.551323	0.284899	0.0346282	0.0236974	-0.0359325	0.0909775	0.38641	0.787909	0.183781	0.640872	-0.0343651	0.345581	0.251598	0.126188	0.683086	1	0.0552865	0.315191	0.754006	0.145052	-0.148979	0.175628	0.0550102	0.681388	-0.046658	-0.10573	-0.255492	-0.148797	0.0314453	-0.115827	0.433504	0.0702566	0.00424822	-0.211836	-0.308341	0.317977	-0.184795	0.0681411	0.626687	-0.299606	0.161812
Benzaldehyde	-0.0817949	0.223544	0.245454	0.263881	0.31675	0.417253	0.281936	0.323261	0.315023	-0.0458989	0.211599	0.18603	0.370944	0.382679	0.338366	0.186824	-0.0240236	-0.0853317	-0.0498708	0.0323477	0.175114	-0.0133148	-0.0709481	0.0552865	1	0.243904	0.0398538	0.356592	0.676823	0.138802	0.358054	0.16528	0.353208	0.0048875	-0.218127	-0.0162384	0.330773	0.315387	-0.0221839	0.263526	0.261553	0.00165803	-0.214804	0.129316	0.0502883	0.0753211	0.0750499	-0.0771499	0.018679
6-methyl-5-hepten-2-one	-0.273109	0.232171	0.253514	0.0221238	-0.0420606	0.242841	0.128863	0.0973527	0.296807	-0.0926498	-0.217721	-0.292688	-0.0776262	0.137907	0.00820012	0.34852	-0.0806844	0.128785	-0.353852	-0.084232	0.137664	-0.068123	0.111135	0.315191	0.243904	1	0.500468	0.364558	0.101461	0.221183	0.164187	0.26374	0.195273	0.0655911	-0.249258	0.287479	0.42748	0.0720343	0.0890444	0.263704	0.461918	0.130842	-0.23872	0.914787	-0.00645819	0.190985	0.249546	-0.0703192	0.29342
2-pentylfuran	-0.303968	0.167622	0.0191812	-0.0226343	0.111439	0.103996	0.325184	0.0896992	0.525486	0.0428844	-0.0615891	-0.102425	-0.0682521	0.0625993	0.148701	0.735306	-0.171402	0.387641	-0.139607	0.0369423	0.2424	-0.131888	0.499231	0.754006	0.0398538	0.500468	1	0.281372	-0.114479	0.315905	0.0955805	0.721382	0.0145845	-0.0526645	-0.229058	-0.00309859	0.280923	-0.0114249	0.41987	0.225176	0.368822	-0.0828858	-0.221193	0.496563	-0.205036	0.18143	0.750666	-0.22227	0.411345
Octanal	-0.0404133	0.300514	0.212908	0.231588	0.331855	0.323994	0.201941	0.259229	0.50491	-0.294573	0.172184	0.150706	0.217878	0.423397	0.285468	0.36967	-0.205099	-0.219081	-0.0505598	-0.190595	0.417921	-0.15147	0.000743313	0.145052	0.356592	0.364558	0.281372	1	0.119709	0.137889	0.123233	0.402059	0.668727	0.183926	-0.229525	0.120861	0.913198	0.113076	0.177156	0.109784	0.71456	0.133055	-0.167368	0.206827	0.00110861	-0.0109249	0.17927	-0.0646032	0.253545
Benzylalcohol	-0.0432784	0.128414	0.250074	0.224847	0.312531	0.275047	0.145102	0.188255	0.0842954	-0.0815151	0.210238	0.202854	0.384166	0.244496	0.170066	-0.0159528	-0.0499631	-0.118967	-0.0440988	-0.0535158	0.0176121	-0.0087896	-0.158473	-0.148979	0.676823	0.101461	-0.114479	0.119709	1	0.121445	0.260426	-0.0400192	0.228398	-0.0285991	-0.0626412	0.0698393	0.133361	0.30425	-0.137988	0.185352	0.121378	0.074784	-0.0710814	0.0357271	0.0106865	0.0890656	-0.0782164	0.0877284	-0.0976587
2-isobutylthiazole	-0.0912925	-0.0387994	0.150417	0.457097	0.049523	0.203976	-0.0642217	-0.130898	0.187471	-0.147533	0.34994	0.275051	0.119578	-0.00367169	-0.0669884	0.195346	-0.200995	0.0851303	0.178085	-0.160317	-0.0373502	-0.121228	0.146608	0.175628	0.138802	0.221183	0.315905	0.137889	0.121445	1	0.208066	0.266051	-0.0478071	-0.0491973	-0.00643245	0.147914	0.139466	0.140268	0.164558	0.420856	0.176153	0.117449	-0.038755	0.222423	-0.0941448	0.281172	0.255884	-0.0415347	0.271031
Phenylacetaldehyde	-0.207665	0.112851	0.271451	0.315529	0.149382	0.573747	0.225349	0.180392	0.0941946	-0.0262822	0.179786	0.137799	0.292768	0.253135	0.19732	0.124407	-0.00201211	-0.0348601	0.199849	-0.0683646	0.0223308	-0.0256469	0.0825266	0.0550102	0.358054	0.164187	0.0955805	0.123233	0.260426	0.208066	1	0.106684	0.166866	0.0076131	-0.188555	0.1479	0.101428	0.763018	0.11773	0.697956	0.0966432	0.171614	-0.196138	0.192617	-0.0371847	0.516902	0.143591	-0.156493	0.162967
(E)-2-octenal	-0.0792932	0.217177	0.0474555	0.135341	0.330307	0.194365	0.413058	0.297514	0.706839	-0.219309	0.172912	0.152898	0.0667823	0.186404	0.316744	0.819585	-0.342713	0.0435204	0.0486617	-0.112194	0.394645	-0.257629	0.391359	0.681388	0.16528	0.26374	0.721382	0.402059	-0.0400192	0.266051	0.106684	1	0.198986	0.0549363	-0.167868	0.0895728	0.329977	0.0291303	0.648115	0.146956	0.335969	0.0863159	-0.202785	0.233052	-0.10232	0.0703352	0.842503	-0.238886	0.252911
Acetophenone	-0.00112882	0.258615	0.27534	0.172827	0.325629	0.369915	0.170849	0.242059	0.340837	-0.250302	0.122462	0.114792	0.21517	0.462193	0.218327	0.219215	-0.212037	-0.303582	-0.052712	-0.157603	0.318823	-0.151493	-0.15072	-0.046658	0.353208	0.195273	0.0145845	0.668727	0.228398	-0.0478071	0.166866	0.198986	1	0.137532	-0.142309	0.0421357	0.676247	0.185658	0.0494867	0.0620779	0.517872	0.199915	-0.133843	0.095688	0.0631126	0.000865606	0.0710991	-0.0316666	0.0897337
2-ethylhexanoic acid	0.0856928	-0.0394242	-0.0472098	0.0602904	0.0822801	0.0242542	-0.0712637	-0.0249755	0.0646152	-0.28462	0.0454414	0.0561235	-0.0290785	0.0782799	-0.0861552	0.032332	-0.197446	-0.254915	-0.0428165	-0.2775	0.273672	-0.121838	0.116159	-0.10573	0.0048875	0.0655911	-0.0526645	0.183926	-0.0285991	-0.0491973	0.0076131	0.0549363	0.137532	1	0.00317686	0.110681	0.213219	-0.0236402	0.390543	-0.0695505	0.198192	0.144128	-0.0473065	0.0678375	0.0127263	-0.0960944	0.00698041	0.100303	0.0165662
Guaiacol	0.0351995	-0.333776	-0.097633	-0.0394187	-0.170722	-0.154024	-0.270389	-0.221869	-0.182781	-0.28216	-0.0850092	-0.0827191	-0.172881	-0.376963	-0.269673	-0.207781	-0.266019	-0.255318	0.0170379	-0.208739	-0.159476	-0.178013	-0.292229	-0.255492	-0.218127	-0.249258	-0.229058	-0.229525	-0.0626412	-0.00643245	-0.188555	-0.167868	-0.142309	0.00317686	1	0.0294821	-0.254225	-0.196654	-0.142452	-0.232358	-0.212308	0.127545	0.69806	-0.193325	-0.0506179	-0.0981495	-0.128634	0.608244	-0.230567
Linalool	0.0390644	-0.0231843	0.135723	0.242561	-0.0506052	0.106685	-0.151444	0.0274261	-0.0135101	-0.419471	0.0863611	0.0504963	0.035759	-0.0345604	-0.114057	-0.0431528	-0.225069	-0.308709	0.0980118	-0.436498	-0.0169203	-0.161167	-0.117268	-0.148797	-0.0162384	0.287479	-0.00309859	0.120861	0.0698393	0.147914	0.1479	0.0895728	0.0421357	0.110681	0.0294821	1	0.217082	0.184291	0.133273	0.210923	0.34825	0.866064	-0.016587	0.308184	0.0445979	0.176524	-0.00691439	0.10503	0.0718065
Nonanal	-0.0395613	0.288484	0.238685	0.206822	0.26213	0.292866	0.0850052	0.157832	0.407895	-0.351036	0.100892	0.0727982	0.148468	0.355484	0.138903	0.287856	-0.253527	-0.273721	-0.112466	-0.269844	0.346446	-0.18185	-0.0809144	0.0314453	0.330773	0.42748	0.280923	0.913198	0.133361	0.139466	0.101428	0.329977	0.676247	0.213219	-0.254225	0.217082	1	0.115747	0.140589	0.116034	0.855155	0.204474	-0.149443	0.308191	0.0118544	0.00551472	0.148458	-0.021581	0.305377
2-phenylethanol	-0.0900741	0.02445	0.161143	0.210053	0.0706954	0.325272	0.0850294	0.0679298	0.0103966	-0.0906205	0.169454	0.140728	0.30135	0.226514	0.0928153	-0.0367762	-0.0779821	-0.14826	0.202729	-0.0949531	-0.00598979	-0.0184095	-0.112811	-0.115827	0.315387	0.0720343	-0.0114249	0.113076	0.30425	0.140268	0.763018	0.0291303	0.185658	-0.0236402	-0.196654	0.184291	0.115747	1	-0.00161726	0.661078	0.110764	0.231142	-0.143289	0.0785647	0.0410187	0.492022	0.0771177	-0.206206	0.13929
Octanoic acid	0.0152476	0.0864867	-0.0501165	0.136282	0.241932	0.141465	0.267533	0.192814	0.362779	-0.180567	0.183827	0.181656	0.0892343	0.126073	0.15169	0.517714	-0.159098	-0.00983481	0.0850167	-0.169907	0.291795	-0.134894	0.476227	0.433504	-0.0221839	0.0890444	0.41987	0.177156	-0.137988	0.164558	0.11773	0.648115	0.0494867	0.390543	-0.142452	0.133273	0.140589	-0.00161726	1	0.107025	0.184758	0.111045	-0.223539	0.2014	-0.133811	0.0198271	0.617688	-0.177022	0.100213
Benzylnitrile	-0.229001	0.0597441	0.192016	0.264938	0.0299877	0.365131	0.107402	0.0487928	0.0624397	-0.0217456	0.144019	0.0554681	0.193971	0.150573	0.0535491	0.108944	-0.0532216	0.0371866	0.0953309	-0.145384	-0.125096	-0.0407055	0.0705225	0.0702566	0.263526	0.263704	0.225176	0.109784	0.185352	0.420856	0.697956	0.146956	0.0620779	-0.0695505	-0.232358	0.210923	0.116034	0.661078	0.107025	1	0.156122	0.170267	-0.203789	0.299481	-0.0466742	0.602694	0.186343	-0.205127	0.338512
Decanal	-0.0825466	0.274883	0.252662	0.163504	0.212826	0.289242	0.0117522	0.0748447	0.339196	-0.397778	0.0143088	-0.0180689	0.0829109	0.21673	0.0219742	0.265629	-0.344265	-0.287647	-0.163108	-0.361191	0.287713	-0.261011	-0.0862227	0.00424822	0.261553	0.461918	0.368822	0.71456	0.121378	0.176153	0.0966432	0.335969	0.517872	0.198192	-0.212308	0.34825	0.855155	0.110764	0.184758	0.156122	1	0.323917	-0.119967	0.411623	-0.00540468	0.0797411	0.220236	0.0228956	0.339057
Terpineol	0.0459227	-0.0736779	0.196823	0.279853	0.0140599	0.177071	-0.13138	0.00870271	0.0454775	-0.466104	0.127393	0.106935	0.0559425	0.00329942	-0.0950986	-0.0162041	-0.33805	-0.407222	0.132043	-0.47083	0.048931	-0.241756	-0.167168	-0.211836	0.00165803	0.130842	-0.0828858	0.133055	0.074784	0.117449	0.171614	0.0863159	0.199915	0.144128	0.127545	0.866064	0.204474	0.231142	0.111045	0.170267	0.323917	1	0.0508895	0.173076	0.0516665	0.207347	0.0478584	0.171467	0.10078
Methyl salicylate	-0.0791631	-0.312893	-0.0360749	-0.155071	-0.230458	-0.168811	-0.291158	-0.192563	-0.214431	-0.248952	-0.151622	-0.175876	-0.185154	-0.340755	-0.238276	-0.279575	-0.191908	-0.225282	-0.100569	-0.170297	-0.167799	-0.112342	-0.368043	-0.308341	-0.214804	-0.23872	-0.221193	-0.167368	-0.0710814	-0.038755	-0.196138	-0.202785	-0.133843	-0.0473065	0.69806	-0.016587	-0.149443	-0.143289	-0.223539	-0.203789	-0.119967	0.0508895	1	-0.211213	-0.184397	-0.112252	-0.212894	0.478756	-0.149486
Geranial	-0.326316	0.156203	0.215804	-0.0148585	-0.129386	0.184286	0.0734047	0.0175717	0.155828	-0.0769899	-0.269877	-0.343184	-0.120819	0.00776366	-0.113755	0.310807	-0.0343764	0.16787	-0.341104	-0.134177	0.0265068	-0.0126407	0.198273	0.317977	0.129316	0.914787	0.496563	0.206827	0.0357271	0.222423	0.192617	0.233052	0.095688	0.0678375	-0.193325	0.308184	0.308191	0.0785647	0.2014	0.299481	0.411623	0.173076	-0.211213	1	-0.0293266	0.28254	0.315978	-0.0285415	0.254164
Ethyl salicylate	0.369526	-0.0393796	0.0461116	-0.025157	0.0315724	-0.036454	-0.0795998	-0.0414189	-0.101392	-0.0340036	-0.0501949	-0.0219866	-0.000733089	0.0362496	-0.0173477	-0.182826	-0.045353	-0.207226	0.0479083	-0.0286433	-0.00626066	-0.0692986	-0.122515	-0.184795	0.0502883	-0.00645819	-0.205036	0.00110861	0.0106865	-0.0941448	-0.0371847	-0.10232	0.0631126	0.0127263	-0.0506179	0.0445979	0.0118544	0.0410187	-0.133811	-0.0466742	-0.00540468	0.0516665	-0.184397	-0.0293266	1	0.0109574	-0.106552	0.0176159	-0.0285181
1-nitro-2-phenylethane	-0.262327	-0.0549728	0.203268	0.147554	-0.115677	0.19823	0.00763544	-0.049517	-0.0230009	-0.0384747	-0.0574653	-0.0990461	0.00605075	-0.0292608	-0.0752868	0.0535088	-0.05857	0.057445	0.0455868	-0.137184	-0.110116	-0.0695255	0.0723165	0.0681411	0.0753211	0.190985	0.18143	-0.0109249	0.0890656	0.281172	0.516902	0.0703352	0.000865606	-0.0960944	-0.0981495	0.176524	0.00551472	0.492022	0.0198271	0.602694	0.0797411	0.207347	-0.112252	0.28254	0.0109574	1	0.150597	-0.0276149	0.180478
(E,E)-2,4-decadienal	-0.107949	0.0801678	0.0138403	0.0353472	0.157128	0.0876922	0.396817	0.123202	0.503669	-0.0783588	0.0475319	0.0282151	-0.0172343	0.0441882	0.173102	0.709277	-0.334488	0.113358	0.0155109	-0.0603172	0.263286	-0.23423	0.430221	0.626687	0.0750499	0.249546	0.750666	0.17927	-0.0782164	0.255884	0.143591	0.842503	0.0710991	0.00698041	-0.128634	-0.00691439	0.148458	0.0771177	0.617688	0.186343	0.220236	0.0478584	-0.212894	0.315978	-0.106552	0.150597	1	-0.250884	0.303695
Eugenol	-0.0215621	-0.177807	0.0423972	0.0183327	-0.143136	-0.0767616	-0.254126	-0.15647	-0.191923	-0.264864	-0.0957873	-0.0856712	-0.122095	-0.161873	-0.215189	-0.226647	-0.189128	-0.248586	-0.132349	-0.242336	-0.0646864	-0.11955	-0.290983	-0.299606	-0.0771499	-0.0703192	-0.22227	-0.0646032	0.0877284	-0.0415347	-0.156493	-0.238886	-0.0316666	0.100303	0.608244	0.10503	-0.021581	-0.206206	-0.177022	-0.205127	0.0228956	0.171467	0.478756	-0.0285415	0.0176159	-0.0276149	-0.250884	1	-0.108013
B-damascenone	-0.104035	0.0849108	0.14851	0.0869466	0.181286	0.202517	0.093005	-0.0456246	0.249859	0.00989165	0.0522311	0.00660888	0.107234	0.167211	0.0536916	0.235622	-0.154944	0.12599	-0.176094	-0.0670819	0.166801	-0.147034	0.133139	0.161812	0.018679	0.29342	0.411345	0.253545	-0.0976587	0.271031	0.162967	0.252911	0.0897337	0.0165662	-0.230567	0.0718065	0.305377	0.13929	0.100213	0.338512	0.339057	0.10078	-0.149486	0.254164	-0.0285181	0.180478	0.303695	-0.108013	1
Geranylacetone	-0.166104	0.0525054	0.0209323	-0.136775	-0.162244	-0.0583819	-0.0261925	-0.173999	0.0474923	0.00466917	-0.269608	-0.305574	-0.142069	-0.0928605	-0.188212	0.170957	-0.0623853	0.181396	-0.304425	-0.0737611	0.0560953	-0.0267802	0.162731	0.251198	0.0377002	0.671748	0.48189	0.142862	0.0365159	0.147541	-0.0296722	0.189236	-0.0607522	0.0453239	-0.124458	0.162138	0.254504	-0.0238342	0.124707	0.0831012	0.345202	-0.00116039	-0.121902	0.680881	-0.0162737	0.0581405	0.297306	-0.00922899	0.30816
B-ionone	-0.219471	-0.0191984	-0.232108	-0.235764	-0.0394637	-0.213225	0.252603	-0.00902206	0.079245	0.391593	-0.10568	-0.0938589	-0.113885	-0.179731	0.046171	0.367975	0.197858	0.585699	-0.0170916	0.312562	0.0352108	0.178239	0.524763	0.604685	-0.156236	0.090418	0.561916	-0.191859	-0.252441	0.0350563	-0.0286112	0.321752	-0.308593	-0.131301	-0.238835	-0.204767	-0.183724	-0.0939202	0.263783	0.0476699	-0.0821486	-0.279446	-0.152699	0.198257	-0.148203	0.0682006	0.493967	-0.30137	0.252887
Benzophenone	-0.0575408	0.216892	0.154299	0.054002	0.229251	0.220474	0.09312	0.188262	0.228478	-0.233647	0.0170952	0.0193295	0.119205	0.26203	0.0983868	0.150133	-0.113083	-0.24098	-0.122115	-0.159317	0.213186	-0.0875821	-0.0699613	-0.0579914	0.306921	0.0753524	-0.0917354	0.531851	0.108322	-0.140721	0.0839921	0.108222	0.664337	0.21932	-0.0776399	0.0340502	0.562746	0.103863	0.115787	-0.00814198	0.464255	0.225013	-0.101445	0.104438	0.0269302	-0.0120771	0.0485204	0.0462558	0.0690914
[truncated: 3 more columns]

## Sheet: Correlations season 3
Correlation values of volatiles in the RILs season 3
ID	Ethanol	Acetone	2-methylpropanal	3-methylbutanal	Butanol	2-methylbutanal	1-penten-3-ol	1-penten-3-one	Pentanal	2-ethylfuran	3-methylbutanenitrile	3-methylbutanol	2-methylbutanol	(E)-2-methyl-2-butenal	(E)-2-pentenal	1-pentanol	(Z)-3-hexenal	Hexanal	3-methylbutanoic acid	(E)-2-hexenal	Pentanoic acid	(E,E)-2,4-hexadienal	Hexanoic acid	(E)-2-heptenal	Benzaldehyde	6-methyl-5-hepten-2-one	2-pentylfuran	Octanal	Benzylalcohol	2-isobutylthiazole	Phenylacetaldehyde	(E)-2-octenal	Acetophenone	2-ethylhexanoic acid	Guaiacol	Linalool	Nonanal	2-phenylethanol	Octanoic acid	Benzylnitrile	Decanal	Terpineol	Methyl salicylate	Geranial	Ethyl salicylate	1-nitro-2-phenylethane	(E,E)-2,4-decadienal	Eugenol	B-damascenone
Ethanol	1	-0.204851	-0.0198731	0.158787	0.355161	0.0371038	0.0309451	-0.0461548	0.130865	-0.138033	0.18317	0.468598	0.228068	0.107674	0.115684	0.0690983	-0.147827	-0.112078	0.138068	0.0283944	-0.0200249	-0.121023	0.0110046	0.00388156	0.0927745	-0.145181	-0.0513563	0.0254276	0.188322	0.0621582	-0.169647	0.133482	0.0257863	-0.0124826	0.0875641	0.0891464	-0.0872066	-0.139511	0.0691524	-0.0984823	-0.179595	0.073196	0.0817706	-0.239416	0.261086	-0.181766	0.10495	0.11261	-0.0215691
Acetone	-0.204851	1	0.0689093	-0.188452	-0.0676079	0.030012	0.372678	0.00183129	0.099565	0.548172	-0.0240294	-0.281844	-0.0729743	0.0470637	0.300049	0.157896	0.509202	0.554248	-0.109107	0.244919	-0.133301	0.456096	-0.0149887	0.498949	0.0693027	0.40615	0.375614	0.154074	-0.0615173	0.00914088	0.239958	0.0993519	0.0176449	-0.0758047	-0.0489865	0.0863928	0.121354	0.194025	-0.0754547	0.236343	0.164904	0.0402573	-0.122392	0.423157	-0.00983328	0.213903	0.104541	-0.216146	0.109382
2-methylpropanal	-0.0198731	0.0689093	1	0.442449	-0.0422385	0.855925	-0.05933	-0.0442774	0.0520586	-0.151671	0.191791	0.0792944	0.0677422	0.195441	-0.0847456	0.070298	-0.148642	-0.0712681	0.122694	0.00839233	0.151013	-0.139894	0.0625263	0.0347838	0.425865	0.201503	0.12855	0.130301	0.0174614	0.223425	0.730893	0.169041	0.438754	0.0679905	0.0237558	0.199385	0.142291	0.150639	0.030996	0.405225	0.141985	0.181954	0.0456406	0.21291	0.0366245	0.24927	0.13159	0.0418924	0.0953488
3-methylbutanal	0.158787	-0.188452	0.442449	1	-0.014463	0.434115	-0.0988643	-0.0463139	0.161293	-0.2461	0.614454	0.636642	0.230812	0.27408	-0.00964562	0.0753368	-0.224299	-0.183449	0.576687	-0.117979	0.0197333	-0.222852	0.000624457	-0.041393	0.315847	0.0069183	0.0553718	0.154919	0.122433	0.507809	0.322658	0.182608	0.250664	0.0287556	0.0546839	0.313886	0.105904	0.123649	0.00645255	0.308043	0.0402955	0.308857	0.0796042	0.0245952	0.0283018	0.263192	0.107899	0.134161	0.0406209
Butanol	0.355161	-0.0676079	-0.0422385	-0.014463	1	-0.0175892	0.0168	-0.0493054	-0.0954117	-0.0421837	0.0805295	0.172499	0.372634	0.0872717	-0.0103428	-0.0630751	-0.0249935	-0.0759677	-0.080868	0.0799589	0.0167027	-0.0281004	-0.046189	-0.124903	0.0567043	-0.111084	-0.164337	-0.0247542	0.0983576	-0.0267406	-0.218978	-0.0824072	-0.011684	-0.00363677	0.0230119	0.010223	-0.095197	-0.120454	-0.0274947	-0.08895	-0.151431	0.00631231	0.00296487	-0.14782	0.0628202	-0.11597	-0.0564721	0.0926148	-0.00400028
2-methylbutanal	0.0371038	0.030012	0.855925	0.434115	-0.0175892	1	0.00324441	-0.0439057	0.0601124	-0.098887	0.215225	0.0932207	0.164715	0.314733	-0.0171802	0.0654243	-0.0891975	-0.0460149	0.11461	0.0503286	0.148786	-0.0878956	0.0480002	0.0541397	0.498274	0.0999773	0.109438	0.0697654	0.117996	0.175783	0.771117	0.184508	0.425971	0.0515914	0.056797	0.140907	0.0982569	0.204743	0.0150325	0.439304	0.103965	0.121566	0.0381631	0.107256	0.0583383	0.267739	0.141939	0.0199495	0.093726
1-penten-3-ol	0.0309451	0.372678	-0.05933	-0.0988643	0.0168	0.00324441	1	0.283949	0.470352	0.594818	-0.00822171	-0.0761355	0.0206068	0.21499	0.808181	0.470339	0.549954	0.566441	0.137647	0.288692	-0.0807832	0.555527	0.0826964	0.688889	0.165624	0.0765611	0.496806	0.0205676	0.0581222	-0.125848	0.123852	0.399501	0.0802124	0.0523538	0.0329704	-0.081719	-0.0194997	0.160004	0.0752506	0.0987332	-0.00107036	-0.0781221	-0.0654276	0.072619	-0.0151008	0.0810405	0.417797	-0.157649	-0.00273194
1-penten-3-one	-0.0461548	0.00183129	-0.0442774	-0.0463139	-0.0493054	-0.0439057	0.283949	1	0.248293	0.212841	-0.146073	-0.00643303	0.0281401	0.110744	0.270967	0.216928	0.193622	0.215207	0.0939247	0.24892	-0.0894107	0.214737	0.0937234	0.282371	0.0444142	0.0652875	0.25882	0.0326823	-0.0350876	0.00654	0.0151278	0.207125	0.00575458	0.0717899	-0.0468192	-0.0361662	0.000367027	0.0179591	0.0121271	0.0267139	0.0131562	-0.0537519	-0.0785702	0.0444503	-0.0152697	-0.0450872	0.0804794	-0.103328	0.179625
Pentanal	0.130865	0.099565	0.0520586	0.161293	-0.0954117	0.0601124	0.470352	0.248293	1	0.0950974	0.234028	0.0605121	-0.00688027	0.036172	0.485615	0.655098	0.0668838	0.301636	0.194963	0.144159	-0.00723634	0.0697948	0.0700024	0.711236	0.167159	0.262991	0.739742	0.313784	0.0123789	0.198024	0.0834096	0.781032	0.0713582	-0.027933	-0.0480846	-0.084435	0.23514	0.063247	0.0554036	0.208997	-0.00605846	-0.113723	-0.071196	0.22743	-0.00682269	0.18173	0.64698	-0.232882	0.245506
2-ethylfuran	-0.138033	0.548172	-0.151671	-0.2461	-0.0421837	-0.098887	0.594818	0.212841	0.0950974	1	-0.161712	-0.176789	0.0749876	0.176461	0.635158	0.173836	0.984784	0.889943	0.0213549	0.457286	-0.158331	0.947798	0.0964691	0.608094	0.0910394	0.137267	0.290212	0.0196425	0.0868274	-0.176508	0.108392	-0.0488112	-0.0242629	0.0540016	0.0997019	-0.0985554	0.0186953	0.224154	0.106405	0.10133	0.0151903	-0.104949	0.0220934	0.131384	-0.0139329	0.0768673	0.0528351	-0.0892545	0.0578226
3-methylbutanenitrile	0.18317	-0.0240294	0.191791	0.614454	0.0805295	0.215225	-0.00822171	-0.146073	0.234028	-0.161712	1	0.383886	0.114538	0.0263032	0.0431347	0.159613	-0.141357	-0.0676367	0.285928	-0.0103462	0.031533	-0.141849	0.00634861	0.0832155	0.232734	0.217337	0.16767	0.261745	0.118311	0.6317	0.110244	0.261466	0.0981788	-0.0287832	-0.0215471	0.265782	0.116826	0.0482645	0.0763308	0.457602	0.0287953	0.223216	0.0259057	0.206796	0.00961211	0.373103	0.299403	0.0545352	0.158164
3-methylbutanol	0.468598	-0.281844	0.0792944	0.636642	0.172499	0.0932207	-0.0761355	-0.00643303	0.0605121	-0.176789	0.383886	1	0.311184	0.27101	0.068436	0.0499855	-0.161337	-0.180791	0.535195	-0.0685036	-0.00444302	-0.131601	0.0255356	-0.0943272	0.166924	-0.197786	-0.106899	0.0507983	0.192591	0.254247	-0.0141211	0.0871138	0.0357611	0.0728181	0.0645744	0.186447	-0.0314929	0.111202	0.0727009	0.0364419	-0.0659033	0.186641	0.078949	-0.228653	0.168495	0.00559675	0.0524118	0.157394	-0.0758949
2-methylbutanol	0.228068	-0.0729743	0.0677422	0.230812	0.372634	0.164715	0.0206068	0.0281401	-0.00688027	0.0749876	0.114538	0.311184	1	0.344613	0.156264	-0.00299387	0.0845932	-0.00648542	0.140561	0.0112415	-0.0363626	0.0714854	-0.00273184	-0.0282431	0.203662	-0.144616	-0.0837886	0.0370651	0.213687	0.0242279	-0.0207782	-0.0325275	0.0730936	0.0329628	0.0817772	0.038488	0.0564003	0.112032	0.087821	0.0117553	-0.0589236	0.0398897	0.0868543	-0.16279	0.151895	-0.0268359	-0.0154102	0.068991	-0.0689145
(E)-2-methyl-2-butenal	0.107674	0.0470637	0.195441	0.27408	0.0872717	0.314733	0.21499	0.110744	0.036172	0.176461	0.0263032	0.27101	0.344613	1	0.290713	-0.0311338	0.166577	0.0623055	0.172725	0.025609	0.00764841	0.148841	-0.0543158	0.0709595	0.353922	-0.205944	-0.0528584	-0.0410328	0.255616	-0.104639	0.249114	-0.0257382	0.15638	0.00122428	0.0459785	-0.0444219	-0.00936285	0.323593	-0.054107	0.0747083	-0.0598126	-0.0348422	-0.00211209	-0.218516	-0.0250095	-0.000115129	-0.0896253	-0.0766277	-0.179161
(E)-2-pentenal	0.115684	0.300049	-0.0847456	-0.00964562	-0.0103428	-0.0171802	0.808181	0.270967	0.485615	0.635158	0.0431347	0.068436	0.156264	0.290713	1	0.333668	0.602062	0.540755	0.255159	0.180782	-0.122982	0.613894	0.0889583	0.621528	0.248046	-0.0510004	0.384368	0.084081	0.169047	-0.133275	0.0977046	0.295046	0.0746628	0.108091	0.0834858	-0.107624	0.0250513	0.220407	0.218117	0.0867633	-0.0740818	-0.118009	0.0195575	-0.0854377	-0.00321405	0.0453637	0.359367	-0.098414	-0.0454457
1-pentanol	0.0690983	0.157896	0.070298	0.0753368	-0.0630751	0.0654243	0.470339	0.216928	0.655098	0.173836	0.159613	0.0499855	-0.00299387	-0.0311338	0.333668	1	0.132601	0.378149	0.0915292	0.30859	0.0540548	0.17144	0.0725496	0.695594	0.0927901	0.314833	0.70209	0.201219	-0.0427057	0.229523	0.10499	0.737596	0.091196	0.00393051	-0.0520858	0.00631287	0.141787	0.0745245	0.0760388	0.172386	0.103281	-0.0251008	-0.117654	0.327534	0.037888	0.255217	0.636211	-0.148714	0.194848
(Z)-3-hexenal	-0.147827	0.509202	-0.148642	-0.224299	-0.0249935	-0.0891975	0.549954	0.193622	0.0668838	0.984784	-0.141357	-0.161337	0.0845932	0.166577	0.602062	0.132601	1	0.857035	0.0245894	0.440068	-0.15108	0.955318	0.0720195	0.560201	0.0945735	0.104636	0.236091	0.0179789	0.0914079	-0.170201	0.10583	-0.0735868	-0.0153567	0.0453977	0.108136	-0.0899199	0.0162274	0.226799	0.0943461	0.102983	0.0123063	-0.0961314	0.0365126	0.103536	-0.00382564	0.0807822	0.029368	-0.0708636	0.046312
Hexanal	-0.112078	0.554248	-0.0712681	-0.183449	-0.0759677	-0.0460149	0.566441	0.215207	0.301636	0.889943	-0.0676367	-0.180791	-0.00648542	0.0623055	0.540755	0.378149	0.857035	1	0.00797097	0.594119	-0.182746	0.832541	0.129934	0.781595	0.0787514	0.337294	0.540316	0.142269	0.00314978	0.0150791	0.169895	0.156129	-0.0147899	0.0448515	0.0674308	-0.0499746	0.128794	0.181673	0.12195	0.209387	0.0943368	-0.0574258	-0.00637216	0.333295	-0.011403	0.200011	0.232698	-0.112947	0.242988
3-methylbutanoic acid	0.138068	-0.109107	0.122694	0.576687	-0.080868	0.11461	0.137647	0.0939247	0.194963	0.0213549	0.285928	0.535195	0.140561	0.172725	0.255159	0.0915292	0.0245894	0.00797097	1	-0.0609514	-0.0417417	0.0421895	0.0106261	0.107902	0.097937	-0.177426	0.0774665	0.103544	0.00908799	0.168517	0.210781	0.190786	0.156194	0.0484685	0.177931	0.150522	0.0629209	0.218267	0.0371156	0.0953709	-0.0322337	0.137752	0.147844	-0.185397	0.0384742	0.0902218	0.106917	0.10182	-0.0765085
(E)-2-hexenal	0.0283944	0.244919	0.00839233	-0.117979	0.0799589	0.0503286	0.288692	0.24892	0.144159	0.457286	-0.0103462	-0.0685036	0.0112415	0.025609	0.180782	0.30859	0.440068	0.594119	-0.0609514	1	-0.0748511	0.431071	0.0555421	0.462361	0.112202	0.320357	0.33865	0.0384431	0.0117389	0.056565	0.0861568	0.130036	0.0296037	0.0157946	0.0637873	0.0800927	0.0279785	0.0523405	0.0226978	0.169204	0.090193	0.0903503	-0.0104691	0.342907	0.0891611	0.168654	0.183497	0.0387233	0.194321
Pentanoic acid	-0.0200249	-0.133301	0.151013	0.0197333	0.0167027	0.148786	-0.0807832	-0.0894107	-0.00723634	-0.158331	0.031533	-0.00444302	-0.0363626	0.00764841	-0.122982	0.0540548	-0.15108	-0.182746	-0.0417417	-0.0748511	1	-0.120725	0.443571	-0.102601	0.0690284	0.0608989	-0.111716	0.0543316	0.0683772	0.0621016	0.0391847	0.0266017	0.279424	0.09906	-0.0169553	0.0226243	0.0143732	-0.0580677	-0.111688	0.00809827	-0.106071	0.0213402	0.00683189	0.0334812	0.098254	-0.00498959	-0.0404928	0.110228	-0.00565837
(E,E)-2,4-hexadienal	-0.121023	0.456096	-0.139894	-0.222852	-0.0281004	-0.0878956	0.555527	0.214737	0.0697948	0.947798	-0.141849	-0.131601	0.0714854	0.148841	0.613894	0.17144	0.955318	0.832541	0.0421895	0.431071	-0.120725	1	0.136165	0.550282	0.105825	0.0998205	0.235166	0.0382862	0.0960737	-0.162433	0.108359	-0.0490745	0.0159427	0.117277	0.112833	-0.0842417	0.0273778	0.229172	0.178647	0.101784	0.019299	-0.0923622	0.0452095	0.0920294	0.00500337	0.0969249	0.0961926	-0.0442468	0.0476382
Hexanoic acid	0.0110046	-0.0149887	0.0625263	0.000624457	-0.046189	0.0480002	0.0826964	0.0937234	0.0700024	0.0964691	0.00634861	0.0255356	-0.00273184	-0.0543158	0.0889583	0.0725496	0.0720195	0.129934	0.0106261	0.0555421	0.443571	0.136165	1	0.155194	0.0939693	0.179147	0.157497	0.220085	0.0910118	0.0384939	0.0433645	0.103531	0.148323	0.780065	-0.00596567	-0.0710194	0.195858	0.0620588	0.61984	0.147934	0.0766596	-0.0361351	0.00839358	0.149257	0.105417	0.147427	0.264249	0.0451493	0.126291
(E)-2-heptenal	0.00388156	0.498949	0.0347838	-0.041393	-0.124903	0.0541397	0.688889	0.282371	0.711236	0.608094	0.0832155	-0.0943272	-0.0282431	0.0709595	0.621528	0.695594	0.560201	0.781595	0.107902	0.462361	-0.102601	0.550282	0.155194	1	0.159185	0.436509	0.854155	0.275226	-0.00885491	0.131874	0.227011	0.650984	0.0535791	0.0491322	0.0142097	-0.0314281	0.197464	0.182793	0.122289	0.289716	0.125491	-0.0662592	-0.0826565	0.421074	0.00141115	0.283836	0.589491	-0.224278	0.254384
Benzaldehyde	0.0927745	0.0693027	0.425865	0.315847	0.0567043	0.498274	0.165624	0.0444142	0.167159	0.0910394	0.232734	0.166924	0.203662	0.353922	0.248046	0.0927901	0.0945735	0.0787514	0.097937	0.112202	0.0690284	0.105825	0.0939693	0.159185	1	0.0445426	0.0927513	0.12356	0.621377	0.139198	0.455348	0.166561	0.341328	0.122208	0.00640373	-0.0133327	0.0745311	0.324669	0.138368	0.379464	0.0123341	-0.0265022	-0.0186535	0.0317093	0.0915385	0.246742	0.170661	-0.0149828	-0.113498
6-methyl-5-hepten-2-one	-0.145181	0.40615	0.201503	0.0069183	-0.111084	0.0999773	0.0765611	0.0652875	0.262991	0.137267	0.217337	-0.197786	-0.144616	-0.205944	-0.0510004	0.314833	0.104636	0.337294	-0.177426	0.320357	0.0608989	0.0998205	0.179147	0.436509	0.0445426	1	0.56353	0.381908	-0.12304	0.403228	0.182337	0.27839	-0.00124039	-0.000527561	-0.0966528	0.223149	0.331675	0.0702963	0.0018759	0.366804	0.267391	0.166825	-0.172004	0.95836	-0.00435955	0.448577	0.271308	-0.0338501	0.356081
2-pentylfuran	-0.0513563	0.375614	0.12855	0.0553718	-0.164337	0.109438	0.496806	0.25882	0.739742	0.290212	0.16767	-0.106899	-0.0837886	-0.0528584	0.384368	0.70209	0.236091	0.540316	0.0774665	0.33865	-0.111716	0.235166	0.157497	0.854155	0.0927513	0.56353	1	0.408772	-0.137228	0.268624	0.255575	0.739116	0.0373309	0.0620297	-0.0944125	0.0705508	0.39406	0.127587	0.119235	0.363693	0.306266	0.0380741	-0.161773	0.573583	-0.0394756	0.376743	0.682587	-0.249511	0.350661
Octanal	0.0254276	0.154074	0.130301	0.154919	-0.0247542	0.0697654	0.0205676	0.0326823	0.313784	0.0196425	0.261745	0.0507983	0.0370651	-0.0410328	0.084081	0.201219	0.0179789	0.142269	0.103544	0.0384431	0.0543316	0.0382862	0.220085	0.275226	0.12356	0.381908	0.408772	1	-0.066031	0.27788	0.122358	0.308958	0.209121	0.139616	-0.0111305	0.119221	0.785223	0.0619732	0.181879	0.228018	0.400837	0.0817314	-0.00985571	0.335461	0.1314	0.207225	0.301644	-0.0539054	0.183042
Benzylalcohol	0.188322	-0.0615173	0.0174614	0.122433	0.0983576	0.117996	0.0581222	-0.0350876	0.0123789	0.0868274	0.118311	0.192591	0.213687	0.255616	0.169047	-0.0427057	0.0914079	0.00314978	0.00908799	0.0117389	0.0683772	0.0960737	0.0910118	-0.00885491	0.621377	-0.12304	-0.137228	-0.066031	1	-0.00929911	0.078819	-0.0758393	0.0243617	0.11313	0.0866928	-0.0481101	-0.0873255	0.314381	0.153123	0.129604	-0.135933	-0.0485839	0.0812428	-0.145416	0.0818312	0.128076	-0.00601542	0.0274953	-0.12799
2-isobutylthiazole	0.0621582	0.00914088	0.223425	0.507809	-0.0267406	0.175783	-0.125848	0.00654	0.198024	-0.176508	0.6317	0.254247	0.0242279	-0.104639	-0.133275	0.229523	-0.170201	0.0150791	0.168517	0.056565	0.0621016	-0.162433	0.0384939	0.131874	0.139198	0.403228	0.268624	0.27788	-0.00929911	1	0.132925	0.276091	0.0685338	-0.0278192	0.00610799	0.336181	0.196787	0.0388169	-0.0196536	0.415056	0.105999	0.296484	0.0550655	0.423741	0.0554374	0.442641	0.194048	0.0773602	0.339557
Phenylacetaldehyde	-0.169647	0.239958	0.730893	0.322658	-0.218978	0.771117	0.123852	0.0151278	0.0834096	0.108392	0.110244	-0.0141211	-0.0207782	0.249114	0.0977046	0.10499	0.10583	0.169895	0.210781	0.0861568	0.0391847	0.108359	0.0433645	0.227011	0.455348	0.182337	0.255575	0.122358	0.078819	0.132925	1	0.181957	0.398434	0.077557	0.0556225	0.183187	0.169722	0.535632	0.0175868	0.624688	0.211558	0.171624	0.0303465	0.212579	0.0388974	0.525099	0.165014	-0.081459	0.125336
(E)-2-octenal	0.133482	0.0993519	0.169041	0.182608	-0.0824072	0.184508	0.399501	0.207125	0.781032	-0.0488112	0.261466	0.0871138	-0.0325275	-0.0257382	0.295046	0.737596	-0.0735868	0.156129	0.190786	0.130036	0.0266017	-0.0490745	0.103531	0.650984	0.166561	0.27839	0.739116	0.308958	-0.0758393	0.276091	0.181957	1	0.158859	0.0488664	-0.0532609	0.00217859	0.228712	0.0650169	0.107721	0.264556	0.151622	-0.0417968	-0.0946246	0.277273	0.070045	0.255828	0.790327	-0.177375	0.228325
Acetophenone	0.0257863	0.0176449	0.438754	0.250664	-0.011684	0.425971	0.0802124	0.00575458	0.0713582	-0.0242629	0.0981788	0.0357611	0.0730936	0.15638	0.0746628	0.091196	-0.0153567	-0.0147899	0.156194	0.0296037	0.279424	0.0159427	0.148323	0.0535791	0.341328	-0.00124039	0.0373309	0.209121	0.0243617	0.0685338	0.398434	0.158859	1	0.121363	0.137846	0.092118	0.262617	0.0880504	0.0705141	0.222472	0.142182	0.113199	0.147173	0.0259336	0.251459	0.0912149	0.117951	0.130657	-0.0257195
2-ethylhexanoic acid	-0.0124826	-0.0758047	0.0679905	0.0287556	-0.00363677	0.0515914	0.0523538	0.0717899	-0.027933	0.0540016	-0.0287832	0.0728181	0.0329628	0.00122428	0.108091	0.00393051	0.0453977	0.0448515	0.0484685	0.0157946	0.09906	0.117277	0.780065	0.0491322	0.122208	-0.000527561	0.0620297	0.139616	0.11313	-0.0278192	0.077557	0.0488664	0.121363	1	0.0234431	-0.0924335	0.170181	0.109674	0.765734	0.123834	0.103717	-0.0493713	0.0428467	0.00665933	0.0254711	0.136343	0.248767	0.045268	0.0520538
Guaiacol	0.0875641	-0.0489865	0.0237558	0.0546839	0.0230119	0.056797	0.0329704	-0.0468192	-0.0480846	0.0997019	-0.0215471	0.0645744	0.0817772	0.0459785	0.0834858	-0.0520858	0.108136	0.0674308	0.177931	0.0637873	-0.0169553	0.112833	-0.00596567	0.0142097	0.00640373	-0.0966528	-0.0944125	-0.0111305	0.0866928	0.00610799	0.0556225	-0.0532609	0.137846	0.0234431	1	0.0386723	-0.0265395	0.0583482	0.0269683	-0.0989257	-0.110189	0.0904626	0.79709	-0.103171	0.405111	-0.0767145	-0.0363168	0.587889	-0.19114
Linalool	0.0891464	0.0863928	0.199385	0.313886	0.010223	0.140907	-0.081719	-0.0361662	-0.084435	-0.0985554	0.265782	0.186447	0.038488	-0.0444219	-0.107624	0.00631287	-0.0899199	-0.0499746	0.150522	0.0800927	0.0226243	-0.0842417	-0.0710194	-0.0314281	-0.0133327	0.223149	0.0705508	0.119221	-0.0481101	0.336181	0.183187	0.00217859	0.092118	-0.0924335	0.0386723	1	0.131752	0.0795569	-0.105405	0.274255	0.207254	0.961078	0.0628103	0.270292	0.108876	0.289505	-0.02254	0.155573	0.139536
Nonanal	-0.0872066	0.121354	0.142291	0.105904	-0.095197	0.0982569	-0.0194997	0.000367027	0.23514	0.0186953	0.116826	-0.0314929	0.0564003	-0.00936285	0.0250513	0.141787	0.0162274	0.128794	0.0629209	0.0279785	0.0143732	0.0273778	0.195858	0.197464	0.0745311	0.331675	0.39406	0.785223	-0.0873255	0.196787	0.169722	0.228712	0.262617	0.170181	-0.0265395	0.131752	1	0.0749733	0.184979	0.210069	0.545697	0.113164	-0.00121097	0.322233	0.128843	0.184803	0.246359	-0.0499572	0.197488
2-phenylethanol	-0.139511	0.194025	0.150639	0.123649	-0.120454	0.204743	0.160004	0.0179591	0.063247	0.224154	0.0482645	0.111202	0.112032	0.323593	0.220407	0.0745245	0.226799	0.181673	0.218267	0.0523405	-0.0580677	0.229172	0.0620588	0.182793	0.324669	0.0702963	0.127587	0.0619732	0.314381	0.0388169	0.535632	0.0650169	0.0880504	0.109674	0.0583482	0.0795569	0.0749733	1	0.120306	0.513052	0.125016	0.0894087	0.0173538	0.0940002	0.0857619	0.63083	0.13475	-0.131364	0.0516111
Octanoic acid	0.0691524	-0.0754547	0.030996	0.00645255	-0.0274947	0.0150325	0.0752506	0.0121271	0.0554036	0.106405	0.0763308	0.0727009	0.087821	-0.054107	0.218117	0.0760388	0.0943461	0.12195	0.0371156	0.0226978	-0.111688	0.178647	0.61984	0.122289	0.138368	0.0018759	0.119235	0.181879	0.153123	-0.0196536	0.0175868	0.107721	0.0705141	0.765734	0.0269683	-0.105405	0.184979	0.120306	1	0.135454	0.146108	-0.0773374	0.016451	-0.00263752	0.0415985	0.149125	0.413734	0.042153	0.0380367
Benzylnitrile	-0.0984823	0.236343	0.405225	0.308043	-0.08895	0.439304	0.0987332	0.0267139	0.208997	0.10133	0.457602	0.0364419	0.0117553	0.0747083	0.0867633	0.172386	0.102983	0.209387	0.0953709	0.169204	0.00809827	0.101784	0.147934	0.289716	0.379464	0.366804	0.363693	0.228018	0.129604	0.415056	0.624688	0.264556	0.222472	0.123834	-0.0989257	0.274255	0.210069	0.513052	0.135454	1	0.225401	0.240581	-0.0840772	0.405688	0.0601875	0.769484	0.30078	-0.143232	0.366459
Decanal	-0.179595	0.164904	0.141985	0.0402955	-0.151431	0.103965	-0.00107036	0.0131562	-0.00605846	0.0151903	0.0287953	-0.0659033	-0.0589236	-0.0598126	-0.0740818	0.103281	0.0123063	0.0943368	-0.0322337	0.090193	-0.106071	0.019299	0.0766596	0.125491	0.0123341	0.267391	0.306266	0.400837	-0.135933	0.105999	0.211558	0.151622	0.142182	0.103717	-0.110189	0.207254	0.545697	0.125016	0.146108	0.225401	1	0.221301	-0.0992566	0.338327	0.0925284	0.239122	0.211139	-0.021072	0.111156
Terpineol	0.073196	0.0402573	0.181954	0.308857	0.00631231	0.121566	-0.0781221	-0.0537519	-0.113723	-0.104949	0.223216	0.186641	0.0398897	-0.0348422	-0.118009	-0.0251008	-0.0961314	-0.0574258	0.137752	0.0903503	0.0213402	-0.0923622	-0.0361351	-0.0662592	-0.0265022	0.166825	0.0380741	0.0817314	-0.0485839	0.296484	0.171624	-0.0417968	0.113199	-0.0493713	0.0904626	0.961078	0.113164	0.0894087	-0.0773374	0.240581	0.221301	1	0.137942	0.233692	0.14008	0.272159	-0.022614	0.197645	0.115177
Methyl salicylate	0.0817706	-0.122392	0.0456406	0.0796042	0.00296487	0.0381631	-0.0654276	-0.0785702	-0.071196	0.0220934	0.0259057	0.078949	0.0868543	-0.00211209	0.0195575	-0.117654	0.0365126	-0.00637216	0.147844	-0.0104691	0.00683189	0.0452095	0.00839358	-0.0826565	-0.0186535	-0.172004	-0.161773	-0.00985571	0.0812428	0.0550655	0.0303465	-0.0946246	0.147173	0.0428467	0.79709	0.0628103	-0.00121097	0.0173538	0.016451	-0.0840772	-0.0992566	0.137942	1	-0.165788	0.348937	-0.135319	-0.105003	0.57114	-0.143639
Geranial	-0.239416	0.423157	0.21291	0.0245952	-0.14782	0.107256	0.072619	0.0444503	0.22743	0.131384	0.206796	-0.228653	-0.16279	-0.218516	-0.0854377	0.327534	0.103536	0.333295	-0.185397	0.342907	0.0334812	0.0920294	0.149257	0.421074	0.0317093	0.95836	0.573583	0.335461	-0.145416	0.423741	0.212579	0.277273	0.0259336	0.00665933	-0.103171	0.270292	0.322233	0.0940002	-0.00263752	0.405688	0.338327	0.233692	-0.165788	1	0.00177354	0.516859	0.302066	-0.0275368	0.332779
Ethyl salicylate	0.261086	-0.00983328	0.0366245	0.0283018	0.0628202	0.0583383	-0.0151008	-0.0152697	-0.00682269	-0.0139329	0.00961211	0.168495	0.151895	-0.0250095	-0.00321405	0.037888	-0.00382564	-0.011403	0.0384742	0.0891611	0.098254	0.00500337	0.105417	0.00141115	0.0915385	-0.00435955	-0.0394756	0.1314	0.0818312	0.0554374	0.0388974	0.070045	0.251459	0.0254711	0.405111	0.108876	0.128843	0.0857619	0.0415985	0.0601875	0.0925284	0.14008	0.348937	0.00177354	1	0.0315793	0.0616986	0.368883	-0.0926296
1-nitro-2-phenylethane	-0.181766	0.213903	0.24927	0.263192	-0.11597	0.267739	0.0810405	-0.0450872	0.18173	0.0768673	0.373103	0.00559675	-0.0268359	-0.000115129	0.0453637	0.255217	0.0807822	0.200011	0.0902218	0.168654	-0.00498959	0.0969249	0.147427	0.283836	0.246742	0.448577	0.376743	0.207225	0.128076	0.442641	0.525099	0.255828	0.0912149	0.136343	-0.0767145	0.289505	0.184803	0.63083	0.149125	0.769484	0.239122	0.272159	-0.135319	0.516859	0.0315793	1	0.397544	-0.135384	0.294336
(E,E)-2,4-decadienal	0.10495	0.104541	0.13159	0.107899	-0.0564721	0.141939	0.417797	0.0804794	0.64698	0.0528351	0.299403	0.0524118	-0.0154102	-0.0896253	0.359367	0.636211	0.029368	0.232698	0.106917	0.183497	-0.0404928	0.0961926	0.264249	0.589491	0.170661	0.271308	0.682587	0.301644	-0.00601542	0.194048	0.165014	0.790327	0.117951	0.248767	-0.0363168	-0.02254	0.246359	0.13475	0.413734	0.30078	0.211139	-0.022614	-0.105003	0.302066	0.0616986	0.397544	1	-0.149617	0.188626
Eugenol	0.11261	-0.216146	0.0418924	0.134161	0.0926148	0.0199495	-0.157649	-0.103328	-0.232882	-0.0892545	0.0545352	0.157394	0.068991	-0.0766277	-0.098414	-0.148714	-0.0708636	-0.112947	0.10182	0.0387233	0.110228	-0.0442468	0.0451493	-0.224278	-0.0149828	-0.0338501	-0.249511	-0.0539054	0.0274953	0.0773602	-0.081459	-0.177375	0.130657	0.045268	0.587889	0.155573	-0.0499572	-0.131364	0.042153	-0.143232	-0.021072	0.197645	0.57114	-0.0275368	0.368883	-0.135384	-0.149617	1	-0.206432
B-damascenone	-0.0215691	0.109382	0.0953488	0.0406209	-0.00400028	0.093726	-0.00273194	0.179625	0.245506	0.0578226	0.158164	-0.0758949	-0.0689145	-0.179161	-0.0454457	0.194848	0.046312	0.242988	-0.0765085	0.194321	-0.00565837	0.0476382	0.126291	0.254384	-0.113498	0.356081	0.350661	0.183042	-0.12799	0.339557	0.125336	0.228325	-0.0257195	0.0520538	-0.19114	0.139536	0.197488	0.0516111	0.0380367	0.366459	0.111156	0.115177	-0.143639	0.332779	-0.0926296	0.294336	0.188626	-0.206432	1
Geranylacetone	-0.168758	0.543906	0.1163	-0.11204	-0.106216	0.048446	0.411041	0.179261	0.350718	0.561057	-0.0564921	-0.183266	-0.0582616	0.0681744	0.366686	0.367121	0.524523	0.682458	-0.0184238	0.412883	-0.129737	0.518002	0.155411	0.667291	0.1276	0.632558	0.634646	0.337708	0.00251413	0.070749	0.259882	0.276104	0.00461412	0.106345	0.0132296	0.0266312	0.3811	0.214668	0.140276	0.257375	0.335893	0.00401788	-0.0956198	0.617995	-0.0449135	0.288614	0.349217	-0.0826112	0.291975
B-ionone	-0.166473	0.533339	0.0181693	-0.135829	-0.146769	0.0209673	0.57376	0.273858	0.450173	0.681378	-0.10455	-0.174871	-0.0266906	0.044204	0.508882	0.488155	0.629618	0.802479	0.0697576	0.446569	-0.18216	0.625635	0.14617	0.812313	0.0510516	0.341863	0.705828	0.181513	-0.108747	-0.00450932	0.24155	0.37727	0.0320243	0.0892838	-0.0120851	-0.1035	0.220853	0.185097	0.132276	0.221703	0.189081	-0.105496	-0.0740258	0.358338	-0.0651465	0.21624	0.419156	-0.27621	0.277003
Benzophenone	-0.0680534	0.0209768	0.0590836	-0.0748691	0.10929	0.069155	-0.0269344	-0.189452	-0.0944308	-0.0189739	0.0480292	-0.0615083	0.0208926	-0.14491	-0.0945338	-0.0177455	0.00835321	-0.0587732	-0.144226	0.0834338	0.0830958	0.0498933	0.210618	-0.0649828	0.0437433	-0.0188263	-0.0570925	0.0828591	0.0352935	-0.097875	0.0567344	-0.00582118	0.260954	0.273841	-0.0270746	0.0116346	0.110594	0.0705259	0.316445	0.0955777	0.181486	0.0475187	-0.0263676	0.0686466	0.180363	0.235124	0.332979	-0.00898914	-0.0463225
[truncated: 3 more columns]

## Sheet: Correlations seasons 2&3
Correlation values of volatiles in the RILs with the values from seasons 2 and 3 together
ID	Ethanol	Acetone	2-methylpropanal	3-methylbutanal	Butanol	2-methylbutanal	1-penten-3-ol	1-penten-3-one	Pentanal	2-ethylfuran	3-methylbutanenitrile	3-methylbutanol	2-methylbutanol	(E)-2-methyl-2-butenal	(E)-2-pentenal	1-pentanol	(Z)-3-hexenal	Hexanal	3-methylbutanoic acid	(E)-2-hexenal	Pentanoic acid	(E,E)-2,4-hexadienal	Hexanoic acid	(E)-2-heptenal	Benzaldehyde	6-methyl-5-hepten-2-one	2-pentylfuran	Octanal	Benzylalcohol	2-isobutylthiazole	Phenylacetaldehyde	(E)-2-octenal	Acetophenone	2-ethylhexanoic acid	Guaiacol	Linalool	Nonanal	2-phenylethanol	Octanoic acid	Benzylnitrile	Decanal	Terpineol	Methyl salicylate	Geranial	Ethyl salicylate	1-nitro-2-phenylethane	(E,E)-2,4-decadienal	Eugenol	beta-damascenone
Ethanol	1	-0.227554	-0.023318	0.011799	0.127968	-0.0155177	-0.164619	-0.125584	-0.126	-0.228923	0.0605681	0.208689	0.0102668	-0.0314081	-0.0954088	-0.164915	-0.238092	-0.304697	0.0943822	-0.114854	-0.00799502	-0.213613	-0.0267611	-0.200712	-0.0113248	-0.273265	-0.214446	-0.0206504	-0.0267152	-0.0645524	-0.0985614	-0.0221644	0.0168821	0.125754	-0.0304866	0.104779	-0.0624885	-0.113685	0.00127178	-0.154751	-0.0857404	0.0466199	-0.0626566	-0.288145	0.637954	-0.234817	-0.0775651	-0.0144731	-0.0870255
Acetone	-0.227554	1	0.133168	-0.0073958	0.115299	0.117492	0.457054	0.184897	0.313303	0.430826	0.0689166	-0.11279	0.0753998	0.251348	0.406518	0.278286	0.415784	0.429288	-0.0597126	0.208419	0.106809	0.341498	-0.0239355	0.395536	0.132903	0.374137	0.286744	0.225136	0.0672681	0.0201625	0.127023	0.164074	0.154139	-0.107935	-0.0927838	-0.0176768	0.214347	0.126567	0.0074412	0.150834	0.200356	-0.0105028	-0.171991	0.322638	-0.27193	0.125536	0.136151	-0.158609	0.108732
2-methylpropanal	-0.023318	0.133168	1	0.44158	0.0234378	0.813057	-0.0269834	-0.0134705	0.133574	-0.158999	0.171245	0.0785892	0.131702	0.280726	-0.038595	0.0811886	-0.161073	-0.105626	0.0456073	-0.0660615	0.173573	-0.147062	-0.00220544	-0.0211432	0.407254	0.221069	0.0846832	0.195676	0.0676685	0.208197	0.640699	0.131162	0.376945	0.0155267	-0.0192969	0.191536	0.204577	0.169963	0.00202757	0.359076	0.214461	0.201445	0.0115327	0.222173	0.0469475	0.252956	0.0895936	0.0539997	0.119581
3-methylbutanal	0.011799	-0.0073958	0.44158	1	0.109439	0.435913	-0.00529554	0.0261471	0.217433	-0.183379	0.683049	0.673129	0.334774	0.357959	0.081039	0.11449	-0.16098	-0.14917	0.557696	-0.153438	0.066142	-0.158173	0.006208	-0.0393377	0.291306	0.0328162	0.027917	0.192407	0.159647	0.495564	0.303445	0.166803	0.17979	0.029122	0.0345574	0.265655	0.158272	0.165017	0.0515755	0.293212	0.097667	0.297444	-0.0191093	0.0193035	-0.0813969	0.247557	0.0909732	0.0950653	0.0661618
Butanol	0.127968	0.115299	0.0234378	0.109439	1	0.108062	0.136233	0.0489725	0.108831	-0.0303775	0.227713	0.27475	0.461855	0.259531	0.119422	0.103544	-0.0182361	-0.0462141	-0.0198165	0.0751313	0.161039	-0.0192349	0.0134799	-0.0300409	0.14771	-0.0621842	-0.0571932	0.123472	0.160616	0.00682793	-0.123256	0.0629816	0.146081	0.0157926	-0.0159064	-0.0263653	0.0577205	-0.0502465	0.0442106	-0.0478317	-0.00419796	0.00890362	-0.0714344	-0.127848	-0.042136	-0.10681	0.0255735	0.0219433	0.0687038
2-methylbutanal	-0.0155177	0.117492	0.813057	0.435913	0.108062	1	0.0574601	0.0140056	0.151153	-0.122026	0.226319	0.137634	0.274788	0.386923	0.0549012	0.133577	-0.106207	-0.0912601	0.068003	0.0012172	0.17517	-0.116704	0.0451832	0.0328025	0.45427	0.119863	0.09806	0.16289	0.129178	0.173433	0.716313	0.179199	0.324742	0.0483369	-0.0190236	0.134229	0.162573	0.234348	0.0374167	0.410102	0.169731	0.136718	-0.0426465	0.118633	0.0257911	0.25213	0.110842	-0.0188084	0.123658
1-penten-3-ol	-0.164619	0.457054	-0.0269834	-0.00529554	0.136233	0.0574601	1	0.421926	0.510375	0.568304	0.0814324	0.0110224	0.115152	0.304015	0.838091	0.527818	0.507765	0.507735	0.124487	0.346395	0.102748	0.478284	0.118986	0.644961	0.199006	0.14507	0.434785	0.098867	0.124124	-0.0773497	0.116923	0.404692	0.104775	-0.0531315	-0.0174529	-0.138821	0.0351287	0.141775	0.139089	0.101397	-0.00480474	-0.0937481	-0.123886	0.0987681	-0.221443	0.0776438	0.43078	-0.167615	0.0468924
1-penten-3-one	-0.125584	0.184897	-0.0134705	0.0261471	0.0489725	0.0140056	0.421926	1	0.320934	0.252197	-0.0295158	0.0457657	0.101785	0.204616	0.415946	0.275779	0.247286	0.22045	0.0898582	0.267931	0.0389411	0.239697	0.0464202	0.302136	0.109364	0.10527	0.2117	0.0946257	0.0341043	-0.00834109	0.0252371	0.224804	0.0780678	-0.00179323	-0.0491309	-0.0404697	0.0511142	0.0373866	0.0548931	0.0317138	0.0225118	-0.0362577	-0.0834499	0.0555407	-0.138833	-0.0306239	0.110165	-0.0955133	0.114074
Pentanal	-0.126	0.313303	0.133574	0.217433	0.108831	0.151153	0.510375	0.320934	1	0.0564854	0.256986	0.126325	0.0692213	0.212187	0.501663	0.735507	0.0156899	0.259752	0.097357	0.0994819	0.278972	0.0108576	0.141138	0.645641	0.233606	0.300735	0.642509	0.412102	0.0634678	0.205356	0.06309	0.744641	0.2295	-0.00162844	-0.0693421	-0.0708412	0.328704	0.0474214	0.160596	0.144392	0.168379	-0.0428182	-0.122809	0.209984	-0.198686	0.111957	0.59098	-0.19626	0.252498
2-ethylfuran	-0.228923	0.430826	-0.158999	-0.183379	-0.0303775	-0.122026	0.568304	0.252197	0.0564854	1	-0.0962069	-0.139946	0.101317	0.173962	0.603121	0.123735	0.954854	0.853935	0.0385736	0.533198	-0.121425	0.876029	0.0690035	0.536956	0.036569	0.136772	0.222637	-0.0853325	0.115991	-0.127063	0.0283952	-0.0735797	-0.113162	-0.127114	0.0600851	-0.224565	-0.0919841	0.141295	0.0699329	0.0645479	-0.128101	-0.19136	-0.026985	0.106066	-0.225808	0.0671424	0.0625565	-0.101339	0.0540739
3-methylbutanenitrile	0.0605681	0.0689166	0.171245	0.683049	0.227713	0.226319	0.0814324	-0.0295158	0.256986	-0.0962069	1	0.586737	0.287873	0.211424	0.140021	0.176905	-0.0823987	-0.0363132	0.449141	-0.0181979	0.0852024	-0.0701771	0.0557274	0.0807894	0.21883	0.0665859	0.0771421	0.209784	0.158676	0.529431	0.116244	0.2289	0.0991446	-0.00861313	-0.0218963	0.163589	0.110335	0.103805	0.114153	0.330368	0.0167551	0.182995	-0.0423641	0.0318391	-0.100982	0.235011	0.214132	0.00386763	0.114643
3-methylbutanol	0.208689	-0.11279	0.0785892	0.673129	0.27475	0.137634	0.0110224	0.0457657	0.126325	-0.139946	0.586737	1	0.391172	0.334191	0.130429	0.095975	-0.126807	-0.146156	0.572946	-0.0580861	0.0683538	-0.0968444	0.0839572	-0.0537148	0.171237	-0.219354	-0.10245	0.0922033	0.191482	0.262442	0.0302692	0.110901	0.0696556	0.0551467	0.0199403	0.126425	0.0152422	0.121847	0.100865	0.0440457	-0.0441188	0.158147	-0.0198608	-0.26283	0.0118669	-0.0194609	0.0463184	0.0707203	-0.0415691
2-methylbutanol	0.0102668	0.0753998	0.131702	0.334774	0.461855	0.274788	0.115152	0.101785	0.0692213	0.101317	0.287873	0.391172	1	0.470699	0.236373	0.0378522	0.123545	0.0121074	0.148404	0.0561036	0.0380609	0.111463	-0.0160915	-0.011655	0.267781	-0.0862462	-0.0661162	0.120992	0.269677	0.0711823	0.0656747	0.0131739	0.136832	-0.0229044	0.0173371	0.0179688	0.101351	0.189345	0.0955864	0.0817145	0.00201522	0.0457563	-0.0149422	-0.130396	-0.0696003	0.0108792	0.00328078	0.00456135	0.0123252
(E)-2-methyl-2-butenal	-0.0314081	0.251348	0.280726	0.357959	0.259531	0.386923	0.304015	0.204616	0.212187	0.173962	0.211424	0.334191	0.470699	1	0.381523	0.110971	0.169326	0.0603944	0.131735	0.069853	0.180512	0.14224	-0.0246222	0.0960583	0.359919	-0.0371675	0.0069818	0.191779	0.26339	-0.052773	0.226801	0.0685216	0.311149	0.0173451	-0.0818167	-0.0579274	0.173913	0.288707	0.00948282	0.10552	0.0685062	-0.0191647	-0.137118	-0.113408	-0.109136	0.00748674	-0.017762	-0.105626	-0.0170529
(E)-2-pentenal	-0.0954088	0.406518	-0.038595	0.081039	0.119422	0.0549012	0.838091	0.415946	0.501663	0.603121	0.140021	0.130429	0.236373	0.381523	1	0.373633	0.574563	0.474756	0.211251	0.26734	0.0769627	0.544493	0.0504399	0.564393	0.262081	0.032108	0.306646	0.159381	0.213727	-0.080992	0.0853491	0.304751	0.119304	-0.0367047	0.0262628	-0.14116	0.0779693	0.183799	0.213892	0.0753222	-0.0409585	-0.105391	-0.0466379	-0.0588525	-0.205799	0.0296362	0.325582	-0.110568	0.00675442
1-pentanol	-0.164915	0.278286	0.0811886	0.11449	0.103544	0.133577	0.527818	0.275779	0.735507	0.123735	0.176905	0.095975	0.0378522	0.110971	0.373633	1	0.0610962	0.348284	0.0471437	0.229004	0.267971	0.0787174	0.281094	0.723373	0.135472	0.330914	0.717796	0.287066	-0.0210231	0.220918	0.102188	0.773495	0.159778	0.00945104	-0.0993781	-0.0246191	0.217544	0.0300202	0.211895	0.146218	0.182325	-0.0212416	-0.186511	0.323156	-0.169297	0.185676	0.662085	-0.178539	0.21606
(Z)-3-hexenal	-0.238092	0.415784	-0.161073	-0.16098	-0.0182361	-0.106207	0.507765	0.247286	0.0156899	0.954854	-0.0823987	-0.126807	0.123545	0.169326	0.574563	0.0610962	1	0.814651	0.0281502	0.4952	-0.115267	0.911071	0.0311598	0.480268	0.0449363	0.120665	0.129951	-0.0561292	0.126756	-0.135081	0.0308091	-0.121373	-0.0948924	-0.102228	0.0720685	-0.163992	-0.0606982	0.146916	0.0657618	0.0576776	-0.112093	-0.151061	-0.000101991	0.0989102	-0.22723	0.0666949	-0.0143216	-0.0668335	-4.78137e-05
Hexanal	-0.304697	0.429288	-0.105626	-0.14917	-0.0462141	-0.0912601	0.507735	0.22045	0.259752	0.853935	-0.0363132	-0.146156	0.0121074	0.0603944	0.474756	0.348284	0.814651	1	-0.0015367	0.592245	-0.0988727	0.76088	0.187159	0.741645	0.0144685	0.324017	0.478612	-0.00200391	0.0473064	0.0646911	0.0646149	0.130731	-0.137833	-0.130187	0.0418724	-0.170519	-0.0141757	0.0933121	0.113003	0.150334	-0.0567353	-0.150419	-0.0403834	0.304044	-0.295825	0.179324	0.232706	-0.11074	0.201384
3-methylbutanoic acid	0.0943822	-0.0597126	0.0456073	0.557696	-0.0198165	0.068003	0.124487	0.0898582	0.097357	0.0385736	0.449141	0.572946	0.148404	0.131735	0.211251	0.0471437	0.0281502	-0.0015367	1	-0.0510018	-0.0334922	0.0434141	0.073684	0.0580487	0.0223578	-0.229489	-0.0199296	0.0162228	0.00813129	0.180944	0.189006	0.127549	0.00944827	-0.0202105	0.119859	0.111788	-0.0318533	0.212726	0.056031	0.0952892	-0.105477	0.133861	0.0306893	-0.239678	-0.00987416	0.0876354	0.07647	-0.00226511	-0.122174
(E)-2-hexenal	-0.114854	0.208419	-0.0660615	-0.153438	0.0751313	0.0012172	0.346395	0.267931	0.0994819	0.533198	-0.0181979	-0.0580861	0.0561036	0.069853	0.26734	0.229004	0.4952	0.592245	-0.0510018	1	-0.0281279	0.45275	0.056784	0.435811	0.0750573	0.200576	0.229409	-0.066263	0.0250244	-0.00663126	0.0163766	0.0469579	-0.0761937	-0.148525	0.000182022	-0.146552	-0.100063	0.00573946	-0.0174352	0.0551368	-0.113495	-0.111082	-0.0592868	0.189633	-0.102878	0.071451	0.118012	-0.0525695	0.0925227
Pentanoic acid	-0.00799502	0.106809	0.173573	0.066142	0.161039	0.17517	0.102748	0.0389411	0.278972	-0.121425	0.0852024	0.0683538	0.0380609	0.180512	0.0769627	0.267971	-0.115267	-0.0988727	-0.0334922	-0.0281279	1	-0.0900537	0.355818	0.0727001	0.128156	0.100586	0.0868531	0.289603	0.0458623	0.0080811	0.0250025	0.22219	0.303732	0.21067	-0.0770228	-0.00389837	0.226168	-0.0270844	0.05501	-0.0602234	0.138055	0.0347438	-0.0903146	0.0312969	-0.0214788	-0.0561433	0.113921	0.0121463	0.0949468
(E,E)-2,4-hexadienal	-0.213613	0.341498	-0.147062	-0.158173	-0.0192349	-0.116704	0.478284	0.239697	0.0108576	0.876029	-0.0701771	-0.0968444	0.111463	0.14224	0.544493	0.0787174	0.911071	0.76088	0.0434141	0.45275	-0.0900537	1	0.0573789	0.455753	0.0538458	0.117378	0.135132	-0.0316124	0.134969	-0.11058	0.0264243	-0.0872131	-0.0646684	-0.0459354	0.0909822	-0.143994	-0.0361988	0.161295	0.130505	0.0584061	-0.087745	-0.127091	0.024899	0.0947666	-0.22662	0.0778309	0.0499526	-0.0319102	-0.000516812
Hexanoic acid	-0.0267611	-0.0239355	-0.00220544	0.006208	0.0134799	0.0451832	0.118986	0.0464202	0.141138	0.0690035	0.0557274	0.0839572	-0.0160915	-0.0246222	0.0504399	0.281094	0.0311598	0.187159	0.073684	0.056784	0.355818	0.0573789	1	0.329092	0.0117165	0.0858086	0.299266	0.0876445	-0.0411026	0.0611631	0.0870969	0.222967	-0.0512652	0.382764	-0.167252	-0.0595544	0.0266706	-0.033009	0.497128	0.104611	-0.00659964	-0.0950368	-0.206539	0.136864	0.0586315	0.0865556	0.287658	-0.145014	0.114743
(E)-2-heptenal	-0.200712	0.395536	-0.0211432	-0.0393377	-0.0300409	0.0328025	0.644961	0.302136	0.645641	0.536956	0.0807894	-0.0537148	-0.011655	0.0960583	0.564393	0.723373	0.480268	0.741645	0.0580487	0.435811	0.0727001	0.455753	0.329092	1	0.111134	0.413453	0.810525	0.202661	-0.00742075	0.160963	0.146831	0.659286	-0.0103169	-0.05558	-0.0419642	-0.0986268	0.121071	0.0821423	0.210846	0.210048	0.0626528	-0.11618	-0.151788	0.3965	-0.213964	0.223999	0.611223	-0.232831	0.219219
Benzaldehyde	-0.0113248	0.132903	0.407254	0.291306	0.14771	0.45427	0.199006	0.109364	0.233606	0.036569	0.21883	0.171237	0.267781	0.359919	0.262081	0.135472	0.0449363	0.0144685	0.0223578	0.0750573	0.128156	0.0538458	0.0117165	0.111134	1	0.121912	0.0660897	0.250443	0.581878	0.133391	0.408679	0.164033	0.327522	0.0538569	-0.0869163	-0.0114378	0.211439	0.317631	0.0791672	0.327252	0.144378	-0.0141431	-0.115998	0.0695816	0.0383396	0.192362	0.124351	-0.0498203	-0.0499605
6-methyl-5-hepten-2-one	-0.273265	0.374137	0.221069	0.0328162	-0.0621842	0.119863	0.14507	0.10527	0.300735	0.136772	0.0665859	-0.219354	-0.0862462	-0.0371675	0.032108	0.330914	0.120665	0.324017	-0.229489	0.200576	0.100586	0.117378	0.0858086	0.413453	0.121912	1	0.53948	0.353028	-0.00742411	0.351719	0.134719	0.278182	0.0977306	-0.0121888	-0.0970222	0.204656	0.367544	0.0820448	0.0442682	0.321585	0.334003	0.148885	-0.167544	0.937044	-0.201459	0.38993	0.289583	-0.0161121	0.329761
2-pentylfuran	-0.214446	0.286744	0.0846832	0.027917	-0.0571932	0.09806	0.434785	0.2117	0.642509	0.222637	0.0771421	-0.10245	-0.0661162	0.0069818	0.306646	0.717796	0.129951	0.478612	-0.0199296	0.229409	0.0868531	0.135132	0.299266	0.810525	0.0660897	0.53948	1	0.334655	-0.103263	0.2956	0.179169	0.732442	0.0176019	-0.0193338	-0.125473	0.0231771	0.33272	0.0733949	0.2118	0.306603	0.330308	-0.0120045	-0.178331	0.545302	-0.21326	0.316136	0.709321	-0.227036	0.381088
Octanal	-0.0206504	0.225136	0.195676	0.192407	0.123472	0.16289	0.098867	0.0946257	0.412102	-0.0853325	0.209784	0.0922033	0.120992	0.191779	0.159381	0.287066	-0.0561292	-0.00200391	0.0162228	-0.066263	0.289603	-0.0316124	0.0876445	0.202661	0.250443	0.353028	0.334655	1	0.00253936	0.200484	0.115241	0.349298	0.530534	0.164866	-0.107399	0.117597	0.86233	0.0860493	0.163303	0.164242	0.586182	0.104809	-0.0955387	0.261668	-0.0137608	0.113301	0.23113	-0.0646006	0.220138
Benzylalcohol	-0.0267152	0.0672681	0.0676685	0.159647	0.160616	0.129178	0.124124	0.0341043	0.0634678	0.115991	0.158676	0.191482	0.269677	0.26339	0.213727	-0.0210231	0.126756	0.0473064	0.00813129	0.0250244	0.0458623	0.134969	-0.0411026	-0.00742075	0.581878	-0.00742411	-0.103263	0.00253936	1	0.0448759	0.0848664	-0.0493668	0.0854066	0.00484183	0.0897235	-0.0429662	0.000448557	0.305643	0.112184	0.139017	-0.0505865	-0.0144951	0.0544521	-0.0672036	-0.122047	0.143435	0.0106451	0.064922	-0.097272
2-isobutylthiazole	-0.0645524	0.0201625	0.208197	0.495564	0.00682793	0.173433	-0.0773497	-0.00834109	0.205356	-0.127063	0.529431	0.262442	0.0711823	-0.052773	-0.080992	0.220918	-0.135081	0.0646911	0.180944	-0.00663126	0.0080811	-0.11058	0.0611631	0.160963	0.133391	0.351719	0.2956	0.200484	0.0448759	1	0.142032	0.279235	-0.0088995	-0.0570071	0.0234645	0.235476	0.166862	0.083473	0.0404729	0.41926	0.130477	0.228304	0.0268536	0.364808	-0.118121	0.415982	0.23299	0.0453053	0.314644
Phenylacetaldehyde	-0.0985614	0.127023	0.640699	0.303445	-0.123256	0.716313	0.116923	0.0252371	0.06309	0.0283952	0.116244	0.0302692	0.0656747	0.226801	0.0853491	0.102188	0.0308091	0.0646149	0.189006	0.0163766	0.0250025	0.0264243	0.0870969	0.146831	0.408679	0.134719	0.179169	0.115241	0.0848664	0.142032	1	0.143602	0.227631	0.0643882	-0.0509073	0.183962	0.126498	0.598159	0.0311744	0.64527	0.159871	0.168935	-0.0729952	0.184304	0.0618777	0.548136	0.131767	-0.126443	0.128606
(E)-2-octenal	-0.0221644	0.164074	0.131162	0.166803	0.0629816	0.179199	0.404692	0.224804	0.744641	-0.0735797	0.2289	0.110901	0.0131739	0.0685216	0.304751	0.773495	-0.121373	0.130731	0.127549	0.0469579	0.22219	-0.0872131	0.222967	0.659286	0.164033	0.278182	0.732442	0.349298	-0.0493668	0.279235	0.143602	1	0.165338	0.0383922	-0.0822975	0.0319643	0.276889	0.0535273	0.267411	0.218775	0.236733	0.00970398	-0.135796	0.264609	-0.110454	0.199476	0.807049	-0.198083	0.241186
Acetophenone	0.0168821	0.154139	0.376945	0.17979	0.146081	0.324742	0.104775	0.0780678	0.2295	-0.113162	0.0991446	0.0696556	0.136832	0.311149	0.119304	0.159778	-0.0948924	-0.137833	0.00944827	-0.0761937	0.303732	-0.0646684	-0.0512652	-0.0103169	0.327522	0.0977306	0.0176019	0.530534	0.0854066	-0.0088995	0.227631	0.165338	1	0.13619	-0.0330048	0.0592281	0.541605	0.133136	0.0443435	0.10903	0.393942	0.150307	-0.0432937	0.0564032	0.0667392	0.0405171	0.0722667	0.0170393	0.0471759
2-ethylhexanoic acid	0.125754	-0.107935	0.0155267	0.029122	0.0157926	0.0483369	-0.0531315	-0.00179323	-0.00162844	-0.127114	-0.00861313	0.0551467	-0.0229044	0.0173451	-0.0367047	0.00945104	-0.102228	-0.130187	-0.0202105	-0.148525	0.21067	-0.0459354	0.382764	-0.05558	0.0538569	-0.0121888	-0.0193338	0.164866	0.00484183	-0.0570071	0.0643882	0.0383922	0.13619	1	-0.0253442	0.0549424	0.186671	0.0231529	0.498457	0.0160266	0.166792	0.0527041	-0.0306568	0.0133196	0.153022	0.00514144	0.0808229	0.0495799	0.0194276
Guaiacol	-0.0304866	-0.0927838	-0.0192969	0.0345574	-0.0159064	-0.0190236	-0.0174529	-0.0491309	-0.0693421	0.0600851	-0.0218963	0.0199403	0.0173371	-0.0818167	0.0262628	-0.0993781	0.0720685	0.0418724	0.119859	0.000182022	-0.0770228	0.0909822	-0.167252	-0.0419642	-0.0869163	-0.0970222	-0.125473	-0.107399	0.0897235	0.0234645	-0.0509073	-0.0822975	-0.0330048	-0.0253442	1	0.00367818	-0.118007	-0.0238253	-0.00232619	-0.142445	-0.156409	0.101931	0.749506	-0.106932	-0.00552196	-0.0709872	-0.0352185	0.617262	-0.189916
Linalool	0.104779	-0.0176768	0.191536	0.265655	-0.0263653	0.134229	-0.138821	-0.0404697	-0.0708412	-0.224565	0.163589	0.126425	0.0179688	-0.0579274	-0.14116	-0.0246191	-0.163992	-0.170519	0.111788	-0.146552	-0.00389837	-0.143994	-0.0595544	-0.0986268	-0.0114378	0.204656	0.0231771	0.117597	-0.0429662	0.235476	0.183962	0.0319643	0.0592281	0.0549424	0.00367818	1	0.169363	0.115517	-0.035932	0.241789	0.283457	0.904774	0.00737605	0.260806	0.138226	0.247888	-0.0386795	0.117178	0.0971904
Nonanal	-0.0624885	0.214347	0.204577	0.158272	0.0577205	0.162573	0.0351287	0.0511142	0.328704	-0.0919841	0.110335	0.0152422	0.101351	0.173913	0.0779693	0.217544	-0.0606982	-0.0141757	-0.0318533	-0.100063	0.226168	-0.0361988	0.0266706	0.121071	0.211439	0.367544	0.33272	0.86233	0.000448557	0.166862	0.126498	0.276889	0.541605	0.186671	-0.118007	0.169363	1	0.0955316	0.156371	0.161611	0.723396	0.154524	-0.0770443	0.30868	-0.0309525	0.116859	0.197116	-0.0346746	0.255736
2-phenylethanol	-0.113685	0.126567	0.169963	0.165017	-0.0502465	0.234348	0.141775	0.0373866	0.0474214	0.141295	0.103805	0.121847	0.189345	0.288707	0.183799	0.0300202	0.146916	0.0933121	0.212726	0.00573946	-0.0270844	0.161295	-0.033009	0.0821423	0.317631	0.0820448	0.0733949	0.0860493	0.305643	0.083473	0.598159	0.0535273	0.133136	0.0231529	-0.0238253	0.115517	0.0955316	1	0.0863625	0.576682	0.113987	0.145207	-0.0476894	0.0940356	-0.0266019	0.65438	0.119911	-0.15923	0.0929799
Octanoic acid	0.00127178	0.0074412	0.00202757	0.0515755	0.0442106	0.0374167	0.139089	0.0548931	0.160596	0.0699329	0.114153	0.100865	0.0955864	0.00948282	0.213892	0.211895	0.0657618	0.113003	0.056031	-0.0174352	0.05501	0.130505	0.497128	0.210846	0.0791672	0.0442682	0.2118	0.163303	0.112184	0.0404729	0.0311744	0.267411	0.0443435	0.498457	-0.00232619	-0.035932	0.156371	0.0863625	1	0.125888	0.145215	-0.0217702	-0.0520605	0.0627161	-0.091856	0.128067	0.468841	-0.013013	0.0600273
Benzylnitrile	-0.154751	0.150834	0.359076	0.293212	-0.0478317	0.410102	0.101397	0.0317138	0.144392	0.0645479	0.330368	0.0440457	0.0817145	0.10552	0.0753222	0.146218	0.0576776	0.150334	0.0952892	0.0551368	-0.0602234	0.0584061	0.104611	0.210048	0.327252	0.321585	0.306603	0.164242	0.139017	0.41926	0.64527	0.218775	0.10903	0.0160266	-0.142445	0.241789	0.161611	0.576682	0.125888	1	0.189546	0.214399	-0.133868	0.366835	-0.0579758	0.762709	0.258837	-0.173739	0.354459
Decanal	-0.0857404	0.200356	0.214461	0.097667	-0.00419796	0.169731	-0.00480474	0.0225118	0.168379	-0.128101	0.0167551	-0.0441188	0.00201522	0.0685062	-0.0409585	0.182325	-0.112093	-0.0567353	-0.105477	-0.113495	0.138055	-0.087745	-0.00659964	0.0626528	0.144378	0.334003	0.330308	0.586182	-0.0505865	0.130477	0.159871	0.236733	0.393942	0.166792	-0.156409	0.283457	0.723396	0.113987	0.145215	0.189546	1	0.265812	-0.113384	0.356795	0.00480662	0.177705	0.201597	-0.00490698	0.228561
Terpineol	0.0466199	-0.0105028	0.201445	0.297444	0.00890362	0.136718	-0.0937481	-0.0362577	-0.0428182	-0.19136	0.182995	0.158147	0.0457563	-0.0191647	-0.105391	-0.0212416	-0.151061	-0.150419	0.133861	-0.111082	0.0347438	-0.127091	-0.0950368	-0.11618	-0.0141431	0.148885	-0.0120045	0.104809	-0.0144951	0.228304	0.168935	0.00970398	0.150307	0.0527041	0.101931	0.904774	0.154524	0.145207	-0.0217702	0.214399	0.265812	1	0.0987806	0.209302	0.0535847	0.266996	0.00398732	0.191951	0.108214
Methyl salicylate	-0.0626566	-0.171991	0.0115327	-0.0191093	-0.0714344	-0.0426465	-0.123886	-0.0834499	-0.122809	-0.026985	-0.0423641	-0.0198608	-0.0149422	-0.137118	-0.0466379	-0.186511	-0.000101991	-0.0403834	0.0306893	-0.0592868	-0.0903146	0.024899	-0.206539	-0.151788	-0.115998	-0.167544	-0.178331	-0.0955387	0.0544521	0.0268536	-0.0729952	-0.135796	-0.0432937	-0.0306568	0.749506	0.00737605	-0.0770443	-0.0476894	-0.0520605	-0.133868	-0.113384	0.0987806	1	-0.1682	-0.0520173	-0.126112	-0.129847	0.560697	-0.139764
Geranial	-0.288145	0.322638	0.222173	0.0193035	-0.127848	0.118633	0.0987681	0.0555407	0.209984	0.106066	0.0318391	-0.26283	-0.130396	-0.113408	-0.0588525	0.323156	0.0989102	0.304044	-0.239678	0.189633	0.0312969	0.0947666	0.136864	0.3965	0.0695816	0.937044	0.545302	0.261668	-0.0672036	0.364808	0.184304	0.264609	0.0564032	0.0133196	-0.106932	0.260806	0.30868	0.0940356	0.0627161	0.366835	0.356795	0.209302	-0.1682	1	-0.129329	0.471867	0.320159	-0.00915956	0.300771
Ethyl salicylate	0.637954	-0.27193	0.0469475	-0.0813969	-0.042136	0.0257911	-0.221443	-0.138833	-0.198686	-0.225808	-0.100982	0.0118669	-0.0696003	-0.109136	-0.205799	-0.169297	-0.22723	-0.295825	-0.00987416	-0.102878	-0.0214788	-0.22662	0.0586315	-0.213964	0.0383396	-0.201459	-0.21326	-0.0137608	-0.122047	-0.118121	0.0618777	-0.110454	0.0667392	0.153022	-0.00552196	0.138226	-0.0309525	-0.0266019	-0.091856	-0.0579758	0.00480662	0.0535847	-0.0520173	-0.129329	1	-0.0905846	-0.162337	0.0447597	-0.10677
1-nitro-2-phenylethane	-0.234817	0.125536	0.252956	0.247557	-0.10681	0.25213	0.0776438	-0.0306239	0.111957	0.0671424	0.235011	-0.0194609	0.0108792	0.00748674	0.0296362	0.185676	0.0666949	0.179324	0.0876354	0.071451	-0.0561433	0.0778309	0.0865556	0.223999	0.192362	0.38993	0.316136	0.113301	0.143435	0.415982	0.548136	0.199476	0.0405171	0.00514144	-0.0709872	0.247888	0.116859	0.65438	0.128067	0.762709	0.177705	0.266996	-0.126112	0.471867	-0.0905846	1	0.3389	-0.100031	0.260231
(E,E)-2,4-decadienal	-0.0775651	0.136151	0.0895936	0.0909732	0.0255735	0.110842	0.43078	0.110165	0.59098	0.0625565	0.214132	0.0463184	0.00328078	-0.017762	0.325582	0.662085	-0.0143216	0.232706	0.07647	0.118012	0.113921	0.0499526	0.287658	0.611223	0.124351	0.289583	0.709321	0.23113	0.0106451	0.23299	0.131767	0.807049	0.0722667	0.0808229	-0.0352185	-0.0386795	0.197116	0.119911	0.468841	0.258837	0.201597	0.00398732	-0.129847	0.320159	-0.162337	0.3389	1	-0.166558	0.240335
Eugenol	-0.0144731	-0.158609	0.0539997	0.0950653	0.0219433	-0.0188084	-0.167615	-0.0955133	-0.19626	-0.101339	0.00386763	0.0707203	0.00456135	-0.105626	-0.110568	-0.178539	-0.0668335	-0.11074	-0.00226511	-0.0525695	0.0121463	-0.0319102	-0.145014	-0.232831	-0.0498203	-0.0161121	-0.227036	-0.0646006	0.064922	0.0453053	-0.126443	-0.198083	0.0170393	0.0495799	0.617262	0.117178	-0.0346746	-0.15923	-0.013013	-0.173739	-0.00490698	0.191951	0.560697	-0.00915956	0.0447597	-0.100031	-0.166558	1	-0.157151
beta-damascenone	-0.0870255	0.108732	0.119581	0.0661618	0.0687038	0.123658	0.0468924	0.114074	0.252498	0.0540739	0.114643	-0.0415691	0.0123252	-0.0170529	0.00675442	0.21606	-4.78137e-05	0.201384	-0.122174	0.0925227	0.0949468	-0.000516812	0.114743	0.219219	-0.0499605	0.329761	0.381088	0.220138	-0.097272	0.314644	0.128606	0.241186	0.0471759	0.0194276	-0.189916	0.0971904	0.255736	0.0929799	0.0600273	0.354459	0.228561	0.108214	-0.139764	0.300771	-0.10677	0.260231	0.240335	-0.157151	1
Geranylacetone	-0.164732	0.31877	0.0832223	-0.117019	-0.117297	0.00976843	0.259466	0.0957387	0.221599	0.392594	-0.136301	-0.224132	-0.0819565	0.0110531	0.186232	0.285773	0.350989	0.513705	-0.142834	0.240125	-0.0264011	0.350204	0.139768	0.518258	0.0860192	0.64239	0.572037	0.232385	0.0238463	0.107613	0.146451	0.243394	-0.0352936	0.0564656	-0.0245109	0.0760269	0.312915	0.122243	0.136603	0.190204	0.332095	0.00199175	-0.0996869	0.643006	-0.0762765	0.223172	0.33407	-0.0434482	0.300094
beta-ionone	-0.163068	0.286861	-0.0692055	-0.170524	-0.113989	-0.0442501	0.460793	0.20723	0.295945	0.579986	-0.102656	-0.149645	-0.0545223	-0.0340654	0.36052	0.4379	0.497085	0.708027	0.0339278	0.40072	-0.0693648	0.486104	0.290589	0.739	-0.0307623	0.248675	0.644531	0.00879557	-0.13541	0.0101614	0.154538	0.355147	-0.144557	-0.0219487	-0.0820083	-0.141367	0.0374348	0.0859552	0.164777	0.160872	0.0678927	-0.165869	-0.10214	0.302452	-0.107709	0.168894	0.439569	-0.286841	0.263003
Benzophenone	-0.019214	0.071549	0.103105	-0.0317149	0.136578	0.118308	-0.00655205	-0.112295	0.0259987	-0.0944935	0.0260398	-0.0366682	0.0446801	-0.00305906	-0.0539296	0.0437932	-0.0466239	-0.128087	-0.138076	-0.00988671	0.138465	-0.0132362	0.0978945	-0.0743684	0.152101	-0.00497005	-0.0768266	0.285319	0.0329057	-0.121918	0.0767191	0.0324341	0.443066	0.240002	-0.0598821	0.0327516	0.307557	0.0778248	0.25074	0.0570034	0.303991	0.111868	-0.0654611	0.0702612	0.0920233	0.152994	0.216268	0.00147994	-0.00292449
[truncated: 3 more columns]

## Sheet: Correl. season 2 & significance
Correlaciones
		Ethanol	Acetone	2-methylpropanal	3-methylbutanal	Butanol	2-methylbutanal	1-penten-3-ol	1-penten-3-one	Pentanal	2-ethylfuran	3-methylbutanenitrile	3-methylbutanol	2-methylbutanol	(E)-2-methyl-2-butenal	(E)-2-pentenal	1-pentanol	(Z)-3-hexenal	Hexanal	3-methylbutanoic acid	(E)-2-hexenal	Pentanoic acid	(E,E)-2,4-hexadienal	Hexanoic acid	(E)-2-heptenal	Benzaldehyde	6-methyl-5-hepten-2-one	2-pentylfuran	Octanal	Benzylalcohol	2-isobutylthiazole	Phenylacetaldehyde	(E)-2-octenal	Acetophenone	2-ethylhexanoic acid	Guaiacol	Linalool	Nonanal	2-phenylethanol	Octanoic acid	Benzylnitrile	Decanal	Terpineol	Methyl salicylate	Geranial	Ethyl salicylate	1-nitro-2-phenylethane	(E,E)-2,4-decadienal	Eugenol
		VAR00004	VAR00005	VAR00006	VAR00007	VAR00008	VAR00009	VAR00010	VAR00011	VAR00012	VAR00013	VAR00014	VAR00015	VAR00016	VAR00017	VAR00018	VAR00019	VAR00020	VAR00021	VAR00022	VAR00023	VAR00024	VAR00025	VAR00026	VAR00027	VAR00028	VAR00029	VAR00030	VAR00031	VAR00032	VAR00033	VAR00034	VAR00035	VAR00036	VAR00037	VAR00038	VAR00039	VAR00040	VAR00041	VAR00042	VAR00043	VAR00044	VAR00045	VAR00046	VAR00047	VAR00048	VAR00049	VAR00050	VAR00051
VAR00004	Correlación de Pearson	1	-,089*	-0.0462948	-0.012142	,089*	-,144**	-,188**	-,152**	-,189**	-,193**	0.0861455	,113*	-0.0383022	-0.0337037	-0.0859981	-,300**	-,202**	-,400**	,138**	-,154**	0.00857383	-,155**	-,186**	-,309**	-0.0817949	-,273**	-,304**	-0.0404133	-0.0432784	-,091*	-,208**	-0.0792932	-0.00112882	0.0856928	0.0351995	0.0390644	-0.0395613	-,090*	0.0152476	-,229**	-0.0825466	0.0459227	-0.0791631	-,326**	,370**	-,262**	-,108*	-0.0215621
	Sig. (bilateral)		0.0449167	0.2996	0.785683	0.0455159	0.00118506	2.24415e-05	0.000624242	1.88699e-05	1.28326e-05	0.0532665	0.0109602	0.390858	0.45026	0.053677	6.04103e-12	4.96659e-06	8.27425e-21	0.00183801	0.000533566	0.847736	0.000477803	2.63146e-05	1.21768e-12	0.0665345	4.51829e-10	3.10708e-12	0.365256	0.332226	0.0404913	2.57835e-06	0.0753204	0.979832	0.0545354	0.430399	0.381492	0.375461	0.0432542	0.732744	2.01971e-07	0.0640651	0.303506	0.0758018	5.72346e-14	9.41916e-18	2.23646e-09	0.0153282	0.629151
	N	504	504	504	504	504	504	504	504	504	504	504	504	504	504	504	504	504	504	504	504	504	504	504	504	504	504	504	504	504	504	504	504	504	504	504	504	504	504	504	504	504	504	504	504	504	504	504	504
VAR00005	Correlación de Pearson	-,089*	1	,229**	,133**	,344**	,370**	,496**	,526**	,465**	,097*	,102*	,094*	,183**	,434**	,465**	,403**	,114*	0.0827359	-0.0655915	,090*	,265**	-0.0227878	,101*	,209**	,224**	,232**	,168**	,301**	,128**	-0.0387994	,113*	,217**	,259**	-0.0394242	-,334**	-0.0231843	,288**	0.02445	0.0864867	0.0597441	,275**	-0.0736779	-,313**	,156**	-0.0393796	-0.0549728	0.0801678	-,178**
	Sig. (bilateral)	0.0449167		2.03327e-07	0.00283069	1.88646e-15	8.16399e-18	1.36054e-32	3.27415e-37	1.98431e-28	0.0296126	0.022358	0.035065	3.52426e-05	1.48742e-24	2.10725e-28	4.36745e-21	0.0104105	0.0634554	0.141439	0.0439452	1.55829e-09	0.609785	0.0228279	2.25755e-06	3.96992e-07	1.35318e-07	0.000156493	5.59281e-12	0.00388075	0.384733	0.0112349	8.55039e-07	3.81564e-09	0.377119	1.39886e-14	0.603577	4.07799e-11	0.583953	0.0523264	0.180532	3.44942e-10	0.0984931	6.56244e-13	0.000432078	0.37766	0.217947	0.0721472	5.97284e-05
	N	504	504	504	504	504	504	504	504	504	504	504	504	504	504	504	504	504	504	504	504	504	504	504	504	504	504	504	504	504	504	504	504	504	504	504	504	504	504	504	504	504	504	504	504	504	504	504	504
VAR00006	Correlación de Pearson	-0.0462948	,229**	1	,314**	,189**	,536**	0.0761274	,130**	,245**	-,146**	0.0871586	0.0497295	,232**	,354**	,104*	,098*	-,163**	-,150**	-0.0867632	-,193**	,130**	-,150**	-,092*	-,108*	,245**	,254**	0.0191812	,213**	,250**	,150**	,271**	0.0474555	,275**	-0.0472098	-,098*	,136**	,239**	,161**	-0.0501165	,192**	,253**	,197**	-0.0360749	,216**	0.0461116	,203**	0.0138403	0.0423972
	Sig. (bilateral)	0.2996	2.03327e-07		5.1253e-13	1.88868e-05	8.83433e-39	0.0877681	0.00334885	2.44488e-08	0.00101673	0.0505159	0.265132	1.30574e-07	2.67365e-16	0.0193676	0.0285358	0.000233878	0.000707425	0.0515751	1.30899e-05	0.00335018	0.000755028	0.038881	0.0154931	2.37264e-08	7.8432e-09	0.667497	1.41198e-06	1.26382e-08	0.000704674	5.80502e-10	0.287634	3.21666e-10	0.29014	0.0284046	0.00226145	5.8365e-08	0.000280769	0.261427	1.42166e-05	8.83265e-09	8.53525e-06	0.419015	1.00584e-06	0.301518	4.22211e-06	0.756594	0.342174
	N	504	504	504	504	504	504	504	504	504	504	504	504	504	504	504	504	504	504	504	504	504	504	504	504	504	504	504	504	504	504	504	504	504	504	504	504	504	504	504	504	504	504	504	504	504	504	504	504
VAR00007	Correlación de Pearson	-0.012142	,133**	,314**	1	,324**	,491**	,095*	,184**	,264**	-,177**	,759**	,744**	,473**	,455**	,193**	,155**	-,152**	-,200**	,530**	-,246**	,103*	-,142**	0.050668	-0.0713739	,264**	0.0221238	-0.0226343	,232**	,225**	,457**	,316**	,135**	,173**	0.0602904	-0.0394187	,243**	,207**	,210**	,136**	,265**	,164**	,280**	-,155**	-0.0148585	-0.025157	,148**	0.0353472	0.0183327
	Sig. (bilateral)	0.785683	0.00283069	5.1253e-13		9.3031e-14	5.49351e-32	0.0326496	3.35804e-05	1.88017e-09	6.34368e-05	1.44439e-95	9.01859e-90	1.63707e-29	3.59441e-27	1.31015e-05	0.000468992	0.00059361	6.36908e-06	7.37628e-38	2.17823e-08	0.0204139	0.00141442	0.256209	0.109509	1.78373e-09	0.620243	0.612195	1.45733e-07	3.38337e-07	2.18274e-27	4.1036e-13	0.00232786	9.63131e-05	0.176572	0.377186	3.49719e-08	2.83624e-06	1.96353e-06	0.00216772	1.52809e-09	0.000227474	1.60234e-10	0.000476113	0.739313	0.573122	0.000891995	0.428466	0.68138
	N	504	504	504	504	504	504	504	504	504	504	504	504	504	504	504	504	504	504	504	504	504	504	504	504	504	504	504	504	504	504	504	504	504	504	504	504	504	504	504	504	504	504	504	504	504	504	504	504
VAR00008	Correlación de Pearson	,089*	,344**	,189**	,324**	1	,499**	,355**	,371**	,421**	-,128**	,490**	,522**	,641**	,579**	,378**	,395**	-,135**	-,093*	0.0566024	0.0246322	,351**	-,121**	,156**	,142**	,317**	-0.0420606	,111*	,332**	,313**	0.049523	,149**	,330**	,326**	0.0822801	-,171**	-0.0506052	,262**	0.0706954	,242**	0.0299877	,213**	0.0140599	-,230**	-,129**	0.0315724	-,116**	,157**	-,143**
	Sig. (bilateral)	0.0455159	1.88646e-15	1.88868e-05	9.3031e-14		4.40762e-33	2.05546e-16	6.38207e-18	4.97292e-23	0.00397192	9.64054e-32	1.34795e-36	1.0594e-59	1.74477e-46	1.52272e-18	2.82848e-20	0.00231415	0.036574	0.20459	0.581152	4.53592e-16	0.00675671	0.000432656	0.00142449	3.29642e-13	0.346023	0.0123011	2.01801e-14	6.99615e-13	0.267124	0.000767704	2.70654e-14	6.50482e-14	0.0649319	0.000117398	0.256799	2.30124e-09	0.112932	3.80264e-08	0.501774	1.42549e-06	0.752855	1.68135e-07	0.00361733	0.479433	0.00934339	0.000398965	0.00127285
	N	504	504	504	504	504	504	504	504	504	504	504	504	504	504	504	504	504	504	504	504	504	504	504	504	504	504	504	504	504	504	504	504	504	504	504	504	504	504	504	504	504	504	504	504	504	504	504	504
VAR00009	Correlación de Pearson	-,144**	,370**	,536**	,491**	,499**	1	,268**	,334**	,369**	-,125**	,296**	,261**	,580**	,603**	,339**	,289**	-0.0809961	-,155**	0.012407	-0.0837645	,256**	-,135**	0.00453302	0.0230718	,417**	,243**	,104*	,324**	,275**	,204**	,574**	,194**	,370**	0.0242542	-,154**	,107*	,293**	,325**	,141**	,365**	,289**	,177**	-,169**	,184**	-0.036454	,198**	,088*	-0.0767616
	Sig. (bilateral)	0.00118506	8.16399e-18	8.83433e-39	5.49351e-32	4.40762e-33		1.03937e-09	1.22822e-14	1.15223e-17	0.00497142	1.2495e-11	2.54862e-09	1.24428e-46	2.9066e-51	5.09664e-15	3.56797e-11	0.0692433	0.000482306	0.781123	0.060225	5.59067e-09	0.00245313	0.919143	0.605336	1.19047e-22	3.36907e-08	0.0195304	8.80623e-14	3.36424e-10	3.90271e-06	1.85366e-45	1.10959e-05	8.65579e-18	0.586969	0.000520533	0.0165767	1.99889e-11	6.95025e-14	0.0014524	2.43215e-17	3.60787e-11	6.41542e-05	0.000140238	3.14598e-05	0.414141	7.33382e-06	0.0491153	0.0851499
	N	504	504	504	504	504	504	504	504	504	504	504	504	504	504	504	504	504	504	504	504	504	504	504	504	504	504	504	504	504	504	504	504	504	504	504	504	504	504	504	504	504	504	504	504	504	504	504	504
VAR00010	Correlación de Pearson	-,188**	,496**	0.0761274	,095*	,355**	,268**	1	,864**	,548**	,392**	,167**	,186**	,222**	,408**	,875**	,639**	,259**	,223**	0.0784212	,405**	,294**	,133**	,313**	,519**	,282**	,129**	,325**	,202**	,145**	-0.0642217	,225**	,413**	,171**	-0.0712637	-,270**	-,151**	0.0850052	0.0850294	,268**	,107*	0.0117522	-,131**	-,291**	0.0734047	-0.0795998	0.00763544	,397**	-,254**
	Sig. (bilateral)	2.24415e-05	1.36054e-32	0.0877681	0.0326496	2.05546e-16	1.03937e-09		2.11497e-151	7.51105e-41	5.51689e-20	0.000171381	2.60028e-05	4.75418e-07	1.20774e-21	4.36785e-160	4.0259e-59	3.68019e-09	4.4265e-07	0.0785964	2.87451e-21	1.77272e-11	0.00287366	6.59647e-13	4.14693e-36	1.15656e-10	0.00375708	7.06506e-14	4.88976e-06	0.00108789	0.149958	3.18066e-07	3.45796e-22	0.000116018	0.110059	6.80942e-10	0.000646865	0.0565107	0.0564401	1.04239e-09	0.0158578	0.792404	0.00312694	2.64318e-11	0.0997513	0.074195	0.86423	1.86651e-20	7.19929e-09
	N	504	504	504	504	504	504	504	504	504	504	504	504	504	504	504	504	504	504	504	504	504	504	504	504	504	504	504	504	504	504	504	504	504	504	504	504	504	504	504	504	504	504	504	504	504	504	504	504
VAR00011	Correlación de Pearson	-,152**	,526**	,130**	,184**	,371**	,334**	,864**	1	,533**	,244**	,221**	,232**	,279**	,456**	,900**	,485**	,305**	0.0343917	0.0708467	,293**	,267**	,157**	,094*	,326**	,323**	,097*	,090*	,259**	,188**	-,131**	,180**	,298**	,242**	-0.0249755	-,222**	0.0274261	,158**	0.0679298	,193**	0.0487928	0.0748447	0.00870271	-,193**	0.0175717	-0.0414189	-0.049517	,123**	-,156**
	Sig. (bilateral)	0.000624242	3.27415e-37	0.00334885	3.35804e-05	6.38207e-18	1.22822e-14	2.11497e-151		2.7922e-38	2.77643e-08	5.63502e-07	1.45681e-07	1.92368e-10	2.78759e-27	1.39087e-183	4.69959e-31	2.60292e-12	0.441061	0.112162	2.08225e-11	1.19789e-09	0.00039451	0.0345867	6.26006e-14	1.00807e-13	0.0288647	0.0441356	3.4948e-09	2.10058e-05	0.00323959	4.63722e-05	9.26011e-12	3.73915e-08	0.575893	4.8683e-07	0.539016	0.000375351	0.127761	1.3073e-05	0.27425	0.0932609	0.845476	1.34223e-05	0.693924	0.353438	0.267182	0.00561304	0.00042227
	N	504	504	504	504	504	504	504	504	504	504	504	504	504	504	504	504	504	504	504	504	504	504	504	504	504	504	504	504	504	504	504	504	504	504	504	504	504	504	504	504	504	504	504	504	504	504	504	504
VAR00012	Correlación de Pearson	-,189**	,465**	,245**	,264**	,421**	,369**	,548**	,533**	1	-,157**	,258**	,229**	,133**	,397**	,511**	,830**	-,246**	,112*	-0.0183976	-0.00771538	,489**	-,248**	,279**	,551**	,315**	,297**	,525**	,505**	0.0842954	,187**	,094*	,707**	,341**	0.0646152	-,183**	-0.0135101	,408**	0.0103966	,363**	0.0624397	,339**	0.0454775	-,214**	,156**	-,101*	-0.0230009	,504**	-,192**
	Sig. (bilateral)	1.88699e-05	1.98431e-28	2.44488e-08	1.88017e-09	4.97292e-23	1.15223e-17	7.51105e-41	2.7922e-38		0.000411001	4.28872e-09	2.04134e-07	0.00283987	1.72443e-20	6.66971e-35	1.78922e-129	2.22255e-08	0.0116555	0.680314	0.862822	1.22878e-31	1.78335e-08	1.72411e-10	2.03984e-41	4.49269e-13	1.0419e-11	4.00448e-37	5.84189e-34	0.0586118	2.27667e-05	0.0345054	1.67891e-77	3.55717e-15	0.147472	3.6584e-05	0.762223	1.25836e-21	0.815893	4.01598e-17	0.161617	4.90463e-15	0.308222	1.18196e-06	0.000446246	0.0228183	0.606445	8.92411e-34	1.43551e-05
	N	504	504	504	504	504	504	504	504	504	504	504	504	504	504	504	504	504	504	504	504	504	504	504	504	504	504	504	504	504	504	504	504	504	504	504	504	504	504	504	504	504	504	504	504	504	504	504	504
VAR00013	Correlación de Pearson	-,193**	,097*	-,146**	-,177**	-,128**	-,125**	,392**	,244**	-,157**	1	-,092*	-0.0804843	0.0574838	0.0777182	,379**	-0.00919037	,803**	,645**	0.0163847	,735**	-,150**	,534**	,259**	,285**	-0.0458989	-,093*	0.0428844	-,295**	-0.0815151	-,148**	-0.0262822	-,219**	-,250**	-,285**	-,282**	-,419**	-,351**	-,091*	-,181**	-0.0217456	-,398**	-,466**	-,249**	-0.0769899	-0.0340036	-0.0384747	-0.0783588	-,265**
	Sig. (bilateral)	1.28326e-05	0.0296126	0.00101673	6.34368e-05	0.00397192	0.00497142	5.51689e-20	2.77643e-08	0.000411001		0.0397939	0.0710261	0.197618	0.0813205	1.19072e-18	0.836935	6.53688e-115	1.18533e-60	0.713659	9.14229e-87	0.000717056	1.99636e-38	3.5375e-09	7.23987e-11	0.303757	0.0375905	0.336651	1.50922e-11	0.0674732	0.00089351	0.556082	6.62997e-07	1.22481e-08	7.56847e-11	1.11647e-10	6.73407e-23	4.62212e-16	0.041996	4.558e-05	0.626235	1.48295e-20	1.50958e-28	1.47446e-08	0.0842234	0.446237	0.388727	0.0788351	1.54489e-09
	N	504	504	504	504	504	504	504	504	504	504	504	504	504	504	504	504	504	504	504	504	504	504	504	504	504	504	504	504	504	504	504	504	504	504	504	504	504	504	504	504	504	504	504	504	504	504	504	504
VAR00014	Correlación de Pearson	0.0861455	,102*	0.0871586	,759**	,490**	,296**	,167**	,221**	,258**	-,092*	1	,954**	,531**	,444**	,252**	,189**	-,094*	-,098*	,629**	-0.0731547	,129**	-0.0471364	,163**	0.0346282	,212**	-,218**	-0.0615891	,172**	,210**	,350**	,180**	,173**	,122**	0.0454414	-0.0850092	0.0863611	,101*	,169**	,184**	,144**	0.0143088	,127**	-,152**	-,270**	-0.0501949	-0.0574653	0.0475319	-,096*
	Sig. (bilateral)	0.0532665	0.022358	0.0505159	1.44439e-95	9.64054e-32	1.2495e-11	0.000171381	5.63502e-07	4.28872e-09	0.0397939		1.8368e-265	5.47159e-38	9.95055e-26	1.03547e-08	2.02661e-05	0.0340471	0.0275058	8.75622e-57	0.100914	0.00371492	0.290891	0.000247317	0.437924	1.64336e-06	8.01505e-07	0.167418	0.000102343	1.92222e-06	5.77585e-16	4.92239e-05	9.55364e-05	0.00590869	0.308607	0.0564991	0.052671	0.0235012	0.00013212	3.29435e-05	0.00118648	0.748627	0.00417613	0.000637298	7.352e-10	0.26068	0.197762	0.286857	0.0315533
	N	504	504	504	504	504	504	504	504	504	504	504	504	504	504	504	504	504	504	504	504	504	504	504	504	504	504	504	504	504	504	504	504	504	504	504	504	504	504	504	504	504	504	504	504	504	504	504	504
VAR00015	Correlación de Pearson	,113*	,094*	0.0497295	,744**	,522**	,261**	,186**	,232**	,229**	-0.0804843	,954**	1	,554**	,454**	,277**	,172**	-0.0734132	-,101*	,659**	-0.0449353	,152**	-0.0380753	,181**	0.0236974	,186**	-,293**	-,102*	,151**	,203**	,275**	,138**	,153**	,115**	0.0561235	-0.0827191	0.0504963	0.0727982	,141**	,182**	0.0554681	-0.0180689	,107*	-,176**	-,343**	-0.0219866	-,099*	0.0282151	-0.0856712
	Sig. (bilateral)	0.0109602	0.035065	0.265132	9.01859e-90	1.34795e-36	2.54862e-09	2.60028e-05	1.45681e-07	2.04134e-07	0.0710261	1.8368e-265		7.99069e-42	5.57931e-27	2.60131e-10	0.000101139	0.0997119	0.0227618	3.62438e-64	0.314031	0.000596399	0.393673	4.26827e-05	0.595586	2.63718e-05	2.05843e-11	0.0214608	0.000687927	4.42063e-06	3.36189e-10	0.00193062	0.000572531	0.00990278	0.208453	0.0635092	0.257825	0.10259	0.0015388	4.09187e-05	0.213823	0.68572	0.0163234	7.19976e-05	2.23887e-15	0.622414	0.0261802	0.527399	0.0545967
	N	504	504	504	504	504	504	504	504	504	504	504	504	504	504	504	504	504	504	504	504	504	504	504	504	504	504	504	504	504	504	504	504	504	504	504	504	504	504	504	504	504	504	504	504	504	504	504	504
VAR00016	Correlación de Pearson	-0.0383022	,183**	,232**	,473**	,641**	,580**	,222**	,279**	,133**	0.0574838	,531**	,554**	1	,652**	,336**	0.0826884	,118**	-0.0795961	,146**	,095*	,104*	,103*	0.0267293	-0.0359325	,371**	-0.0776262	-0.0682521	,218**	,384**	,120**	,293**	0.0667823	,215**	-0.0290785	-,173**	0.035759	,148**	,301**	,089*	,194**	0.0829109	0.0559425	-,185**	-,121**	-0.000733089	0.00605075	-0.0172343	-,122**
	Sig. (bilateral)	0.390858	3.52426e-05	1.30574e-07	1.63707e-29	1.0594e-59	1.24428e-46	4.75418e-07	1.92368e-10	0.00283987	0.197618	5.47159e-38	7.99069e-42		2.4426e-62	9.93306e-15	0.063608	0.00825071	0.0742088	0.00103354	0.0333877	0.0190941	0.0207526	0.54938	0.420855	6.91495e-18	0.0816826	0.125958	7.86599e-07	3.59404e-19	0.00719894	2.03141e-11	0.134339	1.08372e-06	0.514835	9.58194e-05	0.423102	0.000827689	4.85432e-12	0.0452495	1.15698e-05	0.0628958	0.209926	2.88213e-05	0.00661562	0.986902	0.892214	0.699513	0.00606036
	N	504	504	504	504	504	504	504	504	504	504	504	504	504	504	504	504	504	504	504	504	504	504	504	504	504	504	504	504	504	504	504	504	504	504	504	504	504	504	504	504	504	504	504	504	504	504	504	504
VAR00017	Correlación de Pearson	-0.0337037	,434**	,354**	,455**	,579**	,603**	,408**	,456**	,397**	0.0777182	,444**	,454**	,652**	1	,512**	,287**	0.0816352	-0.0675952	0.0681696	,101*	,334**	0.0285385	0.0639376	,091*	,383**	,138**	0.0625993	,423**	,244**	-0.00367169	,253**	,186**	,462**	0.0782799	-,377**	-0.0345604	,355**	,227**	,126**	,151**	,217**	0.00329942	-,341**	0.00776366	0.0362496	-0.0292608	0.0441882	-,162**
	Sig. (bilateral)	0.45026	1.48742e-24	2.67365e-16	3.59441e-27	1.74477e-46	2.9066e-51	1.20774e-21	2.78759e-27	1.72443e-20	0.0813205	9.95055e-26	5.57931e-27	2.4426e-62		4.77996e-35	5.31157e-11	0.067069	0.129653	0.126418	0.0231998	1.23066e-14	0.522676	0.151773	0.0411908	5.04655e-19	0.00191471	0.160546	2.43052e-23	2.69922e-08	0.934468	8.26953e-09	2.5386e-05	4.86263e-28	0.0791379	1.8302e-18	0.438823	1.85396e-16	2.75397e-07	0.00458812	0.0006956	9.0158e-07	0.941099	3.61485e-15	0.861973	0.416764	0.512202	0.322153	0.00026314
	N	504	504	504	504	504	504	504	504	504	504	504	504	504	504	504	504	504	504	504	504	504	504	504	504	504	504	504	504	504	504	504	504	504	504	504	504	504	504	504	504	504	504	504	504	504	504	504	504
VAR00018	Correlación de Pearson	-0.0859981	,465**	,104*	,193**	,378**	,339**	,875**	,900**	,511**	,379**	,252**	,277**	,336**	,512**	1	,456**	,349**	,105*	,130**	,382**	,300**	,191**	,156**	,386**	,338**	0.00820012	,149**	,285**	,170**	-0.0669884	,197**	,317**	,218**	-0.0861552	-,270**	-,114*	,139**	,093*	,152**	0.0535491	0.0219742	-,095*	-,238**	-,114*	-0.0173477	-0.0752868	,173**	-,215**
	Sig. (bilateral)	0.053677	2.10725e-28	0.0193676	1.31015e-05	1.52272e-18	5.09664e-15	4.36785e-160	1.39087e-183	6.66971e-35	1.19072e-18	1.03547e-08	2.60131e-10	9.93306e-15	4.77996e-35		3.24078e-27	6.60727e-16	0.0179202	0.00349324	5.27302e-19	6.46505e-12	1.617e-05	0.000428787	2.14668e-19	5.7667e-15	0.854297	0.000811961	6.61349e-11	0.000124817	0.133139	8.09012e-06	3.30019e-13	7.45617e-07	0.0532397	7.57979e-10	0.0103895	0.00177325	0.0372491	0.000633706	0.23012	0.62261	0.0328022	6.1575e-08	0.0105961	0.697633	0.0913372	9.38368e-05	1.08129e-06
	N	504	504	504	504	504	504	504	504	504	504	504	504	504	504	504	504	504	504	504	504	504	504	504	504	504	504	504	504	504	504	504	504	504	504	504	504	504	504	504	504	504	504	504	504	504	504	504	504
VAR00019	Correlación de Pearson	-,300**	,403**	,098*	,155**	,395**	,289**	,639**	,485**	,830**	-0.00919037	,189**	,172**	0.0826884	,287**	,456**	1	-,142**	,324**	-0.00776203	,097*	,442**	-,151**	,526**	,788**	,187**	,349**	,735**	,370**	-0.0159528	,195**	,124**	,820**	,219**	0.032332	-,208**	-0.0431528	,288**	-0.0367762	,518**	,109*	,266**	-0.0162041	-,280**	,311**	-,183**	0.0535088	,709**	-,227**
	Sig. (bilateral)	6.04103e-12	4.36745e-21	0.0285358	0.000468992	2.82848e-20	3.56797e-11	4.0259e-59	4.69959e-31	1.78922e-129	0.836935	2.02661e-05	0.000101139	0.063608	5.31157e-11	3.24078e-27		0.00135421	9.13177e-14	0.862001	0.0299753	1.49989e-25	0.00066566	3.28474e-37	8.91611e-108	2.43227e-05	7.70054e-16	7.52267e-87	9.12984e-18	0.720887	9.99662e-06	0.0051601	1.64098e-123	6.70479e-07	0.468919	2.54443e-06	0.333633	4.51155e-11	0.410023	6.65469e-36	0.0144047	1.38076e-09	0.716679	1.67318e-10	9.48384e-13	3.64188e-05	0.230472	2.94505e-78	2.70897e-07
	N	504	504	504	504	504	504	504	504	504	504	504	504	504	504	504	504	504	504	504	504	504	504	504	504	504	504	504	504	504	504	504	504	504	504	504	504	504	504	504	504	504	504	504	504	504	504	504	504
VAR00020	Correlación de Pearson	-,202**	,114*	-,163**	-,152**	-,135**	-0.0809961	,259**	,305**	-,246**	,803**	-,094*	-0.0734132	,118**	0.0816352	,349**	-,142**	1	,556**	-0.0274838	,629**	-,145**	,692**	,188**	,184**	-0.0240236	-0.0806844	-,171**	-,205**	-0.0499631	-,201**	-0.00201211	-,343**	-,212**	-,197**	-,266**	-,225**	-,254**	-0.0779821	-,159**	-0.0532216	-,344**	-,338**	-,192**	-0.0343764	-0.045353	-0.05857	-,334**	-,189**
	Sig. (bilateral)	4.96659e-06	0.0104105	0.000233878	0.00059361	0.00231415	0.0692433	3.68019e-09	2.60292e-12	2.22255e-08	6.53688e-115	0.0340471	0.0997119	0.00825071	0.067069	6.60727e-16	0.00135421		2.65065e-42	0.538163	6.83909e-57	0.0010943	5.51124e-73	2.12708e-05	3.30975e-05	0.590532	0.0703247	0.000110158	3.44248e-06	0.262892	5.42557e-06	0.96406	2.45727e-15	1.56219e-06	7.98157e-06	1.30367e-09	3.29236e-07	7.82859e-09	0.0802891	0.000336124	0.232987	1.80651e-15	6.13266e-15	1.43775e-05	0.441264	0.30955	0.189265	1.22054e-14	1.91985e-05
	N	504	504	504	504	504	504	504	504	504	504	504	504	504	504	504	504	504	504	504	504	504	504	504	504	504	504	504	504	504	504	504	504	504	504	504	504	504	504	504	504	504	504	504	504	504	504	504	504
VAR00021	Correlación de Pearson	-,400**	0.0827359	-,150**	-,200**	-,093*	-,155**	,223**	0.0343917	,112*	,645**	-,098*	-,101*	-0.0795961	-0.0675952	,105*	,324**	,556**	1	-,088*	,576**	-0.0529918	,388**	,563**	,641**	-0.0853317	,129**	,388**	-,219**	-,119**	0.0851303	-0.0348601	0.0435204	-,304**	-,255**	-,255**	-,309**	-,274**	-,148**	-0.00983481	0.0371866	-,288**	-,407**	-,225**	,168**	-,207**	0.057445	,113*	-,249**
	Sig. (bilateral)	8.27425e-21	0.0634554	0.000707425	6.36908e-06	0.036574	0.000482306	4.4265e-07	0.441061	0.0116555	1.18533e-60	0.0275058	0.0227618	0.0742088	0.129653	0.0179202	9.13177e-14	2.65065e-42		0.0476117	8.5238e-46	0.235013	1.37088e-19	1.78993e-43	1.24381e-59	0.0555655	0.00377823	1.61556e-19	6.81356e-07	0.00750267	0.0561471	0.434861	0.329527	3.3194e-12	6.44513e-09	6.08979e-09	1.36939e-12	4.11721e-10	0.000841891	0.825678	0.404815	4.66579e-11	1.48661e-21	3.20708e-07	0.000152953	2.70978e-06	0.197921	0.0108722	1.55025e-08
	N	504	504	504	504	504	504	504	504	504	504	504	504	504	504	504	504	504	504	504	504	504	504	504	504	504	504	504	504	504	504	504	504	504	504	504	504	504	504	504	504	504	504	504	504	504	504	504	504
VAR00022	Correlación de Pearson	,138**	-0.0655915	-0.0867632	,530**	0.0566024	0.012407	0.0784212	0.0708467	-0.0183976	0.0163847	,629**	,659**	,146**	0.0681696	,130**	-0.00776203	-0.0274838	-,088*	1	-0.0642165	-0.0321485	-0.00840228	,161**	-0.0343651	-0.0498708	-,354**	-,140**	-0.0505598	-0.0440988	,178**	,200**	0.0486617	-0.052712	-0.0428165	0.0170379	,098*	-,112*	,203**	0.0850167	,095*	-,163**	,132**	-,101*	-,341**	0.0479083	0.0455868	0.0155109	-,132**
	Sig. (bilateral)	0.00183801	0.141439	0.0515751	7.37628e-38	0.20459	0.781123	0.0785964	0.112162	0.680314	0.713659	8.75622e-57	3.62438e-64	0.00103354	0.126418	0.00349324	0.862001	0.538163	0.0476117		0.149991	0.471447	0.850747	0.000277278	0.441414	0.263775	2.59685e-16	0.00167915	0.257227	0.323134	5.81385e-05	6.15066e-06	0.275544	0.237498	0.337417	0.702774	0.0277931	0.0115171	4.48213e-06	0.0564772	0.0323762	0.00023568	0.00297793	0.0239531	3.37538e-15	0.283054	0.30706	0.728309	0.00291134
	N	504	504	504	504	504	504	504	504	504	504	504	504	504	504	504	504	504	504	504	504	504	504	504	504	504	504	504	504	504	504	504	504	504	504	504	504	504	504	504	504	504	504	504	504	504	504	504	504
VAR00023	Correlación de Pearson	-,154**	,090*	-,193**	-,246**	0.0246322	-0.0837645	,405**	,293**	-0.00771538	,735**	-0.0731547	-0.0449353	,095*	,101*	,382**	,097*	,629**	,576**	-0.0642165	1	0.00599883	,465**	,136**	,346**	0.0323477	-0.084232	0.0369423	-,191**	-0.0535158	-,160**	-0.0683646	-,112*	-,158**	-,277**	-,209**	-,436**	-,270**	-,095*	-,170**	-,145**	-,361**	-,471**	-,170**	-,134**	-0.0286433	-,137**	-0.0603172	-,242**
	Sig. (bilateral)	0.000533566	0.0439452	1.30899e-05	2.17823e-08	0.581152	0.060225	2.87451e-21	2.08225e-11	0.862822	9.14229e-87	0.100914	0.314031	0.0333877	0.0231998	5.27302e-19	0.0299753	6.83909e-57	8.5238e-46	0.149991		0.893134	2.10166e-28	0.00220481	1.38959e-15	0.468703	0.0588025	0.407911	1.64913e-05	0.23041	0.000302009	0.125334	0.0117206	0.000382861	2.30805e-10	2.28185e-06	7.3481e-25	7.3889e-10	0.0330713	0.000126671	0.0010635	5.6224e-17	3.59816e-29	0.000122154	0.00254081	0.521148	0.00202366	0.176379	3.60351e-08
	N	504	504	504	504	504	504	504	504	504	504	504	504	504	504	504	504	504	504	504	504	504	504	504	504	504	504	504	504	504	504	504	504	504	504	504	504	504	504	504	504	504	504	504	504	504	504	504	504
VAR00024	Correlación de Pearson	0.00857383	,265**	,130**	,103*	,351**	,256**	,294**	,267**	,489**	-,150**	,129**	,152**	,104*	,334**	,300**	,442**	-,145**	-0.0529918	-0.0321485	0.00599883	1	-,109*	,329**	,252**	,175**	,138**	,242**	,418**	0.0176121	-0.0373502	0.0223308	,395**	,319**	,274**	-,159**	-0.0169203	,346**	-0.00598979	,292**	-,125**	,288**	0.048931	-,168**	0.0265068	-0.00626066	-,110*	,263**	-0.0646864
	Sig. (bilateral)	0.847736	1.55829e-09	0.00335018	0.0204139	4.53592e-16	5.59067e-09	1.77272e-11	1.19789e-09	1.22878e-31	0.000717056	0.00371492	0.000596399	0.0190941	1.23066e-14	6.46505e-12	1.49989e-25	0.0010943	0.235013	0.471447	0.893134		0.0142775	3.24354e-14	1.02401e-08	7.7464e-05	0.00195072	3.57314e-08	1.00331e-22	0.693257	0.402749	0.616975	3.12997e-20	2.26777e-13	4.14857e-10	0.000325169	0.70473	1.1688e-15	0.893294	2.38234e-11	0.00491617	4.61651e-11	0.272892	0.000153956	0.552711	0.888499	0.0133804	1.94553e-09	0.147025
	N	504	504	504	504	504	504	504	504	504	504	504	504	504	504	504	504	504	504	504	504	504	504	504	504	504	504	504	504	504	504	504	504	504	504	504	504	504	504	504	504	504	504	504	504	504	504	504	504
VAR00025	Correlación de Pearson	-,155**	-0.0227878	-,150**	-,142**	-,121**	-,135**	,133**	,157**	-,248**	,534**	-0.0471364	-0.0380753	,103*	0.0285385	,191**	-,151**	,692**	,388**	-0.00840228	,465**	-,109*	1	,147**	,126**	-0.0133148	-0.068123	-,132**	-,151**	-0.0087896	-,121**	-0.0256469	-,258**	-,151**	-,122**	-,178**	-,161**	-,182**	-0.0184095	-,135**	-0.0407055	-,261**	-,242**	-,112*	-0.0126407	-0.0692986	-0.0695255	-,234**	-,120**
	Sig. (bilateral)	0.000477803	0.609785	0.000755028	0.00141442	0.00675671	0.00245313	0.00287366	0.00039451	1.78335e-08	1.99636e-38	0.290891	0.393673	0.0207526	0.522676	1.617e-05	0.00066566	5.51124e-73	1.37088e-19	0.850747	2.10166e-28	0.0142775		0.000936113	0.00455057	0.76556	0.126678	0.00301207	0.000645485	0.843953	0.00643293	0.565673	4.39104e-09	0.000644226	0.00616859	5.85461e-05	0.000280155	4.01407e-05	0.680118	0.00240747	0.361797	2.7051e-09	3.89249e-08	0.0116094	0.777108	0.120243	0.119031	1.04014e-07	0.00721259
	N	504	504	504	504	504	504	504	504	504	504	504	504	504	504	504	504	504	504	504	504	504	504	504	504	504	504	504	504	504	504	504	504	504	504	504	504	504	504	504	504	504	504	504	504	504	504	504	504
VAR00026	Correlación de Pearson	-,186**	,101*	-,092*	0.050668	,156**	0.00453302	,313**	,094*	,279**	,259**	,163**	,181**	0.0267293	0.0639376	,156**	,526**	,188**	,563**	,161**	,136**	,329**	,147**	1	,683**	-0.0709481	,111*	,499**	0.000743313	-,158**	,147**	0.0825266	,391**	-,151**	,116**	-,292**	-,117**	-0.0809144	-,113*	,476**	0.0705225	-0.0862227	-,167**	-,368**	,198**	-,123**	0.0723165	,430**	-,291**
	Sig. (bilateral)	2.63146e-05	0.0228279	0.038881	0.256209	0.000432656	0.919143	6.59647e-13	0.0345867	1.72411e-10	3.5375e-09	0.000247317	4.26827e-05	0.54938	0.151773	0.000428787	3.28474e-37	2.12708e-05	1.78993e-43	0.000277278	0.00220481	3.24354e-14	0.000936113		1.60254e-70	0.111647	0.0125419	4.00411e-33	0.986719	0.000354975	0.000963326	0.0641299	6.79281e-20	0.000687132	0.00905063	2.21901e-11	0.00840813	0.0695252	0.0112637	6.80754e-30	0.113818	0.0530527	0.00016314	1.29951e-17	7.29974e-06	0.00588694	0.10489	4.00396e-24	2.71984e-11
	N	504	504	504	504	504	504	504	504	504	504	504	504	504	504	504	504	504	504	504	504	504	504	504	504	504	504	504	504	504	504	504	504	504	504	504	504	504	504	504	504	504	504	504	504	504	504	504	504
VAR00027	Correlación de Pearson	-,309**	,209**	-,108*	-0.0713739	,142**	0.0230718	,519**	,326**	,551**	,285**	0.0346282	0.0236974	-0.0359325	,091*	,386**	,788**	,184**	,641**	-0.0343651	,346**	,252**	,126**	,683**	1	0.0552865	,315**	,754**	,145**	-,149**	,176**	0.0550102	,681**	-0.046658	-,106*	-,255**	-,149**	0.0314453	-,116**	,434**	0.0702566	0.00424822	-,212**	-,308**	,318**	-,185**	0.0681411	,627**	-,300**
	Sig. (bilateral)	1.21768e-12	2.25755e-06	0.0154931	0.109509	0.00142449	0.605336	4.14693e-36	6.26006e-14	2.03984e-41	7.23987e-11	0.437924	0.595586	0.420855	0.0411908	2.14668e-19	8.91611e-108	3.30975e-05	1.24381e-59	0.441414	1.38959e-15	1.02401e-08	0.00455057	1.60254e-70		0.215329	4.35985e-13	1.1145e-93	0.00109231	0.000793623	7.37348e-05	0.217634	4.76972e-70	0.29582	0.017578	5.9425e-09	0.000805572	0.481204	0.00925167	1.65684e-24	0.11519	0.924207	1.59884e-06	1.45994e-12	2.64292e-13	2.9885e-05	0.126577	2.4019e-56	6.51895e-12
	N	504	504	504	504	504	504	504	504	504	504	504	504	504	504	504	504	504	504	504	504	504	504	504	504	504	504	504	504	504	504	504	504	504	504	504	504	504	504	504	504	504	504	504	504	504	504	504	504
VAR00028	Correlación de Pearson	-0.0817949	,224**	,245**	,264**	,317**	,417**	,282**	,323**	,315**	-0.0458989	,212**	,186**	,371**	,383**	,338**	,187**	-0.0240236	-0.0853317	-0.0498708	0.0323477	,175**	-0.0133148	-0.0709481	0.0552865	1	,244**	0.0398538	,357**	,677**	,139**	,358**	,165**	,353**	0.0048875	-,218**	-0.0162384	,331**	,315**	-0.0221839	,264**	,262**	0.00165803	-,215**	,129**	0.0502883	0.0753211	0.0750499	-0.0771499
	Sig. (bilateral)	0.0665345	3.96992e-07	2.37264e-08	1.78373e-09	3.29642e-13	1.19047e-22	1.15656e-10	1.00807e-13	4.49269e-13	0.303757	1.64336e-06	2.63718e-05	6.91495e-18	5.04655e-19	5.7667e-15	2.43227e-05	0.590532	0.0555655	0.263775	0.468703	7.7464e-05	0.76556	0.111647	0.215329		2.9226e-08	0.371938	1.47336e-16	8.62629e-69	0.00178716	1.08654e-16	0.000193784	2.96438e-16	0.912844	7.63584e-07	0.716104	2.47793e-14	4.2093e-13	0.619294	1.87867e-09	2.50154e-09	0.970381	1.13139e-06	0.00363569	0.259794	0.0911893	0.0923642	0.0835784
	N	504	504	504	504	504	504	504	504	504	504	504	504	504	504	504	504	504	504	504	504	504	504	504	504	504	504	504	504	504	504	504	504	504	504	504	504	504	504	504	504	504	504	504	504	504	504	504	504
VAR00029	Correlación de Pearson	-,273**	,232**	,254**	0.0221238	-0.0420606	,243**	,129**	,097*	,297**	-,093*	-,218**	-,293**	-0.0776262	,138**	0.00820012	,349**	-0.0806844	,129**	-,354**	-0.084232	,138**	-0.068123	,111*	,315**	,244**	1	,500**	,365**	,101*	,221**	,164**	,264**	,195**	0.0655911	-,249**	,287**	,427**	0.0720343	,089*	,264**	,462**	,131**	-,239**	,915**	-0.00645819	,191**	,250**	-0.0703192
	Sig. (bilateral)	4.51829e-10	1.35318e-07	7.8432e-09	0.620243	0.346023	3.36907e-08	0.00375708	0.0288647	1.0419e-11	0.0375905	8.01505e-07	2.05843e-11	0.0816826	0.00191471	0.854297	7.70054e-16	0.0703247	0.00377823	2.59685e-16	0.0588025	0.00195072	0.126678	0.0125419	4.35985e-13	2.9226e-08		2.64109e-33	2.749e-17	0.0227253	5.29027e-07	0.000213924	1.82085e-09	1.00748e-05	0.141442	1.41395e-08	4.79357e-11	8.30212e-24	0.106257	0.0457115	1.83034e-09	5.27564e-28	0.00325294	5.80962e-08	9.10861e-200	0.885005	1.58341e-05	1.35901e-08	0.114866
	N	504	504	504	504	504	504	504	504	504	504	504	504	504	504	504	504	504	504	504	504	504	504	504	504	504	504	504	504	504	504	504	504	504	504	504	504	504	504	504	504	504	504	504	504	504	504	504	504
VAR00030	Correlación de Pearson	-,304**	,168**	0.0191812	-0.0226343	,111*	,104*	,325**	,090*	,525**	0.0428844	-0.0615891	-,102*	-0.0682521	0.0625993	,149**	,735**	-,171**	,388**	-,140**	0.0369423	,242**	-,132**	,499**	,754**	0.0398538	,500**	1	,281**	-,114*	,316**	,096*	,721**	0.0145845	-0.0526645	-,229**	-0.00309859	,281**	-0.0114249	,420**	,225**	,369**	-0.0828858	-,221**	,497**	-,205**	,181**	,751**	-,222**
	Sig. (bilateral)	3.10708e-12	0.000156493	0.667497	0.612195	0.0123011	0.0195304	7.06506e-14	0.0441356	4.00448e-37	0.336651	0.167418	0.0214608	0.125958	0.160546	0.000811961	7.52267e-87	0.000110158	1.61556e-19	0.00167915	0.407911	3.57314e-08	0.00301207	4.00411e-33	1.1145e-93	0.371938	2.64109e-33		1.26353e-10	0.0101074	3.83653e-13	0.0319239	3.93401e-82	0.743951	0.237922	2.00531e-07	0.944679	1.35562e-10	0.798058	6.07508e-23	3.24905e-07	1.0977e-17	0.0629757	5.28416e-07	9.76967e-33	3.4672e-06	4.18494e-05	2.04802e-92	4.63728e-07
	N	504	504	504	504	504	504	504	504	504	504	504	504	504	504	504	504	504	504	504	504	504	504	504	504	504	504	504	504	504	504	504	504	504	504	504	504	504	504	504	504	504	504	504	504	504	504	504	504
VAR00031	Correlación de Pearson	-0.0404133	,301**	,213**	,232**	,332**	,324**	,202**	,259**	,505**	-,295**	,172**	,151**	,218**	,423**	,285**	,370**	-,205**	-,219**	-0.0505598	-,191**	,418**	-,151**	0.000743313	,145**	,357**	,365**	,281**	1	,120**	,138**	,123**	,402**	,669**	,184**	-,230**	,121**	,913**	,113*	,177**	,110*	,715**	,133**	-,167**	,207**	0.00110861	-0.0109249	,179**	-0.0646032
	Sig. (bilateral)	0.365256	5.59281e-12	1.41198e-06	1.45733e-07	2.01801e-14	8.80623e-14	4.88976e-06	3.4948e-09	5.84189e-34	1.50922e-11	0.000102343	0.000687927	7.86599e-07	2.43052e-23	6.61349e-11	9.12984e-18	3.44248e-06	6.81356e-07	0.257227	1.64913e-05	1.00331e-22	0.000645485	0.986719	0.00109231	1.47336e-16	2.749e-17	1.26353e-10		0.00713498	0.00191734	0.0056011	5.27616e-21	1.28938e-66	3.262e-05	1.89096e-07	0.00659644	7.64115e-198	0.0110728	6.36294e-05	0.0136638	6.35252e-80	0.00276272	0.000160178	2.83459e-06	0.980193	0.806718	5.17814e-05	0.147547
	N	504	504	504	504	504	504	504	504	504	504	504	504	504	504	504	504	504	504	504	504	504	504	504	504	504	504	504	504	504	504	504	504	504	504	504	504	504	504	504	504	504	504	504	504	504	504	504	504
VAR00032	Correlación de Pearson	-0.0432784	,128**	,250**	,225**	,313**	,275**	,145**	,188**	0.0842954	-0.0815151	,210**	,203**	,384**	,244**	,170**	-0.0159528	-0.0499631	-,119**	-0.0440988	-0.0535158	0.0176121	-0.0087896	-,158**	-,149**	,677**	,101*	-,114*	,120**	1	,121**	,260**	-0.0400192	,228**	-0.0285991	-0.0626412	0.0698393	,133**	,304**	-,138**	,185**	,121**	0.074784	-0.0710814	0.0357271	0.0106865	,089*	-0.0782164	,088*
	Sig. (bilateral)	0.332226	0.00388075	1.26382e-08	3.38337e-07	6.99615e-13	3.36424e-10	0.00108789	2.10058e-05	0.0586118	0.0674732	1.92222e-06	4.42063e-06	3.59404e-19	2.69922e-08	0.000124817	0.720887	0.262892	0.00750267	0.323134	0.23041	0.693257	0.843953	0.000354975	0.000793623	8.62629e-69	0.0227253	0.0101074	0.00713498		0.00633795	2.94304e-09	0.369955	2.17804e-07	0.521792	0.160266	0.11737	0.00270048	2.96095e-12	0.00190281	2.82478e-05	0.00636716	0.0935275	0.110975	0.423516	0.810856	0.0456597	0.0793822	0.0490217
	N	504	504	504	504	504	504	504	504	504	504	504	504	504	504	504	504	504	504	504	504	504	504	504	504	504	504	504	504	504	504	504	504	504	504	504	504	504	504	504	504	504	504	504	504	504	504	504	504
VAR00033	Correlación de Pearson	-,091*	-0.0387994	,150**	,457**	0.049523	,204**	-0.0642217	-,131**	,187**	-,148**	,350**	,275**	,120**	-0.00367169	-0.0669884	,195**	-,201**	0.0851303	,178**	-,160**	-0.0373502	-,121**	,147**	,176**	,139**	,221**	,316**	,138**	,121**	1	,208**	,266**	-0.0478071	-0.0491973	-0.00643245	,148**	,139**	,140**	,165**	,421**	,176**	,117**	-0.038755	,222**	-,094*	,281**	,256**	-0.0415347
	Sig. (bilateral)	0.0404913	0.384733	0.000704674	2.18274e-27	0.267124	3.90271e-06	0.149958	0.00323959	2.27667e-05	0.00089351	5.77585e-16	3.36189e-10	0.00719894	0.934468	0.133139	9.99662e-06	5.42557e-06	0.0561471	5.81385e-05	0.000302009	0.402749	0.00643293	0.000963326	7.37348e-05	0.00178716	5.29027e-07	3.83653e-13	0.00191734	0.00633795		2.46344e-06	1.29767e-09	0.284073	0.270287	0.88546	0.000866132	0.00169761	0.00159503	0.000206874	4.70792e-23	7.01035e-05	0.00830754	0.385278	4.55161e-07	0.0346013	1.30389e-10	5.62258e-09	0.352092
	N	504	504	504	504	504	504	504	504	504	504	504	504	504	504	504	504	504	504	504	504	504	504	504	504	504	504	504	504	504	504	504	504	504	504	504	504	504	504	504	504	504	504	504	504	504	504	504	504
VAR00034	Correlación de Pearson	-,208**	,113*	,271**	,316**	,149**	,574**	,225**	,180**	,094*	-0.0262822	,180**	,138**	,293**	,253**	,197**	,124**	-0.00201211	-0.0348601	,200**	-0.0683646	0.0223308	-0.0256469	0.0825266	0.0550102	,358**	,164**	,096*	,123**	,260**	,208**	1	,107*	,167**	0.0076131	-,189**	,148**	,101*	,763**	,118**	,698**	,097*	,172**	-,196**	,193**	-0.0371847	,517**	,144**	-,156**
	Sig. (bilateral)	2.57835e-06	0.0112349	5.80502e-10	4.1036e-13	0.000767704	1.85366e-45	3.18066e-07	4.63722e-05	0.0345054	0.556082	4.92239e-05	0.00193062	2.03141e-11	8.26953e-09	8.09012e-06	0.0051601	0.96406	0.434861	6.15066e-06	0.125334	0.616975	0.565673	0.0641299	0.217634	1.08654e-16	0.000213924	0.0319239	0.0056011	2.94304e-09	2.46344e-06		0.0165774	0.000167725	0.864623	2.03682e-05	0.000867134	0.0227695	3.40574e-97	0.0081526	8.23697e-75	0.0300579	0.000107986	9.18597e-06	1.33465e-05	0.404839	8.88765e-36	0.00122769	0.000421418
	N	504	504	504	504	504	504	504	504	504	504	504	504	504	504	504	504	504	504	504	504	504	504	504	504	504	504	504	504	504	504	504	504	504	504	504	504	504	504	504	504	504	504	504	504	504	504	504	504
VAR00035	Correlación de Pearson	-0.0792932	,217**	0.0474555	,135**	,330**	,194**	,413**	,298**	,707**	-,219**	,173**	,153**	0.0667823	,186**	,317**	,820**	-,343**	0.0435204	0.0486617	-,112*	,395**	-,258**	,391**	,681**	,165**	,264**	,721**	,402**	-0.0400192	,266**	,107*	1	,199**	0.0549363	-,168**	,090*	,330**	0.0291303	,648**	,147**	,336**	0.0863159	-,203**	,233**	-,102*	0.0703352	,843**	-,239**
	Sig. (bilateral)	0.0753204	8.55039e-07	0.287634	0.00232786	2.70654e-14	1.10959e-05	3.45796e-22	9.26011e-12	1.67891e-77	6.62997e-07	9.55364e-05	0.000572531	0.134339	2.5386e-05	3.30019e-13	1.64098e-123	2.45727e-15	0.329527	0.275544	0.0117206	3.12997e-20	4.39104e-09	6.79281e-20	4.76972e-70	0.000193784	1.82085e-09	3.93401e-82	5.27616e-21	0.369955	1.29767e-09	0.0165774		6.75665e-06	0.218254	0.000152984	0.0444363	2.88091e-14	0.514086	2.2336e-61	0.000936466	9.17675e-15	0.0527952	4.45422e-06	1.20955e-07	0.0215955	0.114783	5.73369e-137	5.68446e-08
	N	504	504	504	504	504	504	504	504	504	504	504	504	504	504	504	504	504	504	504	504	504	504	504	504	504	504	504	504	504	504	504	504	504	504	504	504	504	504	504	504	504	504	504	504	504	504	504	504
VAR00036	Correlación de Pearson	-0.00112882	,259**	,275**	,173**	,326**	,370**	,171**	,242**	,341**	-,250**	,122**	,115**	,215**	,462**	,218**	,219**	-,212**	-,304**	-0.052712	-,158**	,319**	-,151**	-,151**	-0.046658	,353**	,195**	0.0145845	,669**	,228**	-0.0478071	,167**	,199**	1	,138**	-,142**	0.0421357	,676**	,186**	0.0494867	0.0620779	,518**	,200**	-,134**	,096*	0.0631126	0.000865606	0.0710991	-0.0316666
	Sig. (bilateral)	0.979832	3.81564e-09	3.21666e-10	9.63131e-05	6.50482e-14	8.65579e-18	0.000116018	3.73915e-08	3.55717e-15	1.22481e-08	0.00590869	0.00990278	1.08372e-06	4.86263e-28	7.45617e-07	6.70479e-07	1.56219e-06	3.3194e-12	0.237498	0.000382861	2.26777e-13	0.000644226	0.000687132	0.29582	2.96438e-16	1.00748e-05	0.743951	1.28938e-66	2.17804e-07	0.284073	0.000167725	6.75665e-06		0.00197053	0.00135906	0.345162	1.23833e-68	2.73872e-05	0.267475	0.164066	6.28952e-36	6.1062e-06	0.00260502	0.0317308	0.157137	0.984534	0.110885	0.478122
	N	504	504	504	504	504	504	504	504	504	504	504	504	504	504	504	504	504	504	504	504	504	504	504	504	504	504	504	504	504	504	504	504	504	504	504	504	504	504	504	504	504	504	504	504	504	504	504	504
VAR00037	Correlación de Pearson	0.0856928	-0.0394242	-0.0472098	0.0602904	0.0822801	0.0242542	-0.0712637	-0.0249755	0.0646152	-,285**	0.0454414	0.0561235	-0.0290785	0.0782799	-0.0861552	0.032332	-,197**	-,255**	-0.0428165	-,277**	,274**	-,122**	,116**	-,106*	0.0048875	0.0655911	-0.0526645	,184**	-0.0285991	-0.0491973	0.0076131	0.0549363	,138**	1	0.00317686	,111*	,213**	-0.0236402	,391**	-0.0695505	,198**	,144**	-0.0473065	0.0678375	0.0127263	-,096*	0.00698041	,100*
	Sig. (bilateral)	0.0545354	0.377119	0.29014	0.176572	0.0649319	0.586969	0.110059	0.575893	0.147472	7.56847e-11	0.308607	0.208453	0.514835	0.0791379	0.0532397	0.468919	7.98157e-06	6.44513e-09	0.337417	2.30805e-10	4.14857e-10	0.00616859	0.00905063	0.017578	0.912844	0.141442	0.237922	3.262e-05	0.521792	0.270287	0.864623	0.218254	0.00197053		0.943284	0.0129094	1.3617e-06	0.596475	8.22388e-20	0.118898	7.36373e-06	0.00117623	0.289152	0.12828	0.775639	0.0310094	0.875779	0.0243293
	N	504	504	504	504	504	504	504	504	504	504	504	504	504	504	504	504	504	504	504	504	504	504	504	504	504	504	504	504	504	504	504	504	504	504	504	504	504	504	504	504	504	504	504	504	504	504	504	504
VAR00038	Correlación de Pearson	0.0351995	-,334**	-,098*	-0.0394187	-,171**	-,154**	-,270**	-,222**	-,183**	-,282**	-0.0850092	-0.0827191	-,173**	-,377**	-,270**	-,208**	-,266**	-,255**	0.0170379	-,209**	-,159**	-,178**	-,292**	-,255**	-,218**	-,249**	-,229**	-,230**	-0.0626412	-0.00643245	-,189**	-,168**	-,142**	0.00317686	1	0.0294821	-,254**	-,197**	-,142**	-,232**	-,212**	,128**	,698**	-,193**	-0.0506179	-,098*	-,129**	,608**
	Sig. (bilateral)	0.430399	1.39886e-14	0.0284046	0.377186	0.000117398	0.000520533	6.80942e-10	4.8683e-07	3.6584e-05	1.11647e-10	0.0564991	0.0635092	9.58194e-05	1.8302e-18	7.57979e-10	2.54443e-06	1.30367e-09	6.08979e-09	0.702774	2.28185e-06	0.000325169	5.85461e-05	2.21901e-11	5.9425e-09	7.63584e-07	1.41395e-08	2.00531e-07	1.89096e-07	0.160266	0.88546	2.03682e-05	0.000152984	0.00135906	0.943284		0.509015	7.09994e-09	8.69145e-06	0.00134379	1.32138e-07	1.51379e-06	0.00413074	7.67104e-75	1.23878e-05	0.256679	0.0275735	0.00381979	2.55326e-52
	N	504	504	504	504	504	504	504	504	504	504	504	504	504	504	504	504	504	504	504	504	504	504	504	504	504	504	504	504	504	504	504	504	504	504	504	504	504	504	504	504	504	504	504	504	504	504	504	504
VAR00039	Correlación de Pearson	0.0390644	-0.0231843	,136**	,243**	-0.0506052	,107*	-,151**	0.0274261	-0.0135101	-,419**	0.0863611	0.0504963	0.035759	-0.0345604	-,114*	-0.0431528	-,225**	-,309**	,098*	-,436**	-0.0169203	-,161**	-,117**	-,149**	-0.0162384	,287**	-0.00309859	,121**	0.0698393	,148**	,148**	,090*	0.0421357	,111*	0.0294821	1	,217**	,184**	,133**	,211**	,348**	,866**	-0.016587	,308**	0.0445979	,177**	-0.00691439	,105*
	Sig. (bilateral)	0.381492	0.603577	0.00226145	3.49719e-08	0.256799	0.0165767	0.000646865	0.539016	0.762223	6.73407e-23	0.052671	0.257825	0.423102	0.438823	0.0103895	0.333633	3.29236e-07	1.36939e-12	0.0277931	7.3481e-25	0.70473	0.000280155	0.00840813	0.000805572	0.716104	4.79357e-11	0.944679	0.00659644	0.11737	0.000866132	0.000867134	0.0444363	0.345162	0.0129094	0.509015		8.64715e-07	3.14415e-05	0.00271815	1.77668e-06	8.13105e-16	2.93492e-153	0.710282	1.50034e-12	0.317682	6.76399e-05	0.876944	0.018345
	N	504	504	504	504	504	504	504	504	504	504	504	504	504	504	504	504	504	504	504	504	504	504	504	504	504	504	504	504	504	504	504	504	504	504	504	504	504	504	504	504	504	504	504	504	504	504	504	504
VAR00040	Correlación de Pearson	-0.0395613	,288**	,239**	,207**	,262**	,293**	0.0850052	,158**	,408**	-,351**	,101*	0.0727982	,148**	,355**	,139**	,288**	-,254**	-,274**	-,112*	-,270**	,346**	-,182**	-0.0809144	0.0314453	,331**	,427**	,281**	,913**	,133**	,139**	,101*	,330**	,676**	,213**	-,254**	,217**	1	,116**	,141**	,116**	,855**	,204**	-,149**	,308**	0.0118544	0.00551472	,148**	-0.021581
	Sig. (bilateral)	0.375461	4.07799e-11	5.8365e-08	2.83624e-06	2.30124e-09	1.99889e-11	0.0565107	0.000375351	1.25836e-21	4.62212e-16	0.0235012	0.10259	0.000827689	1.85396e-16	0.00177325	4.51155e-11	7.82859e-09	4.11721e-10	0.0115171	7.3889e-10	1.1688e-15	4.01407e-05	0.0695252	0.481204	2.47793e-14	8.30212e-24	1.35562e-10	7.64115e-198	0.00270048	0.00169761	0.0227695	2.88091e-14	1.23833e-68	1.3617e-06	7.09994e-09	8.64715e-07		0.00930032	0.0015556	0.00912569	2.33934e-145	3.69176e-06	0.000763814	1.49863e-12	0.790641	0.901712	0.000828345	0.62885
	N	504	504	504	504	504	504	504	504	504	504	504	504	504	504	504	504	504	504	504	504	504	504	504	504	504	504	504	504	504	504	504	504	504	504	504	504	504	504	504	504	504	504	504	504	504	504	504	504
VAR00041	Correlación de Pearson	-,090*	0.02445	,161**	,210**	0.0706954	,325**	0.0850294	0.0679298	0.0103966	-,091*	,169**	,141**	,301**	,227**	,093*	-0.0367762	-0.0779821	-,148**	,203**	-,095*	-0.00598979	-0.0184095	-,113*	-,116**	,315**	0.0720343	-0.0114249	,113*	,304**	,140**	,763**	0.0291303	,186**	-0.0236402	-,197**	,184**	,116**	1	-0.00161726	,661**	,111*	,231**	-,143**	0.0785647	0.0410187	,492**	0.0771177	-,206**
	Sig. (bilateral)	0.0432542	0.583953	0.000280769	1.96353e-06	0.112932	6.95025e-14	0.0564401	0.127761	0.815893	0.041996	0.00013212	0.0015388	4.85432e-12	2.75397e-07	0.0372491	0.410023	0.0802891	0.000841891	4.48213e-06	0.0330713	0.893294	0.680118	0.0112637	0.00925167	4.2093e-13	0.106257	0.798058	0.0110728	2.96095e-12	0.00159503	3.40574e-97	0.514086	2.73872e-05	0.596475	8.69145e-06	3.14415e-05	0.00930032		0.971109	1.26755e-64	0.012842	1.54211e-07	0.00125751	0.0780493	0.358113	4.37867e-32	0.083708	3.04018e-06
	N	504	504	504	504	504	504	504	504	504	504	504	504	504	504	504	504	504	504	504	504	504	504	504	504	504	504	504	504	504	504	504	504	504	504	504	504	504	504	504	504	504	504	504	504	504	504	504	504
VAR00042	Correlación de Pearson	0.0152476	0.0864867	-0.0501165	,136**	,242**	,141**	,268**	,193**	,363**	-,181**	,184**	,182**	,089*	,126**	,152**	,518**	-,159**	-0.00983481	0.0850167	-,170**	,292**	-,135**	,476**	,434**	-0.0221839	,089*	,420**	,177**	-,138**	,165**	,118**	,648**	0.0494867	,391**	-,142**	,133**	,141**	-0.00161726	1	,107*	,185**	,111*	-,224**	,201**	-,134**	0.0198271	,618**	-,177**
	Sig. (bilateral)	0.732744	0.0523264	0.261427	0.00216772	3.80264e-08	0.0014524	1.04239e-09	1.3073e-05	4.01598e-17	4.558e-05	3.29435e-05	4.09187e-05	0.0452495	0.00458812	0.000633706	6.65469e-36	0.000336124	0.825678	0.0564772	0.000126671	2.38234e-11	0.00240747	6.80754e-30	1.65684e-24	0.619294	0.0457115	6.07508e-23	6.36294e-05	0.00190281	0.000206874	0.0081526	2.2336e-61	0.267475	8.22388e-20	0.00134379	0.00271815	0.0015556	0.971109		0.0162323	2.99958e-05	0.0126138	3.97216e-07	5.18971e-06	0.00261131	0.657002	2.39167e-54	6.44602e-05
	N	504	504	504	504	504	504	504	504	504	504	504	504	504	504	504	504	504	504	504	504	504	504	504	504	504	504	504	504	504	504	504	504	504	504	504	504	504	504	504	504	504	504	504	504	504	504	504	504
VAR00043	Correlación de Pearson	-,229**	0.0597441	,192**	,265**	0.0299877	,365**	,107*	0.0487928	0.0624397	-0.0217456	,144**	0.0554681	,194**	,151**	0.0535491	,109*	-0.0532216	0.0371866	,095*	-,145**	-,125**	-0.0407055	0.0705225	0.0702566	,264**	,264**	,225**	,110*	,185**	,421**	,698**	,147**	0.0620779	-0.0695505	-,232**	,211**	,116**	,661**	,107*	1	,156**	,170**	-,204**	,299**	-0.0466742	,603**	,186**	-,205**
	Sig. (bilateral)	2.01971e-07	0.180532	1.42166e-05	1.52809e-09	0.501774	2.43215e-17	0.0158578	0.27425	0.161617	0.626235	0.00118648	0.213823	1.15698e-05	0.0006956	0.23012	0.0144047	0.232987	0.404815	0.0323762	0.0010635	0.00491617	0.361797	0.113818	0.11519	1.87867e-09	1.83034e-09	3.24905e-07	0.0136638	2.82478e-05	4.70792e-23	8.23697e-75	0.000936466	0.164066	0.118898	1.32138e-07	1.77668e-06	0.00912569	1.26755e-64	0.0162323		0.000435095	0.000122492	3.98455e-06	6.65738e-12	0.295653	3.69521e-51	2.55447e-05	3.43177e-06
	N	504	504	504	504	504	504	504	504	504	504	504	504	504	504	504	504	504	504	504	504	504	504	504	504	504	504	504	504	504	504	504	504	504	504	504	504	504	504	504	504	504	504	504	504	504	504	504	504
VAR00044	Correlación de Pearson	-0.0825466	,275**	,253**	,164**	,213**	,289**	0.0117522	0.0748447	,339**	-,398**	0.0143088	-0.0180689	0.0829109	,217**	0.0219742	,266**	-,344**	-,288**	-,163**	-,361**	,288**	-,261**	-0.0862227	0.00424822	,262**	,462**	,369**	,715**	,121**	,176**	,097*	,336**	,518**	,198**	-,212**	,348**	,855**	,111*	,185**	,156**	1	,324**	-,120**	,412**	-0.00540468	0.0797411	,220**	0.0228956
	Sig. (bilateral)	0.0640651	3.44942e-10	8.83265e-09	0.000227474	1.42549e-06	3.60787e-11	0.792404	0.0932609	4.90463e-15	1.48295e-20	0.748627	0.68572	0.0628958	9.0158e-07	0.62261	1.38076e-09	1.80651e-15	4.66579e-11	0.00023568	5.6224e-17	4.61651e-11	2.7051e-09	0.0530527	0.924207	2.50154e-09	5.27564e-28	1.0977e-17	6.35252e-80	0.00636716	7.01035e-05	0.0300579	9.17675e-15	6.28952e-36	7.36373e-06	1.51379e-06	8.13105e-16	2.33934e-145	0.012842	2.99958e-05	0.000435095		8.9318e-14	0.00701105	4.96319e-22	0.903664	0.0736812	5.93102e-07	0.608095
	N	504	504	504	504	504	504	504	504	504	504	504	504	504	504	504	504	504	504	504	504	504	504	504	504	504	504	504	504	504	504	504	504	504	504	504	504	504	504	504	504	504	504	504	504	504	504	504	504
VAR00045	Correlación de Pearson	0.0459227	-0.0736779	,197**	,280**	0.0140599	,177**	-,131**	0.00870271	0.0454775	-,466**	,127**	,107*	0.0559425	0.00329942	-,095*	-0.0162041	-,338**	-,407**	,132**	-,471**	0.048931	-,242**	-,167**	-,212**	0.00165803	,131**	-0.0828858	,133**	0.074784	,117**	,172**	0.0863159	,200**	,144**	,128**	,866**	,204**	,231**	,111*	,170**	,324**	1	0.0508895	,173**	0.0516665	,207**	0.0478584	,171**
	Sig. (bilateral)	0.303506	0.0984931	8.53525e-06	1.60234e-10	0.752855	6.41542e-05	0.00312694	0.845476	0.308222	1.50958e-28	0.00417613	0.0163234	0.209926	0.941099	0.0328022	0.716679	6.13266e-15	1.48661e-21	0.00297793	3.59816e-29	0.272892	3.89249e-08	0.00016314	1.59884e-06	0.970381	0.00325294	0.0629757	0.00276272	0.0935275	0.00830754	0.000107986	0.0527952	6.1062e-06	0.00117623	0.00413074	2.93492e-153	3.69176e-06	1.54211e-07	0.0126138	0.000122492	8.9318e-14		0.254132	9.40691e-05	0.246944	2.67289e-06	0.283556	0.000109485
	N	504	504	504	504	504	504	504	504	504	504	504	504	504	504	504	504	504	504	504	504	504	504	504	504	504	504	504	504	504	504	504	504	504	504	504	504	504	504	504	504	504	504	504	504	504	504	504	504
VAR00046	Correlación de Pearson	-0.0791631	-,313**	-0.0360749	-,155**	-,230**	-,169**	-,291**	-,193**	-,214**	-,249**	-,152**	-,176**	-,185**	-,341**	-,238**	-,280**	-,192**	-,225**	-,101*	-,170**	-,168**	-,112*	-,368**	-,308**	-,215**	-,239**	-,221**	-,167**	-0.0710814	-0.038755	-,196**	-,203**	-,134**	-0.0473065	,698**	-0.016587	-,149**	-,143**	-,224**	-,204**	-,120**	0.0508895	1	-,211**	-,184**	-,112*	-,213**	,479**
	Sig. (bilateral)	0.0758018	6.56244e-13	0.419015	0.000476113	1.68135e-07	0.000140238	2.64318e-11	1.34223e-05	1.18196e-06	1.47446e-08	0.000637298	7.19976e-05	2.88213e-05	3.61485e-15	6.1575e-08	1.67318e-10	1.43775e-05	3.20708e-07	0.0239531	0.000122154	0.000153956	0.0116094	1.29951e-17	1.45994e-12	1.13139e-06	5.80962e-08	5.28416e-07	0.000160178	0.110975	0.385278	9.18597e-06	4.45422e-06	0.00260502	0.289152	7.67104e-75	0.710282	0.000763814	0.00125751	3.97216e-07	3.98455e-06	0.00701105	0.254132		1.71823e-06	3.11104e-05	0.0116766	1.41423e-06	3.08883e-30
	N	504	504	504	504	504	504	504	504	504	504	504	504	504	504	504	504	504	504	504	504	504	504	504	504	504	504	504	504	504	504	504	504	504	504	504	504	504	504	504	504	504	504	504	504	504	504	504	504
VAR00047	Correlación de Pearson	-,326**	,156**	,216**	-0.0148585	-,129**	,184**	0.0734047	0.0175717	,156**	-0.0769899	-,270**	-,343**	-,121**	0.00776366	-,114*	,311**	-0.0343764	,168**	-,341**	-,134**	0.0265068	-0.0126407	,198**	,318**	,129**	,915**	,497**	,207**	0.0357271	,222**	,193**	,233**	,096*	0.0678375	-,193**	,308**	,308**	0.0785647	,201**	,299**	,412**	,173**	-,211**	1	-0.0293266	,283**	,316**	-0.0285415
	Sig. (bilateral)	5.72346e-14	0.000432078	1.00584e-06	0.739313	0.00361733	3.14598e-05	0.0997513	0.693924	0.000446246	0.0842234	7.352e-10	2.23887e-15	0.00661562	0.861973	0.0105961	9.48384e-13	0.441264	0.000152953	3.37538e-15	0.00254081	0.552711	0.777108	7.29974e-06	2.64292e-13	0.00363569	9.10861e-200	9.76967e-33	2.83459e-06	0.423516	4.55161e-07	1.33465e-05	1.20955e-07	0.0317308	0.12828	1.23878e-05	1.50034e-12	1.49863e-12	0.0780493	5.18971e-06	6.65738e-12	4.96319e-22	9.40691e-05	1.71823e-06		0.511253	1.05178e-10	3.78687e-13	0.522631
	N	504	504	504	504	504	504	504	504	504	504	504	504	504	504	504	504	504	504	504	504	504	504	504	504	504	504	504	504	504	504	504	504	504	504	504	504	504	504	504	504	504	504	504	504	504	504	504	504
VAR00048	Correlación de Pearson	,370**	-0.0393796	0.0461116	-0.025157	0.0315724	-0.036454	-0.0795998	-0.0414189	-,101*	-0.0340036	-0.0501949	-0.0219866	-0.000733089	0.0362496	-0.0173477	-,183**	-0.045353	-,207**	0.0479083	-0.0286433	-0.00626066	-0.0692986	-,123**	-,185**	0.0502883	-0.00645819	-,205**	0.00110861	0.0106865	-,094*	-0.0371847	-,102*	0.0631126	0.0127263	-0.0506179	0.0445979	0.0118544	0.0410187	-,134**	-0.0466742	-0.00540468	0.0516665	-,184**	-0.0293266	1	0.0109574	-,107*	0.0176159
	Sig. (bilateral)	9.41916e-18	0.37766	0.301518	0.573122	0.479433	0.414141	0.074195	0.353438	0.0228183	0.446237	0.26068	0.622414	0.986902	0.416764	0.697633	3.64188e-05	0.30955	2.70978e-06	0.283054	0.521148	0.888499	0.120243	0.00588694	2.9885e-05	0.259794	0.885005	3.4672e-06	0.980193	0.810856	0.0346013	0.404839	0.0215955	0.157137	0.775639	0.256679	0.317682	0.790641	0.358113	0.00261131	0.295653	0.903664	0.246944	3.11104e-05	0.511253		0.806156	0.0167129	0.693194
	N	504	504	504	504	504	504	504	504	504	504	504	504	504	504	504	504	504	504	504	504	504	504	504	504	504	504	504	504	504	504	504	504	504	504	504	504	504	504	504	504	504	504	504	504	504	504	504	504
VAR00049	Correlación de Pearson	-,262**	-0.0549728	,203**	,148**	-,116**	,198**	0.00763544	-0.049517	-0.0230009	-0.0384747	-0.0574653	-,099*	0.00605075	-0.0292608	-0.0752868	0.0535088	-0.05857	0.057445	0.0455868	-,137**	-,110*	-0.0695255	0.0723165	0.0681411	0.0753211	,191**	,181**	-0.0109249	,089*	,281**	,517**	0.0703352	0.000865606	-,096*	-,098*	,177**	0.00551472	,492**	0.0198271	,603**	0.0797411	,207**	-,112*	,283**	0.0109574	1	,151**	-0.0276149
	Sig. (bilateral)	2.23646e-09	0.217947	4.22211e-06	0.000891995	0.00934339	7.33382e-06	0.86423	0.267182	0.606445	0.388727	0.197762	0.0261802	0.892214	0.512202	0.0913372	0.230472	0.189265	0.197921	0.30706	0.00202366	0.0133804	0.119031	0.10489	0.126577	0.0911893	1.58341e-05	4.18494e-05	0.806718	0.0456597	1.30389e-10	8.88765e-36	0.114783	0.984534	0.0310094	0.0275735	6.76399e-05	0.901712	4.37867e-32	0.657002	3.69521e-51	0.0736812	2.67289e-06	0.0116766	1.05178e-10	0.806156		0.000694167	0.536224
	N	504	504	504	504	504	504	504	504	504	504	504	504	504	504	504	504	504	504	504	504	504	504	504	504	504	504	504	504	504	504	504	504	504	504	504	504	504	504	504	504	504	504	504	504	504	504	504	504
VAR00050	Correlación de Pearson	-,108*	0.0801678	0.0138403	0.0353472	,157**	,088*	,397**	,123**	,504**	-0.0783588	0.0475319	0.0282151	-0.0172343	0.0441882	,173**	,709**	-,334**	,113*	0.0155109	-0.0603172	,263**	-,234**	,430**	,627**	0.0750499	,250**	,751**	,179**	-0.0782164	,256**	,144**	,843**	0.0710991	0.00698041	-,129**	-0.00691439	,148**	0.0771177	,618**	,186**	,220**	0.0478584	-,213**	,316**	-,107*	,151**	1	-,251**
	Sig. (bilateral)	0.0153282	0.0721472	0.756594	0.428466	0.000398965	0.0491153	1.86651e-20	0.00561304	8.92411e-34	0.0788351	0.286857	0.527399	0.699513	0.322153	9.38368e-05	2.94505e-78	1.22054e-14	0.0108722	0.728309	0.176379	1.94553e-09	1.04014e-07	4.00396e-24	2.4019e-56	0.0923642	1.35901e-08	2.04802e-92	5.17814e-05	0.0793822	5.62258e-09	0.00122769	5.73369e-137	0.110885	0.875779	0.00381979	0.876944	0.000828345	0.083708	2.39167e-54	2.55447e-05	5.93102e-07	0.283556	1.41423e-06	3.78687e-13	0.0167129	0.000694167		1.13034e-08
	N	504	504	504	504	504	504	504	504	504	504	504	504	504	504	504	504	504	504	504	504	504	504	504	504	504	504	504	504	504	504	504	504	504	504	504	504	504	504	504	504	504	504	504	504	504	504	504	504
VAR00051	Correlación de Pearson	-0.0215621	-,178**	0.0423972	0.0183327	-,143**	-0.0767616	-,254**	-,156**	-,192**	-,265**	-,096*	-0.0856712	-,122**	-,162**	-,215**	-,227**	-,189**	-,249**	-,132**	-,242**	-0.0646864	-,120**	-,291**	-,300**	-0.0771499	-0.0703192	-,222**	-0.0646032	,088*	-0.0415347	-,156**	-,239**	-0.0316666	,100*	,608**	,105*	-0.021581	-,206**	-,177**	-,205**	0.0228956	,171**	,479**	-0.0285415	0.0176159	-0.0276149	-,251**	1
	Sig. (bilateral)	0.629151	5.97284e-05	0.342174	0.68138	0.00127285	0.0851499	7.19929e-09	0.00042227	1.43551e-05	1.54489e-09	0.0315533	0.0545967	0.00606036	0.00026314	1.08129e-06	2.70897e-07	1.91985e-05	1.55025e-08	0.00291134	3.60351e-08	0.147025	0.00721259	2.71984e-11	6.51895e-12	0.0835784	0.114866	4.63728e-07	0.147547	0.0490217	0.352092	0.000421418	5.68446e-08	0.478122	0.0243293	2.55326e-52	0.018345	0.62885	3.04018e-06	6.44602e-05	3.43177e-06	0.608095	0.000109485	3.08883e-30	0.522631	0.693194	0.536224	1.13034e-08
	N	504	504	504	504	504	504	504	504	504	504	504	504	504	504	504	504	504	504	504	504	504	504	504	504	504	504	504	504	504	504	504	504	504	504	504	504	504	504	504	504	504	504	504	504	504	504	504	504
VAR00052	Correlación de Pearson	-,104*	0.0849108	,149**	0.0869466	,181**	,203**	,093*	-0.0456246	,250**	0.00989165	0.0522311	0.00660888	,107*	,167**	0.0536916	,236**	-,155**	,126**	-,176**	-0.0670819	,167**	-,147**	,133**	,162**	0.018679	,293**	,411**	,254**	-,098*	,271**	,163**	,253**	,090*	0.0165662	-,231**	0.0718065	,305**	,139**	,100*	,339**	,339**	,101*	-,149**	,254**	-0.0285181	,180**	,304**	-,108*
	Sig. (bilateral)	0.0194844	0.0567863	0.000824809	0.0510815	4.24495e-05	4.58848e-06	0.0368611	0.306658	1.30192e-08	0.824687	0.241811	0.882341	0.0160245	0.000162498	0.22888	8.69381e-08	0.000481296	0.00461519	7.05048e-05	0.132597	0.000168721	0.000930533	0.00274555	0.000264574	0.675701	1.8251e-11	5.32205e-22	7.80929e-09	0.0283629	6.18409e-10	0.000238689	8.53157e-09	0.0440538	0.710628	1.65841e-07	0.10737	2.43959e-12	0.00172105	0.0244574	5.60512e-15	5.04009e-15	0.023657	0.000761135	7.16096e-09	0.522972	4.59788e-05	3.25594e-12	0.0152676
	N	504	504	504	504	504	504	504	504	504	504	504	504	504	504	504	504	504	504	504	504	504	504	504	504	504	504	504	504	504	504	504	504	504	504	504	504	504	504	504	504	504	504	504	504	504	504	504	504
VAR00053	Correlación de Pearson	-,166**	0.0525054	0.0209323	-,137**	-,162**	-0.0583819	-0.0261925	-,174**	0.0474923	0.00466917	-,270**	-,306**	-,142**	-,093*	-,188**	,171**	-0.0623853	,181**	-,304**	-0.0737611	0.0560953	-0.0267802	,163**	,251**	0.0377002	,672**	,482**	,143**	0.0365159	,148**	-0.0296722	,189**	-0.0607522	0.0453239	-,124**	,162**	,255**	-0.0238342	,125**	0.0831012	,345**	-0.00116039	-,122**	,681**	-0.0162737	0.0581405	,297**	-0.00922899
	Sig. (bilateral)	0.000179813	0.239344	0.639203	0.00208789	0.0002546	0.190693	0.557432	8.61653e-05	0.287259	0.916723	7.6548e-10	2.35799e-12	0.00138507	0.0371565	2.11005e-05	0.000114842	0.161984	4.19898e-05	2.87328e-12	0.0981125	0.208681	0.54862	0.000243783	1.08228e-08	0.398353	2.02796e-67	1.14914e-30	0.00130087	0.413347	0.000892878	0.506287	1.89864e-05	0.173276	0.309861	0.00514153	0.000257019	6.82731e-09	0.593463	0.00505241	0.0622922	1.49871e-15	0.979269	0.0061415	6.59366e-70	0.715514	0.192536	9.58673e-12	0.83626
	N	504	504	504	504	504	504	504	504	504	504	504	504	504	504	504	504	504	504	504	504	504	504	504	504	504	504	504	504	504	504	504	504	504	504	504	504	504	504	504	504	504	504	504	504	504	504	504	504
VAR00054	Correlación de Pearson	-,219**	-0.0191984	-,232**	-,236**	-0.0394637	-,213**	,253**	-0.00902206	0.079245	,392**	-,106*	-,094*	-,114*	-,180**	0.046171	,368**	,198**	,586**	-0.0170916	,313**	0.0352108	,178**	,525**	,605**	-,156**	,090*	,562**	-,192**	-,252**	0.0350563	-0.0286112	,322**	-,309**	-,131**	-,239**	-,205**	-,184**	-,094*	,264**	0.0476699	-0.0821486	-,279**	-,153**	,198**	-,148**	0.0682006	,494**	-,301**
	Sig. (bilateral)	6.5022e-07	0.667216	1.36407e-07	8.53555e-08	0.37664	1.36071e-06	8.90512e-09	0.839881	0.0754983	6.43065e-20	0.0176316	0.0351568	0.0105067	4.94885e-05	0.300896	1.31863e-17	7.63416e-06	9.6355e-48	0.701882	6.95801e-13	0.430251	5.72703e-05	5.21641e-37	1.42541e-51	0.000430855	0.0424587	2.74731e-43	1.44524e-05	9.10887e-09	0.432278	0.521616	1.32987e-13	1.39715e-12	0.00314512	5.72302e-08	3.57302e-06	3.32875e-05	0.0350372	1.80951e-09	0.285458	0.0653628	1.70706e-10	0.000582205	7.31223e-06	0.000845881	0.126245	2.30949e-32	4.83841e-12
	N	504	504	504	504	504	504	504	504	504	504	504	504	504	504	504	504	504	504	504	504	504	504	504	504	504	504	504	504	504	504	504	504	504	504	504	504	504	504	504	504	504	504	504	504	504	504	504	504
VAR00055	Correlación de Pearson	-0.0575408	,217**	,154**	0.054002	,229**	,220**	,093*	,188**	,228**	-,234**	0.0170952	0.0193295	,119**	,262**	,098*	,150**	-,113*	-,241**	-,122**	-,159**	,213**	-,088*	-0.0699613	-0.0579914	,307**	0.0753524	-,092*	,532**	,108*	-,141**	0.0839921	,108*	,664**	,219**	-0.0776399	0.0340502	,563**	,104*	,116**	-0.00814198	,464**	,225**	-,101*	,104*	0.0269302	-0.0120771	0.0485204	0.0462558
	Sig. (bilateral)	0.197173	8.84406e-07	0.000508496	0.226197	1.95732e-07	5.76343e-07	0.0366275	2.0991e-05	2.15629e-07	1.12092e-07	0.701822	0.665081	0.00738283	2.33468e-09	0.0271987	0.000721485	0.0110679	4.31431e-08	0.00605209	0.000329758	1.3669e-06	0.0494018	0.116729	0.193682	1.86827e-12	0.0910549	0.0395246	3.79479e-38	0.0149762	0.00153969	0.0595289	0.0150703	1.82475e-65	6.62139e-07	0.0816286	0.445613	1.94711e-43	0.0196884	0.00927622	0.855319	2.62928e-28	3.31508e-07	0.0227465	0.0190154	0.546383	0.786801	0.276941	0.300008
	N	504	504	504	504	504	504	504	504	504	504	504	504	504	504	504	504	504	504	504	504	504	504	504	504	504	504	504	504	504	504	504	504	504	504	504	504	504	504	504	504	504	504	504	504	504	504	504	504
*. La correlación es significante al nivel 0,05 (bilateral).
**. La correlación es significativa al nivel 0,01 (bilateral).
[truncated: 4 more columns]

## Sheet: Correl. season 3 & significance
Correlaciones
		Ethanol	Acetone	2-methylpropanal	3-methylbutanal	Butanol	2-methylbutanal	1-penten-3-ol	1-penten-3-one	Pentanal	2-ethylfuran	3-methylbutanenitrile	3-methylbutanol	2-methylbutanol	(E)-2-methyl-2-butenal	(E)-2-pentenal	1-pentanol	(Z)-3-hexenal	Hexanal	3-methylbutanoic acid	(E)-2-hexenal	Pentanoic acid	(E,E)-2,4-hexadienal	Hexanoic acid	(E)-2-heptenal	Benzaldehyde	6-methyl-5-hepten-2-one	2-pentylfuran	Octanal	Benzylalcohol	2-isobutylthiazole	Phenylacetaldehyde	(E)-2-octenal	Acetophenone	2-ethylhexanoic acid	Guaiacol	Linalool	Nonanal	2-phenylethanol	Octanoic acid	Benzylnitrile	Decanal	Terpineol	Methyl salicylate	Geranial	Ethyl salicylate	1-nitro-2-phenylethane	(E,E)-2,4-decadienal	Eugenol
		VAR00005	VAR00006	VAR00007	VAR00008	VAR00009	VAR00010	VAR00011	VAR00012	VAR00013	VAR00014	VAR00015	VAR00016	VAR00017	VAR00018	VAR00019	VAR00020	VAR00021	VAR00022	VAR00023	VAR00024	VAR00025	VAR00026	VAR00027	VAR00028	VAR00029	VAR00030	VAR00031	VAR00032	VAR00033	VAR00034	VAR00035	VAR00036	VAR00037	VAR00038	VAR00039	VAR00040	VAR00041	VAR00042	VAR00043	VAR00044	VAR00045	VAR00046	VAR00047	VAR00048	VAR00049	VAR00050	VAR00051	VAR00052
VAR00005	Correlación de Pearson	1	-,205**	-0.0198731	,159**	,355**	0.0371038	0.0309451	-0.0461548	,131**	-,138**	,183**	,469**	,228**	,108*	,116**	0.0690983	-,148**	-,112*	,138**	0.0283944	-0.0200249	-,121**	0.0110046	0.00388156	,093*	-,145**	-0.0513563	0.0254276	,188**	0.0621582	-,170**	,133**	0.0257863	-0.0124826	,088*	,089*	-0.0872066	-,140**	0.0691524	-,098*	-,180**	0.073196	0.0817706	-,239**	,261**	-,182**	,105*	,113*
	Sig. (bilateral)		3.70139e-06	0.656899	0.000354963	2.27291e-16	0.4068	0.48908	0.302032	0.00330969	0.0019364	3.64746e-05	9.11866e-29	2.39878e-07	0.0158007	0.00948123	0.122066	0.000893355	0.0119776	0.00193115	0.525605	0.654448	0.00663203	0.805717	0.930869	0.0377142	0.0011062	0.250743	0.569774	2.16687e-05	0.164362	0.000133865	0.00272934	0.56434	0.780252	0.0499046	0.0458954	0.0508497	0.00172831	0.121773	0.0273563	5.19199e-05	0.101402	0.0671605	5.63572e-08	2.87746e-09	4.19343e-05	0.0186692	0.011576
	N	502	502	502	502	502	502	502	502	502	502	502	502	502	502	502	502	502	502	502	502	502	502	502	502	502	502	502	502	502	502	502	502	502	502	502	502	502	502	502	502	502	502	502	502	502	502	502	502
VAR00006	Correlación de Pearson	-,205**	1	0.0689093	-,188**	-0.0676079	0.030012	,373**	0.00183129	,100*	,548**	-0.0240294	-,282**	-0.0729743	0.0470637	,300**	,158**	,509**	,554**	-,109*	,245**	-,133**	,456**	-0.0149887	,499**	0.0693027	,406**	,376**	,154**	-0.0615173	0.00914088	,240**	,099*	0.0176449	-0.0758047	-0.0489865	0.0863928	,121**	,194**	-0.0754547	,236**	,165**	0.0402573	-,122**	,423**	-0.00983328	,214**	,105*	-,216**
	Sig. (bilateral)	3.70139e-06		0.123093	2.13824e-05	0.130347	0.502282	5.5018e-18	0.967353	0.0256962	1.0219e-40	0.591182	1.27704e-10	0.102444	0.2926	6.66147e-12	0.000383476	1.8005e-34	9.12115e-42	0.0144531	2.71798e-08	0.00276642	3.69869e-27	0.737618	5.8728e-33	0.120963	2.32494e-21	2.88267e-18	0.000531846	0.168764	0.83812	5.24892e-08	0.0260158	0.693296	0.0897648	0.273306	0.0530574	0.0064835	1.19753e-05	0.0912609	8.40346e-08	0.000206474	0.368069	0.00603749	3.15815e-23	0.826047	1.32003e-06	0.0191365	1.01524e-06
	N	502	502	502	502	502	502	502	502	502	502	502	502	502	502	502	502	502	502	502	502	502	502	502	502	502	502	502	502	502	502	502	502	502	502	502	502	502	502	502	502	502	502	502	502	502	502	502	502
VAR00007	Correlación de Pearson	-0.0198731	0.0689093	1	,442**	-0.0422385	,856**	-0.05933	-0.0442774	0.0520586	-,152**	,192**	0.0792944	0.0677422	,195**	-0.0847456	0.070298	-,149**	-0.0712681	,123**	0.00839233	,151**	-,140**	0.0625263	0.0347838	,426**	,202**	,129**	,130**	0.0174614	,223**	,731**	,169**	,439**	0.0679905	0.0237558	,199**	,142**	,151**	0.030996	,405**	,142**	,182**	0.0456406	,213**	0.0366245	,249**	,132**	0.0418924
	Sig. (bilateral)	0.656899	0.123093		1.77478e-25	0.344949	2.5528e-145	0.184454	0.322143	0.244313	0.000650807	1.51388e-05	0.0759	0.129584	1.03083e-05	0.0577705	0.115702	0.000835832	0.110749	0.00591307	0.851215	0.000687395	0.00167789	0.161873	0.436784	1.5569e-23	5.35855e-06	0.00391409	0.00344859	0.696327	4.24756e-07	5.45013e-85	0.00014158	4.91435e-25	0.128181	0.595415	6.74963e-06	0.00139149	0.000709078	0.488365	2.9169e-21	0.00142538	4.11628e-05	0.307455	1.48137e-06	0.412893	1.50792e-08	0.00313857	0.34892
	N	502	502	502	502	502	502	502	502	502	502	502	502	502	502	502	502	502	502	502	502	502	502	502	502	502	502	502	502	502	502	502	502	502	502	502	502	502	502	502	502	502	502	502	502	502	502	502	502
VAR00008	Correlación de Pearson	,159**	-,188**	,442**	1	-0.014463	,434**	-,099*	-0.0463139	,161**	-,246**	,614**	,637**	,231**	,274**	-0.00964562	0.0753368	-,224**	-,183**	,577**	-,118**	0.0197333	-,223**	0.000624457	-0.041393	,316**	0.0069183	0.0553718	,155**	,122**	,508**	,323**	,183**	,251**	0.0287556	0.0546839	,314**	,106*	,124**	0.00645255	,308**	0.0402955	,309**	0.0796042	0.0245952	0.0283018	,263**	,108*	,134**
	Sig. (bilateral)	0.000354963	2.13824e-05	1.77478e-25		0.7465	1.73406e-24	0.0267603	0.300367	0.000284953	2.31877e-08	1.93997e-53	2.08487e-58	1.70149e-07	4.22309e-10	0.829315	0.0917693	3.81802e-07	3.54735e-05	7.78589e-46	0.00814459	0.659161	4.55403e-07	0.988865	0.354701	4.3143e-13	0.877119	0.215537	0.000495054	0.00602065	2.91101e-34	1.25966e-13	3.85741e-05	1.24564e-08	0.52035	0.221302	6.11437e-13	0.0176167	0.00553462	0.885332	1.70216e-12	0.367615	1.4779e-12	0.0747584	0.582475	0.526958	2.12311e-09	0.0155821	0.00259482
	N	502	502	502	502	502	502	502	502	502	502	502	502	502	502	502	502	502	502	502	502	502	502	502	502	502	502	502	502	502	502	502	502	502	502	502	502	502	502	502	502	502	502	502	502	502	502	502	502
VAR00009	Correlación de Pearson	,355**	-0.0676079	-0.0422385	-0.014463	1	-0.0175892	0.0168	-0.0493054	-,095*	-0.0421837	0.0805295	,172**	,373**	0.0872717	-0.0103428	-0.0630751	-0.0249935	-0.0759677	-0.080868	0.0799589	0.0167027	-0.0281004	-0.046189	-,125**	0.0567043	-,111*	-,164**	-0.0247542	,098*	-0.0267406	-,219**	-0.0824072	-0.011684	-0.00363677	0.0230119	0.010223	-,095*	-,120**	-0.0274947	-,089*	-,151**	0.00631231	0.00296487	-,148**	0.0628202	-,116**	-0.0564721	,093*
	Sig. (bilateral)	2.27291e-16	0.130347	0.344949	0.7465		0.694217	0.70729	0.270192	0.032575	0.345577	0.0714318	0.000102577	5.55544e-18	0.0506766	0.817188	0.158214	0.576381	0.0890747	0.0702452	0.0734685	0.708907	0.529903	0.301673	0.00507089	0.204679	0.0127606	0.000217288	0.580038	0.0275532	0.55001	7.25867e-07	0.0650523	0.793985	0.935219	0.606992	0.819269	0.0329697	0.00689391	0.538813	0.0463779	0.000663914	0.887808	0.947168	0.000893846	0.159906	0.0093045	0.206542	0.0380465
	N	502	502	502	502	502	502	502	502	502	502	502	502	502	502	502	502	502	502	502	502	502	502	502	502	502	502	502	502	502	502	502	502	502	502	502	502	502	502	502	502	502	502	502	502	502	502	502	502
VAR00010	Correlación de Pearson	0.0371038	0.030012	,856**	,434**	-0.0175892	1	0.00324441	-0.0439057	0.0601124	-,099*	,215**	,093*	,165**	,315**	-0.0171802	0.0654243	-,089*	-0.0460149	,115*	0.0503286	,149**	-,088*	0.0480002	0.0541397	,498**	,100*	,109*	0.0697654	,118**	,176**	,771**	,185**	,426**	0.0515914	0.056797	,141**	,098*	,205**	0.0150325	,439**	,104*	,122**	0.0381631	,107*	0.0583383	,268**	,142**	0.0199495
	Sig. (bilateral)	0.4068	0.502282	2.5528e-145	1.73406e-24	0.694217		0.942195	0.326226	0.178723	0.0267252	1.13123e-06	0.0367993	0.000210013	5.26177e-13	0.700981	0.143257	0.0457705	0.3035	0.0101711	0.260363	0.00082604	0.0490411	0.283092	0.22594	7.3552e-33	0.0250872	0.0141567	0.118495	0.00813546	7.50949e-05	4.26498e-100	3.19038e-05	1.51409e-23	0.248578	0.203939	0.00155079	0.0277132	3.74622e-06	0.736881	4.22621e-25	0.0198121	0.00639002	0.393528	0.0162139	0.191912	1.09123e-09	0.00143051	0.655665
	N	502	502	502	502	502	502	502	502	502	502	502	502	502	502	502	502	502	502	502	502	502	502	502	502	502	502	502	502	502	502	502	502	502	502	502	502	502	502	502	502	502	502	502	502	502	502	502	502
VAR00011	Correlación de Pearson	0.0309451	,373**	-0.05933	-,099*	0.0168	0.00324441	1	,284**	,470**	,595**	-0.00822171	-0.0761355	0.0206068	,215**	,808**	,470**	,550**	,566**	,138**	,289**	-0.0807832	,556**	0.0826964	,689**	,166**	0.0765611	,497**	0.0205676	0.0581222	-,126**	,124**	,400**	0.0802124	0.0523538	0.0329704	-0.081719	-0.0194997	,160**	0.0752506	,099*	-0.00107036	-0.0781221	-0.0654276	0.072619	-0.0151008	0.0810405	,418**	-,158**
	Sig. (bilateral)	0.48908	5.5018e-18	0.184454	0.0267603	0.70729	0.942195		9.17441e-11	5.35697e-29	2.32603e-49	0.854206	0.0883692	0.645086	1.16267e-06	4.76314e-117	5.37916e-29	5.05734e-41	6.13547e-44	0.0019944	4.31013e-11	0.0705411	5.44961e-42	0.0641127	6.95299e-72	0.000193475	0.0865989	1.19871e-32	0.645714	0.193567	0.00474473	0.00545701	1.16856e-20	0.072558	0.241645	0.461079	0.0673336	0.662946	0.000319158	0.0921427	0.0269635	0.980915	0.0803494	0.143237	0.104132	0.735729	0.069647	1.25706e-22	0.000391763
	N	502	502	502	502	502	502	502	502	502	502	502	502	502	502	502	502	502	502	502	502	502	502	502	502	502	502	502	502	502	502	502	502	502	502	502	502	502	502	502	502	502	502	502	502	502	502	502	502
VAR00012	Correlación de Pearson	-0.0461548	0.00183129	-0.0442774	-0.0463139	-0.0493054	-0.0439057	,284**	1	,248**	,213**	-,146**	-0.00643303	0.0281401	,111*	,271**	,217**	,194**	,215**	,094*	,249**	-,089*	,215**	,094*	,282**	0.0444142	0.0652875	,259**	0.0326823	-0.0350876	0.00654	0.0151278	,207**	0.00575458	0.0717899	-0.0468192	-0.0361662	0.000367027	0.0179591	0.0121271	0.0267139	0.0131562	-0.0537519	-0.0785702	0.0444503	-0.0152697	-0.0450872	0.0804794	-,103*
	Sig. (bilateral)	0.302032	0.967353	0.322143	0.300367	0.270192	0.326226	9.17441e-11		1.72288e-08	1.49327e-06	0.00102972	0.885677	0.529321	0.013039	6.75138e-10	9.25826e-07	1.24953e-05	1.13354e-06	0.0353939	1.58179e-08	0.0452529	1.19761e-06	0.035791	1.17596e-10	0.320649	0.144097	3.97872e-09	0.465006	0.432787	0.883789	0.735275	2.86885e-06	0.897664	0.108155	0.295118	0.418767	0.993455	0.688119	0.786358	0.550408	0.768722	0.229287	0.0786244	0.320256	0.732885	0.313364	0.0716087	0.0205835
	N	502	502	502	502	502	502	502	502	502	502	502	502	502	502	502	502	502	502	502	502	502	502	502	502	502	502	502	502	502	502	502	502	502	502	502	502	502	502	502	502	502	502	502	502	502	502	502	502
VAR00013	Correlación de Pearson	,131**	,100*	0.0520586	,161**	-,095*	0.0601124	,470**	,248**	1	,095*	,234**	0.0605121	-0.00688027	0.036172	,486**	,655**	0.0668838	,302**	,195**	,144**	-0.00723634	0.0697948	0.0700024	,711**	,167**	,263**	,740**	,314**	0.0123789	,198**	0.0834096	,781**	0.0713582	-0.027933	-0.0480846	-0.084435	,235**	0.063247	0.0554036	,209**	-0.00605846	-,114*	-0.071196	,227**	-0.00682269	,182**	,647**	-,233**
	Sig. (bilateral)	0.00330969	0.0256962	0.244313	0.000284953	0.032575	0.178723	5.35697e-29	1.72288e-08		0.0331543	1.13146e-07	0.175846	0.877789	0.418693	4.58969e-31	7.32149e-63	0.134525	5.09754e-12	1.08443e-05	0.00120027	0.871518	0.118339	0.117246	1.45398e-78	0.000168269	2.18579e-09	4.51687e-88	6.22596e-13	0.782032	7.81892e-06	0.0618432	2.64389e-104	0.110298	0.532358	0.282246	0.0586968	9.81115e-08	0.157082	0.215274	2.32123e-06	0.892292	0.0107743	0.111112	2.59656e-07	0.878804	4.20853e-05	7.27963e-61	1.30935e-07
	N	502	502	502	502	502	502	502	502	502	502	502	502	502	502	502	502	502	502	502	502	502	502	502	502	502	502	502	502	502	502	502	502	502	502	502	502	502	502	502	502	502	502	502	502	502	502	502	502
VAR00014	Correlación de Pearson	-,138**	,548**	-,152**	-,246**	-0.0421837	-,099*	,595**	,213**	,095*	1	-,162**	-,177**	0.0749876	,176**	,635**	,174**	,985**	,890**	0.0213549	,457**	-,158**	,948**	,096*	,608**	,091*	,137**	,290**	0.0196425	0.0868274	-,177**	,108*	-0.0488112	-0.0242629	0.0540016	,100*	-,099*	0.0186953	,224**	,106*	,101*	0.0151903	-,105*	0.0220934	,131**	-0.0139329	0.0768673	0.0528351	-,089*
	Sig. (bilateral)	0.0019364	1.0219e-40	0.000650807	2.31877e-08	0.345577	0.0267252	2.32603e-49	1.49327e-06	0.0331543		0.000274594	6.81777e-05	0.0932886	7.03614e-05	4.61548e-58	9.04064e-05	0	1.31669e-172	0.63313	2.61675e-27	0.000369306	2.4159e-250	0.0306892	4.36653e-52	0.0414579	0.00205298	3.37295e-11	0.660631	0.0518688	7.00494e-05	0.0151129	0.275028	0.587582	0.227128	0.0254925	0.0272414	0.676045	3.88614e-07	0.0170847	0.0231755	0.734222	0.0186695	0.621421	0.00318643	0.755491	0.0853431	0.237339	0.0456317
	N	502	502	502	502	502	502	502	502	502	502	502	502	502	502	502	502	502	502	502	502	502	502	502	502	502	502	502	502	502	502	502	502	502	502	502	502	502	502	502	502	502	502	502	502	502	502	502	502
VAR00015	Correlación de Pearson	,183**	-0.0240294	,192**	,614**	0.0805295	,215**	-0.00822171	-,146**	,234**	-,162**	1	,384**	,115*	0.0263032	0.0431347	,160**	-,141**	-0.0676367	,286**	-0.0103462	0.031533	-,142**	0.00634861	0.0832155	,233**	,217**	,168**	,262**	,118**	,632**	,110*	,261**	,098*	-0.0287832	-0.0215471	,266**	,117**	0.0482645	0.0763308	,458**	0.0287953	,223**	0.0259057	,207**	0.00961211	,373**	,299**	0.0545352
	Sig. (bilateral)	3.64746e-05	0.591182	1.51388e-05	1.93997e-53	0.0714318	1.13123e-06	0.854206	0.00102972	1.13146e-07	0.000274594		4.50273e-19	0.010219	0.556555	0.334801	0.000330287	0.00149722	0.130183	6.70492e-11	0.81713	0.480858	0.0014407	0.887167	0.0624541	1.33421e-07	8.8215e-07	0.000160594	2.61701e-09	0.00796562	2.88991e-57	0.0134576	2.72429e-09	0.0278379	0.51995	0.630073	1.45536e-09	0.00879347	0.280446	0.0875533	2.38706e-27	0.519774	4.35686e-07	0.562538	2.97711e-06	0.829899	5.01237e-18	7.42414e-12	0.222562
	N	502	502	502	502	502	502	502	502	502	502	502	502	502	502	502	502	502	502	502	502	502	502	502	502	502	502	502	502	502	502	502	502	502	502	502	502	502	502	502	502	502	502	502	502	502	502	502	502
VAR00016	Correlación de Pearson	,469**	-,282**	0.0792944	,637**	,172**	,093*	-0.0761355	-0.00643303	0.0605121	-,177**	,384**	1	,311**	,271**	0.068436	0.0499855	-,161**	-,181**	,535**	-0.0685036	-0.00444302	-,132**	0.0255356	-,094*	,167**	-,198**	-,107*	0.0507983	,193**	,254**	-0.0141211	0.0871138	0.0357611	0.0728181	0.0645744	,186**	-0.0314929	,111*	0.0727009	0.0364419	-0.0659033	,187**	0.078949	-,229**	,168**	0.00559675	0.0524118	,157**
	Sig. (bilateral)	9.11866e-29	1.27704e-10	0.0759	2.08487e-58	0.000102577	0.0367993	0.0883692	0.885677	0.175846	6.81777e-05	4.50273e-19		9.84556e-13	6.70794e-10	0.125694	0.263631	0.000283859	4.61729e-05	1.51424e-38	0.125319	0.9209	0.00313616	0.568134	0.0346111	0.000171926	8.02175e-06	0.0165746	0.255936	1.39237e-05	7.58138e-09	0.752294	0.0510975	0.424001	0.103184	0.148538	2.62347e-05	0.481416	0.0126653	0.103741	0.415227	0.140345	2.57215e-05	0.0771895	2.23028e-07	0.000148877	0.900456	0.241124	0.000400483
	N	502	502	502	502	502	502	502	502	502	502	502	502	502	502	502	502	502	502	502	502	502	502	502	502	502	502	502	502	502	502	502	502	502	502	502	502	502	502	502	502	502	502	502	502	502	502	502	502
VAR00017	Correlación de Pearson	,228**	-0.0729743	0.0677422	,231**	,373**	,165**	0.0206068	0.0281401	-0.00688027	0.0749876	,115*	,311**	1	,345**	,156**	-0.00299387	0.0845932	-0.00648542	,141**	0.0112415	-0.0363626	0.0714854	-0.00273184	-0.0282431	,204**	-,145**	-0.0837886	0.0370651	,214**	0.0242279	-0.0207782	-0.0325275	0.0730936	0.0329628	0.0817772	0.038488	0.0564003	,112*	,088*	0.0117553	-0.0589236	0.0398897	0.0868543	-,163**	,152**	-0.0268359	-0.0154102	0.068991
	Sig. (bilateral)	2.39878e-07	0.102444	0.129584	1.70149e-07	5.55544e-18	0.000210013	0.645086	0.529321	0.877789	0.0932886	0.010219	9.84556e-13		1.91632e-15	0.000441354	0.946652	0.0582234	0.884752	0.00159316	0.801622	0.416244	0.109663	0.951315	0.527815	4.22416e-06	0.00115729	0.0606644	0.407291	1.35364e-06	0.58812	0.642338	0.467125	0.101883	0.461181	0.0671382	0.38951	0.20712	0.0120123	0.0492344	0.792755	0.187484	0.372463	0.0517957	0.000249542	0.000638717	0.548588	0.730522	0.122648
	N	502	502	502	502	502	502	502	502	502	502	502	502	502	502	502	502	502	502	502	502	502	502	502	502	502	502	502	502	502	502	502	502	502	502	502	502	502	502	502	502	502	502	502	502	502	502	502	502
VAR00018	Correlación de Pearson	,108*	0.0470637	,195**	,274**	0.0872717	,315**	,215**	,111*	0.036172	,176**	0.0263032	,271**	,345**	1	,291**	-0.0311338	,167**	0.0623055	,173**	0.025609	0.00764841	,149**	-0.0543158	0.0709595	,354**	-,206**	-0.0528584	-0.0410328	,256**	-,105*	,249**	-0.0257382	,156**	0.00122428	0.0459785	-0.0444219	-0.00936285	,324**	-0.054107	0.0747083	-0.0598126	-0.0348422	-0.00211209	-,219**	-0.0250095	-0.000115129	-,090*	-0.0766277
	Sig. (bilateral)	0.0158007	0.2926	1.03083e-05	4.22309e-10	0.0506766	5.26177e-13	1.16267e-06	0.013039	0.418693	7.03614e-05	0.556555	6.70794e-10	1.91632e-15		3.1103e-11	0.486432	0.000177437	0.163363	0.000100413	0.567023	0.86427	0.000822303	0.224432	0.112306	2.932e-16	3.27597e-06	0.237132	0.358907	6.25928e-09	0.0190234	1.54039e-08	0.565067	0.000436998	0.978171	0.303884	0.320564	0.834246	1.0611e-13	0.226221	0.0945185	0.180903	0.436014	0.96235	7.66986e-07	0.576136	0.997947	0.0447368	0.0863244
	N	502	502	502	502	502	502	502	502	502	502	502	502	502	502	502	502	502	502	502	502	502	502	502	502	502	502	502	502	502	502	502	502	502	502	502	502	502	502	502	502	502	502	502	502	502	502	502	502
VAR00019	Correlación de Pearson	,116**	,300**	-0.0847456	-0.00964562	-0.0103428	-0.0171802	,808**	,271**	,486**	,635**	0.0431347	0.068436	,156**	,291**	1	,334**	,602**	,541**	,255**	,181**	-,123**	,614**	,089*	,622**	,248**	-0.0510004	,384**	0.084081	,169**	-,133**	,098*	,295**	0.0746628	,108*	0.0834858	-,108*	0.0250513	,220**	,218**	0.0867633	-0.0740818	-,118**	0.0195575	-0.0854377	-0.00321405	0.0453637	,359**	-,098*
	Sig. (bilateral)	0.00948123	6.66147e-12	0.0577705	0.829315	0.817188	0.700981	4.76314e-117	6.75138e-10	4.58969e-31	4.61548e-58	0.334801	0.125694	0.000441354	3.1103e-11		1.61026e-14	7.84881e-51	1.82641e-39	6.67363e-09	4.62118e-05	0.00579665	2.55977e-53	0.0463575	5.58299e-55	1.78181e-08	0.254046	4.0351e-19	0.0597678	0.000141492	0.00277163	0.0286049	1.53183e-11	0.0947198	0.0153979	0.0616047	0.0158497	0.575499	6.11847e-07	8.04218e-07	0.0520426	0.0973235	0.0081282	0.662008	0.0557495	0.942735	0.310402	9.49555e-17	0.027464
	N	502	502	502	502	502	502	502	502	502	502	502	502	502	502	502	502	502	502	502	502	502	502	502	502	502	502	502	502	502	502	502	502	502	502	502	502	502	502	502	502	502	502	502	502	502	502	502	502
VAR00020	Correlación de Pearson	0.0690983	,158**	0.070298	0.0753368	-0.0630751	0.0654243	,470**	,217**	,655**	,174**	,160**	0.0499855	-0.00299387	-0.0311338	,334**	1	,133**	,378**	,092*	,309**	0.0540548	,171**	0.0725496	,696**	,093*	,315**	,702**	,201**	-0.0427057	,230**	,105*	,738**	,091*	0.00393051	-0.0520858	0.00631287	,142**	0.0745245	0.0760388	,172**	,103*	-0.0251008	-,118**	,328**	0.037888	,255**	,636**	-,149**
	Sig. (bilateral)	0.122066	0.000383476	0.115702	0.0917693	0.158214	0.143257	5.37916e-29	9.25826e-07	7.32149e-63	9.04064e-05	0.000330287	0.263631	0.946652	0.486432	1.61026e-14		0.0029135	1.64108e-18	0.0403705	1.54806e-12	0.226669	0.000113291	0.104464	7.99371e-74	0.037682	5.16824e-13	9.37205e-76	5.52767e-06	0.339635	2.00036e-07	0.018624	2.59101e-87	0.0411076	0.93	0.244066	0.887798	0.00144771	0.0953347	0.0887753	0.000103666	0.0206414	0.574744	0.00832316	5.1177e-14	0.396949	6.62003e-09	2.62726e-58	0.000830889
	N	502	502	502	502	502	502	502	502	502	502	502	502	502	502	502	502	502	502	502	502	502	502	502	502	502	502	502	502	502	502	502	502	502	502	502	502	502	502	502	502	502	502	502	502	502	502	502	502
VAR00021	Correlación de Pearson	-,148**	,509**	-,149**	-,224**	-0.0249935	-,089*	,550**	,194**	0.0668838	,985**	-,141**	-,161**	0.0845932	,167**	,602**	,133**	1	,857**	0.0245894	,440**	-,151**	,955**	0.0720195	,560**	,095*	,105*	,236**	0.0179789	,091*	-,170**	,106*	-0.0735868	-0.0153567	0.0453977	,108*	-,090*	0.0162274	,227**	,094*	,103*	0.0123063	-,096*	0.0365126	,104*	-0.00382564	0.0807822	0.029368	-0.0708636
	Sig. (bilateral)	0.000893355	1.8005e-34	0.000835832	3.81802e-07	0.576381	0.0457705	5.05734e-41	1.24953e-05	0.134525	0	0.00149722	0.000283859	0.0582234	0.000177437	7.84881e-51	0.0029135		4.2793e-146	0.582564	3.42581e-25	0.000683587	8.10695e-267	0.107029	8.14282e-43	0.0341395	0.0190264	8.68134e-08	0.687793	0.0406376	0.000127152	0.0176962	0.0995866	0.731422	0.310039	0.0153551	0.0440363	0.716831	2.80763e-07	0.0345747	0.0210122	0.783278	0.0312812	0.414323	0.020329	0.931863	0.0705445	0.511501	0.112794
	N	502	502	502	502	502	502	502	502	502	502	502	502	502	502	502	502	502	502	502	502	502	502	502	502	502	502	502	502	502	502	502	502	502	502	502	502	502	502	502	502	502	502	502	502	502	502	502	502
VAR00022	Correlación de Pearson	-,112*	,554**	-0.0712681	-,183**	-0.0759677	-0.0460149	,566**	,215**	,302**	,890**	-0.0676367	-,181**	-0.00648542	0.0623055	,541**	,378**	,857**	1	0.00797097	,594**	-,183**	,833**	,130**	,782**	0.0787514	,337**	,540**	,142**	0.00314978	0.0150791	,170**	,156**	-0.0147899	0.0448515	0.0674308	-0.0499746	,129**	,182**	,122**	,209**	,094*	-0.0574258	-0.00637216	,333**	-0.011403	,200**	,233**	-,113*
	Sig. (bilateral)	0.0119776	9.12115e-42	0.110749	3.54735e-05	0.0890747	0.3035	6.13547e-44	1.13354e-06	5.09754e-12	1.31669e-172	0.130183	4.61729e-05	0.884752	0.163363	1.82641e-39	1.64108e-18	4.2793e-146		0.858605	3.2106e-49	3.80503e-05	2.35567e-130	0.00354162	1.50115e-104	0.0779352	8.02862e-15	2.16196e-39	0.00139391	0.943878	0.736094	0.00013082	0.000446484	0.740973	0.315903	0.13136	0.263735	0.00384603	4.23218e-05	0.00622406	2.22033e-06	0.0345926	0.198967	0.886751	1.72883e-14	0.798832	6.30603e-06	1.3404e-07	0.0113281
	N	502	502	502	502	502	502	502	502	502	502	502	502	502	502	502	502	502	502	502	502	502	502	502	502	502	502	502	502	502	502	502	502	502	502	502	502	502	502	502	502	502	502	502	502	502	502	502	502
VAR00023	Correlación de Pearson	,138**	-,109*	,123**	,577**	-0.080868	,115*	,138**	,094*	,195**	0.0213549	,286**	,535**	,141**	,173**	,255**	,092*	0.0245894	0.00797097	1	-0.0609514	-0.0417417	0.0421895	0.0106261	,108*	,098*	-,177**	0.0774665	,104*	0.00908799	,169**	,211**	,191**	,156**	0.0484685	,178**	,151**	0.0629209	,218**	0.0371156	,095*	-0.0322337	,138**	,148**	-,185**	0.0384742	,090*	,107*	,102*
	Sig. (bilateral)	0.00193115	0.0144531	0.00591307	7.78589e-46	0.0702452	0.0101711	0.0019944	0.0353939	1.08443e-05	0.63313	6.70492e-11	1.51424e-38	0.00159316	0.000100413	6.67363e-09	0.0403705	0.582564	0.858605		0.172724	0.350658	0.34551	0.812273	0.0155792	0.0282268	6.411e-05	0.0829279	0.0203198	0.839044	0.000148579	1.89342e-06	1.68071e-05	0.000444012	0.278416	6.10516e-05	0.000715956	0.159236	7.89998e-07	0.406651	0.0326498	0.471159	0.00197849	0.000892097	2.91735e-05	0.389679	0.0433279	0.0165567	0.022515
	N	502	502	502	502	502	502	502	502	502	502	502	502	502	502	502	502	502	502	502	502	502	502	502	502	502	502	502	502	502	502	502	502	502	502	502	502	502	502	502	502	502	502	502	502	502	502	502	502
VAR00024	Correlación de Pearson	0.0283944	,245**	0.00839233	-,118**	0.0799589	0.0503286	,289**	,249**	,144**	,457**	-0.0103462	-0.0685036	0.0112415	0.025609	,181**	,309**	,440**	,594**	-0.0609514	1	-0.0748511	,431**	0.0555421	,462**	,112*	,320**	,339**	0.0384431	0.0117389	0.056565	0.0861568	,130**	0.0296037	0.0157946	0.0637873	0.0800927	0.0279785	0.0523405	0.0226978	,169**	,090*	,090*	-0.0104691	,343**	,089*	,169**	,183**	0.0387233
	Sig. (bilateral)	0.525605	2.71798e-08	0.851215	0.00814459	0.0734685	0.260363	4.31013e-11	1.58179e-08	0.00120027	2.61675e-27	0.81713	0.125319	0.801622	0.567023	4.62118e-05	1.54806e-12	3.42581e-25	3.2106e-49	0.172724		0.0938882	3.92415e-24	0.214127	5.89536e-28	0.0118831	1.91605e-13	6.17572e-15	0.390064	0.793038	0.205795	0.0537123	0.00351562	0.508116	0.72407	0.15356	0.0729869	0.531691	0.241765	0.611909	0.000139458	0.0433951	0.0430294	0.814996	2.68533e-15	0.0458595	0.000146716	3.53028e-05	0.386615
	N	502	502	502	502	502	502	502	502	502	502	502	502	502	502	502	502	502	502	502	502	502	502	502	502	502	502	502	502	502	502	502	502	502	502	502	502	502	502	502	502	502	502	502	502	502	502	502	502
VAR00025	Correlación de Pearson	-0.0200249	-,133**	,151**	0.0197333	0.0167027	,149**	-0.0807832	-,089*	-0.00723634	-,158**	0.031533	-0.00444302	-0.0363626	0.00764841	-,123**	0.0540548	-,151**	-,183**	-0.0417417	-0.0748511	1	-,121**	,444**	-,103*	0.0690284	0.0608989	-,112*	0.0543316	0.0683772	0.0621016	0.0391847	0.0266017	,279**	,099*	-0.0169553	0.0226243	0.0143732	-0.0580677	-,112*	0.00809827	-,106*	0.0213402	0.00683189	0.0334812	,098*	-0.00498959	-0.0404928	,110*
	Sig. (bilateral)	0.654448	0.00276642	0.000687395	0.659161	0.708907	0.00082604	0.0705411	0.0452529	0.871518	0.000369306	0.480858	0.9209	0.416244	0.86427	0.00579665	0.226669	0.000683587	3.80503e-05	0.350658	0.0938882		0.00676774	1.29967e-25	0.0214961	0.122445	0.173096	0.0122574	0.224297	0.12602	0.164747	0.380979	0.552084	1.86148e-10	0.0264593	0.70471	0.613063	0.74802	0.193985	0.0122796	0.856371	0.0174378	0.633363	0.878642	0.454159	0.0277178	0.911208	0.365272	0.0134706
	N	502	502	502	502	502	502	502	502	502	502	502	502	502	502	502	502	502	502	502	502	502	502	502	502	502	502	502	502	502	502	502	502	502	502	502	502	502	502	502	502	502	502	502	502	502	502	502	502
VAR00026	Correlación de Pearson	-,121**	,456**	-,140**	-,223**	-0.0281004	-,088*	,556**	,215**	0.0697948	,948**	-,142**	-,132**	0.0714854	,149**	,614**	,171**	,955**	,833**	0.0421895	,431**	-,121**	1	,136**	,550**	,106*	,100*	,235**	0.0382862	,096*	-,162**	,108*	-0.0490745	0.0159427	,117**	,113*	-0.0842417	0.0273778	,229**	,179**	,102*	0.019299	-,092*	0.0452095	,092*	0.00500337	,097*	,096*	-0.0442468
	Sig. (bilateral)	0.00663203	3.69869e-27	0.00167789	4.55403e-07	0.529903	0.0490411	5.44961e-42	1.19761e-06	0.118339	2.4159e-250	0.0014407	0.00313616	0.109663	0.000822303	2.55977e-53	0.000113291	8.10695e-267	2.35567e-130	0.34551	3.92415e-24	0.00676774		0.0022321	4.44091e-41	0.0177013	0.0253173	9.77906e-08	0.392002	0.0313832	0.000257581	0.0151434	0.272443	0.721591	0.00853441	0.0114115	0.0592798	0.540541	2.09018e-07	5.69496e-05	0.0225637	0.666205	0.0385769	0.312051	0.0392852	0.910963	0.0299057	0.0311732	0.322477
	N	502	502	502	502	502	502	502	502	502	502	502	502	502	502	502	502	502	502	502	502	502	502	502	502	502	502	502	502	502	502	502	502	502	502	502	502	502	502	502	502	502	502	502	502	502	502	502	502
VAR00027	Correlación de Pearson	0.0110046	-0.0149887	0.0625263	0.000624457	-0.046189	0.0480002	0.0826964	,094*	0.0700024	,096*	0.00634861	0.0255356	-0.00273184	-0.0543158	,089*	0.0725496	0.0720195	,130**	0.0106261	0.0555421	,444**	,136**	1	,155**	,094*	,179**	,157**	,220**	,091*	0.0384939	0.0433645	,104*	,148**	,780**	-0.00596567	-0.0710194	,196**	0.0620588	,620**	,148**	0.0766596	-0.0361351	0.00839358	,149**	,105*	,147**	,264**	0.0451493
	Sig. (bilateral)	0.805717	0.737618	0.161873	0.988865	0.301673	0.283092	0.0641127	0.035791	0.117246	0.0306892	0.887167	0.568134	0.951315	0.224432	0.0463575	0.104464	0.107029	0.00354162	0.812273	0.214127	1.29967e-25	0.0022321		0.000483595	0.0353065	5.42441e-05	0.000396953	6.35905e-07	0.0415199	0.389437	0.332231	0.0203357	0.000857896	6.95537e-104	0.893932	0.112003	9.8601e-06	0.165039	1.31266e-54	0.000885564	0.0861935	0.419168	0.851194	0.000794709	0.0181467	0.000922913	1.82061e-09	0.312696
	N	502	502	502	502	502	502	502	502	502	502	502	502	502	502	502	502	502	502	502	502	502	502	502	502	502	502	502	502	502	502	502	502	502	502	502	502	502	502	502	502	502	502	502	502	502	502	502	502
VAR00028	Correlación de Pearson	0.00388156	,499**	0.0347838	-0.041393	-,125**	0.0541397	,689**	,282**	,711**	,608**	0.0832155	-,094*	-0.0282431	0.0709595	,622**	,696**	,560**	,782**	,108*	,462**	-,103*	,550**	,155**	1	,159**	,437**	,854**	,275**	-0.00885491	,132**	,227**	,651**	0.0535791	0.0491322	0.0142097	-0.0314281	,197**	,183**	,122**	,290**	,125**	-0.0662592	-0.0826565	,421**	0.00141115	,284**	,589**	-,224**
	Sig. (bilateral)	0.930869	5.8728e-33	0.436784	0.354701	0.00507089	0.22594	6.95299e-72	1.17596e-10	1.45398e-78	4.36653e-52	0.0624541	0.0346111	0.527815	0.112306	5.58299e-55	7.99371e-74	8.14282e-43	1.50115e-104	0.0155792	5.89536e-28	0.0214961	4.44091e-41	0.000483595		0.000342869	9.06724e-25	4.26411e-144	3.54845e-10	0.843118	0.0030738	2.73513e-07	7.66516e-62	0.23079	0.271879	0.750791	0.48232	8.30476e-06	3.78701e-05	0.00608064	3.65421e-11	0.00486555	0.13821	0.0642415	5.41924e-23	0.97484	9.33976e-11	2.66255e-48	3.82788e-07
	N	502	502	502	502	502	502	502	502	502	502	502	502	502	502	502	502	502	502	502	502	502	502	502	502	502	502	502	502	502	502	502	502	502	502	502	502	502	502	502	502	502	502	502	502	502	502	502	502
VAR00029	Correlación de Pearson	,093*	0.0693027	,426**	,316**	0.0567043	,498**	,166**	0.0444142	,167**	,091*	,233**	,167**	,204**	,354**	,248**	,093*	,095*	0.0787514	,098*	,112*	0.0690284	,106*	,094*	,159**	1	0.0445426	,093*	,124**	,621**	,139**	,455**	,167**	,341**	,122**	0.00640373	-0.0133327	0.0745311	,325**	,138**	,379**	0.0123341	-0.0265022	-0.0186535	0.0317093	,092*	,247**	,171**	-0.0149828
	Sig. (bilateral)	0.0377142	0.120963	1.5569e-23	4.3143e-13	0.204679	7.3552e-33	0.000193475	0.320649	0.000168269	0.0414579	1.33421e-07	0.000171926	4.22416e-06	2.932e-16	1.78181e-08	0.037682	0.0341395	0.0779352	0.0282268	0.0118831	0.122445	0.0177013	0.0353065	0.000342869		0.319251	0.0377623	0.00556896	6.02935e-55	0.00177053	4.59335e-27	0.000177697	3.66272e-15	0.00611451	0.886194	0.765709	0.0953053	8.70454e-14	0.00188728	1.22299e-18	0.7828	0.553572	0.676727	0.478408	0.0403502	2.12631e-08	0.000121833	0.737717
	N	502	502	502	502	502	502	502	502	502	502	502	502	502	502	502	502	502	502	502	502	502	502	502	502	502	502	502	502	502	502	502	502	502	502	502	502	502	502	502	502	502	502	502	502	502	502	502	502
VAR00030	Correlación de Pearson	-,145**	,406**	,202**	0.0069183	-,111*	,100*	0.0765611	0.0652875	,263**	,137**	,217**	-,198**	-,145**	-,206**	-0.0510004	,315**	,105*	,337**	-,177**	,320**	0.0608989	,100*	,179**	,437**	0.0445426	1	,564**	,382**	-,123**	,403**	,182**	,278**	-0.00124039	-0.000527561	-,097*	,223**	,332**	0.0702963	0.0018759	,367**	,267**	,167**	-,172**	,958**	-0.00435955	,449**	,271**	-0.0338501
	Sig. (bilateral)	0.0011062	2.32494e-21	5.35855e-06	0.877119	0.0127606	0.0250872	0.0865989	0.144097	2.18579e-09	0.00205298	8.8215e-07	8.02175e-06	0.00115729	3.27597e-06	0.254046	5.16824e-13	0.0190264	8.02862e-15	6.411e-05	1.91605e-13	0.173096	0.0253173	5.42441e-05	9.06724e-25	0.319251		2.06331e-43	7.0536e-19	0.00577349	4.74786e-21	3.9629e-05	2.18441e-10	0.977884	0.990593	0.0303713	4.3925e-07	2.35106e-14	0.115711	0.966558	1.96576e-17	1.14868e-09	0.000173484	0.000107462	2.63486e-274	0.922382	3.18909e-26	6.41486e-10	0.4492
	N	502	502	502	502	502	502	502	502	502	502	502	502	502	502	502	502	502	502	502	502	502	502	502	502	502	502	502	502	502	502	502	502	502	502	502	502	502	502	502	502	502	502	502	502	502	502	502	502
VAR00031	Correlación de Pearson	-0.0513563	,376**	,129**	0.0553718	-,164**	,109*	,497**	,259**	,740**	,290**	,168**	-,107*	-0.0837886	-0.0528584	,384**	,702**	,236**	,540**	0.0774665	,339**	-,112*	,235**	,157**	,854**	,093*	,564**	1	,409**	-,137**	,269**	,256**	,739**	0.0373309	0.0620297	-,094*	0.0705508	,394**	,128**	,119**	,364**	,306**	0.0380741	-,162**	,574**	-0.0394756	,377**	,683**	-,250**
	Sig. (bilateral)	0.250743	2.88267e-18	0.00391409	0.215537	0.000217288	0.0141567	1.19871e-32	3.97872e-09	4.51687e-88	3.37295e-11	0.000160594	0.0165746	0.0606644	0.237132	4.0351e-19	9.37205e-76	8.68134e-08	2.16196e-39	0.0829279	6.17572e-15	0.0122574	9.77906e-08	0.000396953	4.26411e-144	0.0377623	2.06331e-43		1.21759e-21	0.00205909	9.57202e-10	6.29543e-09	7.53067e-88	0.403933	0.165238	0.0344472	0.114395	4.26487e-20	0.00419368	0.00748667	3.81797e-17	2.31377e-12	0.394633	0.000273109	2.97171e-45	0.377451	2.24473e-18	4.1459e-70	1.459e-08
	N	502	502	502	502	502	502	502	502	502	502	502	502	502	502	502	502	502	502	502	502	502	502	502	502	502	502	502	502	502	502	502	502	502	502	502	502	502	502	502	502	502	502	502	502	502	502	502	502
VAR00032	Correlación de Pearson	0.0254276	,154**	,130**	,155**	-0.0247542	0.0697654	0.0205676	0.0326823	,314**	0.0196425	,262**	0.0507983	0.0370651	-0.0410328	0.084081	,201**	0.0179789	,142**	,104*	0.0384431	0.0543316	0.0382862	,220**	,275**	,124**	,382**	,409**	1	-0.066031	,278**	,122**	,309**	,209**	,140**	-0.0111305	,119**	,785**	0.0619732	,182**	,228**	,401**	0.0817314	-0.00985571	,335**	,131**	,207**	,302**	-0.0539054
	Sig. (bilateral)	0.569774	0.000531846	0.00344859	0.000495054	0.580038	0.118495	0.645714	0.465006	6.22596e-13	0.660631	2.61701e-09	0.255936	0.407291	0.358907	0.0597678	5.52767e-06	0.687793	0.00139391	0.0203198	0.390064	0.224297	0.392002	6.35905e-07	3.54845e-10	0.00556896	7.0536e-19	1.21759e-21		0.139576	2.36288e-10	0.00605193	1.45221e-12	2.28879e-06	0.00171431	0.80354	0.00749335	3.77239e-106	0.165624	4.14669e-05	2.4138e-07	8.47171e-21	0.0672921	0.825656	1.14269e-14	0.00318275	2.8367e-06	5.09092e-12	0.227958
	N	502	502	502	502	502	502	502	502	502	502	502	502	502	502	502	502	502	502	502	502	502	502	502	502	502	502	502	502	502	502	502	502	502	502	502	502	502	502	502	502	502	502	502	502	502	502	502	502
VAR00033	Correlación de Pearson	,188**	-0.0615173	0.0174614	,122**	,098*	,118**	0.0581222	-0.0350876	0.0123789	0.0868274	,118**	,193**	,214**	,256**	,169**	-0.0427057	,091*	0.00314978	0.00908799	0.0117389	0.0683772	,096*	,091*	-0.00885491	,621**	-,123**	-,137**	-0.066031	1	-0.00929911	0.078819	-0.0758393	0.0243617	,113*	0.0866928	-0.0481101	-0.0873255	,314**	,153**	,130**	-,136**	-0.0485839	0.0812428	-,145**	0.0818312	,128**	-0.00601542	0.0274953
	Sig. (bilateral)	2.16687e-05	0.168764	0.696327	0.00602065	0.0275532	0.00813546	0.193567	0.432787	0.782032	0.0518688	0.00796562	1.39237e-05	1.35364e-06	6.25928e-09	0.000141492	0.339635	0.0406376	0.943878	0.839044	0.793038	0.12602	0.0313832	0.0415199	0.843118	6.02935e-55	0.00577349	0.00205909	0.139576		0.835358	0.0776795	0.0896179	0.586061	0.0111949	0.0522344	0.28199	0.0505338	5.60097e-13	0.000576277	0.00362737	0.00227162	0.277273	0.0689505	0.00108552	0.0669573	0.00404937	0.893052	0.538804
	N	502	502	502	502	502	502	502	502	502	502	502	502	502	502	502	502	502	502	502	502	502	502	502	502	502	502	502	502	502	502	502	502	502	502	502	502	502	502	502	502	502	502	502	502	502	502	502	502
VAR00034	Correlación de Pearson	0.0621582	0.00914088	,223**	,508**	-0.0267406	,176**	-,126**	0.00654	,198**	-,177**	,632**	,254**	0.0242279	-,105*	-,133**	,230**	-,170**	0.0150791	,169**	0.056565	0.0621016	-,162**	0.0384939	,132**	,139**	,403**	,269**	,278**	-0.00929911	1	,133**	,276**	0.0685338	-0.0278192	0.00610799	,336**	,197**	0.0388169	-0.0196536	,415**	,106*	,296**	0.0550655	,424**	0.0554374	,443**	,194**	0.0773602
	Sig. (bilateral)	0.164362	0.83812	4.24756e-07	2.91101e-34	0.55001	7.50949e-05	0.00474473	0.883789	7.81892e-06	7.00494e-05	2.88991e-57	7.58138e-09	0.58812	0.0190234	0.00277163	2.00036e-07	0.000127152	0.736094	0.000148579	0.205795	0.164747	0.000257581	0.389437	0.0030738	0.00177053	4.74786e-21	9.57202e-10	2.36288e-10	0.835358		0.00284451	3.10937e-10	0.125153	0.534031	0.891417	9.95079e-15	8.92942e-06	0.385467	0.660451	2.52374e-22	0.0175145	1.20766e-11	0.218091	2.71302e-23	0.214994	1.68266e-25	1.1947e-05	0.0833522
	N	502	502	502	502	502	502	502	502	502	502	502	502	502	502	502	502	502	502	502	502	502	502	502	502	502	502	502	502	502	502	502	502	502	502	502	502	502	502	502	502	502	502	502	502	502	502	502	502
VAR00035	Correlación de Pearson	-,170**	,240**	,731**	,323**	-,219**	,771**	,124**	0.0151278	0.0834096	,108*	,110*	-0.0141211	-0.0207782	,249**	,098*	,105*	,106*	,170**	,211**	0.0861568	0.0391847	,108*	0.0433645	,227**	,455**	,182**	,256**	,122**	0.078819	,133**	1	,182**	,398**	0.077557	0.0556225	,183**	,170**	,536**	0.0175868	,625**	,212**	,172**	0.0303465	,213**	0.0388974	,525**	,165**	-0.081459
	Sig. (bilateral)	0.000133865	5.24892e-08	5.45013e-85	1.25966e-13	7.25867e-07	4.26498e-100	0.00545701	0.735275	0.0618432	0.0151129	0.0134576	0.752294	0.642338	1.54039e-08	0.0286049	0.018624	0.0176962	0.00013082	1.89342e-06	0.0537123	0.380979	0.0151434	0.332231	2.73513e-07	4.59335e-27	3.9629e-05	6.29543e-09	0.00605193	0.0776795	0.00284451		4.11479e-05	1.50895e-20	0.0825679	0.213463	3.64138e-05	0.000132937	1.28412e-38	0.694256	1.11137e-55	1.73162e-06	0.000111349	0.497527	1.53924e-06	0.384483	6.38309e-37	0.00020443	0.0682126
	N	502	502	502	502	502	502	502	502	502	502	502	502	502	502	502	502	502	502	502	502	502	502	502	502	502	502	502	502	502	502	502	502	502	502	502	502	502	502	502	502	502	502	502	502	502	502	502	502
VAR00036	Correlación de Pearson	,133**	,099*	,169**	,183**	-0.0824072	,185**	,400**	,207**	,781**	-0.0488112	,261**	0.0871138	-0.0325275	-0.0257382	,295**	,738**	-0.0735868	,156**	,191**	,130**	0.0266017	-0.0490745	,104*	,651**	,167**	,278**	,739**	,309**	-0.0758393	,276**	,182**	1	,159**	0.0488664	-0.0532609	0.00217859	,229**	0.0650169	,108*	,265**	,152**	-0.0417968	-,095*	,277**	0.070045	,256**	,790**	-,177**
	Sig. (bilateral)	0.00272934	0.0260158	0.00014158	3.85741e-05	0.0650523	3.19038e-05	1.16856e-20	2.86885e-06	2.64389e-104	0.275028	2.72429e-09	0.0510975	0.467125	0.565067	1.53183e-11	2.59101e-87	0.0995866	0.000446484	1.68071e-05	0.00351562	0.552084	0.272443	0.0203357	7.66516e-62	0.000177697	2.18441e-10	7.53067e-88	1.45221e-12	0.0896179	3.10937e-10	4.11479e-05		0.000352737	0.274485	0.233575	0.961166	2.21394e-07	0.145771	0.0157551	1.741e-09	0.000653428	0.350022	0.0340422	2.59439e-10	0.117022	6.07557e-09	1.87241e-108	6.44318e-05
	N	502	502	502	502	502	502	502	502	502	502	502	502	502	502	502	502	502	502	502	502	502	502	502	502	502	502	502	502	502	502	502	502	502	502	502	502	502	502	502	502	502	502	502	502	502	502	502	502
VAR00037	Correlación de Pearson	0.0257863	0.0176449	,439**	,251**	-0.011684	,426**	0.0802124	0.00575458	0.0713582	-0.0242629	,098*	0.0357611	0.0730936	,156**	0.0746628	,091*	-0.0153567	-0.0147899	,156**	0.0296037	,279**	0.0159427	,148**	0.0535791	,341**	-0.00124039	0.0373309	,209**	0.0243617	0.0685338	,398**	,159**	1	,121**	,138**	,092*	,263**	,088*	0.0705141	,222**	,142**	,113*	,147**	0.0259336	,251**	,091*	,118**	,131**
	Sig. (bilateral)	0.56434	0.693296	4.91435e-25	1.24564e-08	0.793985	1.51409e-23	0.072558	0.897664	0.110298	0.587582	0.0278379	0.424001	0.101883	0.000436998	0.0947198	0.0411076	0.731422	0.740973	0.000444012	0.508116	1.86148e-10	0.721591	0.000857896	0.23079	3.66272e-15	0.977884	0.403933	2.28879e-06	0.586061	0.125153	1.50895e-20	0.000352737		0.00647941	0.00196425	0.0390956	2.30752e-09	0.0486422	0.114584	4.76924e-07	0.00140344	0.0111454	0.000942126	0.562117	1.1165e-08	0.0410654	0.00815962	0.00336023
	N	502	502	502	502	502	502	502	502	502	502	502	502	502	502	502	502	502	502	502	502	502	502	502	502	502	502	502	502	502	502	502	502	502	502	502	502	502	502	502	502	502	502	502	502	502	502	502	502
VAR00038	Correlación de Pearson	-0.0124826	-0.0758047	0.0679905	0.0287556	-0.00363677	0.0515914	0.0523538	0.0717899	-0.027933	0.0540016	-0.0287832	0.0728181	0.0329628	0.00122428	,108*	0.00393051	0.0453977	0.0448515	0.0484685	0.0157946	,099*	,117**	,780**	0.0491322	,122**	-0.000527561	0.0620297	,140**	,113*	-0.0278192	0.077557	0.0488664	,121**	1	0.0234431	-,092*	,170**	,110*	,766**	,124**	,104*	-0.0493713	0.0428467	0.00665933	0.0254711	,136**	,249**	0.045268
	Sig. (bilateral)	0.780252	0.0897648	0.128181	0.52035	0.935219	0.248578	0.241645	0.108155	0.532358	0.227128	0.51995	0.103184	0.461181	0.978171	0.0153979	0.93	0.310039	0.315903	0.278416	0.72407	0.0264593	0.00853441	6.95537e-104	0.271879	0.00611451	0.990593	0.165238	0.00171431	0.0111949	0.534031	0.0825679	0.274485	0.00647941		0.600269	0.0384265	0.000127393	0.0139491	6.70312e-98	0.00546402	0.0201092	0.269551	0.338042	0.881684	0.569113	0.00220227	1.61524e-08	0.311425
	N	502	502	502	502	502	502	502	502	502	502	502	502	502	502	502	502	502	502	502	502	502	502	502	502	502	502	502	502	502	502	502	502	502	502	502	502	502	502	502	502	502	502	502	502	502	502	502	502
VAR00039	Correlación de Pearson	,088*	-0.0489865	0.0237558	0.0546839	0.0230119	0.056797	0.0329704	-0.0468192	-0.0480846	,100*	-0.0215471	0.0645744	0.0817772	0.0459785	0.0834858	-0.0520858	,108*	0.0674308	,178**	0.0637873	-0.0169553	,113*	-0.00596567	0.0142097	0.00640373	-,097*	-,094*	-0.0111305	0.0866928	0.00610799	0.0556225	-0.0532609	,138**	0.0234431	1	0.0386723	-0.0265395	0.0583482	0.0269683	-,099*	-,110*	,090*	,797**	-,103*	,405**	-0.0767145	-0.0363168	,588**
	Sig. (bilateral)	0.0499046	0.273306	0.595415	0.221302	0.606992	0.203939	0.461079	0.295118	0.282246	0.0254925	0.630073	0.148538	0.0671382	0.303884	0.0616047	0.244066	0.0153551	0.13136	6.10516e-05	0.15356	0.70471	0.0114115	0.893932	0.750791	0.886194	0.0303713	0.0344472	0.80354	0.0522344	0.891417	0.213463	0.233575	0.00196425	0.600269		0.387241	0.553015	0.191836	0.546616	0.0266656	0.0135039	0.0427699	1.31412e-111	0.0207782	2.99923e-21	0.0859679	0.416832	5.49359e-48
	N	502	502	502	502	502	502	502	502	502	502	502	502	502	502	502	502	502	502	502	502	502	502	502	502	502	502	502	502	502	502	502	502	502	502	502	502	502	502	502	502	502	502	502	502	502	502	502	502
VAR00040	Correlación de Pearson	,089*	0.0863928	,199**	,314**	0.010223	,141**	-0.081719	-0.0361662	-0.084435	-,099*	,266**	,186**	0.038488	-0.0444219	-,108*	0.00631287	-,090*	-0.0499746	,151**	0.0800927	0.0226243	-0.0842417	-0.0710194	-0.0314281	-0.0133327	,223**	0.0705508	,119**	-0.0481101	,336**	,183**	0.00217859	,092*	-,092*	0.0386723	1	,132**	0.0795569	-,105*	,274**	,207**	,961**	0.0628103	,270**	,109*	,290**	-0.02254	,156**
	Sig. (bilateral)	0.0458954	0.0530574	6.74963e-06	6.11437e-13	0.819269	0.00155079	0.0673336	0.418767	0.0586968	0.0272414	1.45536e-09	2.62347e-05	0.38951	0.320564	0.0158497	0.887798	0.0440363	0.263735	0.000715956	0.0729869	0.613063	0.0592798	0.112003	0.48232	0.765709	4.3925e-07	0.114395	0.00749335	0.28199	9.95079e-15	3.64138e-05	0.961166	0.0390956	0.0384265	0.387241		0.0031015	0.0749319	0.0181602	4.11256e-10	2.8274e-06	1.74617e-281	0.159972	7.4686e-10	0.0146638	3.78076e-11	0.614386	0.00046825
	N	502	502	502	502	502	502	502	502	502	502	502	502	502	502	502	502	502	502	502	502	502	502	502	502	502	502	502	502	502	502	502	502	502	502	502	502	502	502	502	502	502	502	502	502	502	502	502	502
VAR00041	Correlación de Pearson	-0.0872066	,121**	,142**	,106*	-,095*	,098*	-0.0194997	0.000367027	,235**	0.0186953	,117**	-0.0314929	0.0564003	-0.00936285	0.0250513	,142**	0.0162274	,129**	0.0629209	0.0279785	0.0143732	0.0273778	,196**	,197**	0.0745311	,332**	,394**	,785**	-0.0873255	,197**	,170**	,229**	,263**	,170**	-0.0265395	,132**	1	0.0749733	,185**	,210**	,546**	,113*	-0.00121097	,322**	,129**	,185**	,246**	-0.0499572
	Sig. (bilateral)	0.0508497	0.0064835	0.00139149	0.0176167	0.0329697	0.0277132	0.662946	0.993455	9.81115e-08	0.676045	0.00879347	0.481416	0.20712	0.834246	0.575499	0.00144771	0.716831	0.00384603	0.159236	0.531691	0.74802	0.540541	9.8601e-06	8.30476e-06	0.0953053	2.35106e-14	4.26487e-20	3.77239e-106	0.0505338	8.92942e-06	0.000132937	2.21394e-07	2.30752e-09	0.000127393	0.553015	0.0031015		0.0933512	3.04291e-05	2.05408e-06	2.69674e-40	0.011171	0.978408	1.36152e-13	0.00383238	3.0973e-05	2.23925e-08	0.263902
	N	502	502	502	502	502	502	502	502	502	502	502	502	502	502	502	502	502	502	502	502	502	502	502	502	502	502	502	502	502	502	502	502	502	502	502	502	502	502	502	502	502	502	502	502	502	502	502	502
VAR00042	Correlación de Pearson	-,140**	,194**	,151**	,124**	-,120**	,205**	,160**	0.0179591	0.063247	,224**	0.0482645	,111*	,112*	,324**	,220**	0.0745245	,227**	,182**	,218**	0.0523405	-0.0580677	,229**	0.0620588	,183**	,325**	0.0702963	,128**	0.0619732	,314**	0.0388169	,536**	0.0650169	,088*	,110*	0.0583482	0.0795569	0.0749733	1	,120**	,513**	,125**	,089*	0.0173538	,094*	0.0857619	,631**	,135**	-,131**
	Sig. (bilateral)	0.00172831	1.19753e-05	0.000709078	0.00553462	0.00689391	3.74622e-06	0.000319158	0.688119	0.157082	3.88614e-07	0.280446	0.0126653	0.0120123	1.0611e-13	6.11847e-07	0.0953347	2.80763e-07	4.23218e-05	7.89998e-07	0.241765	0.193985	2.09018e-07	0.165039	3.78701e-05	8.70454e-14	0.115711	0.00419368	0.165624	5.60097e-13	0.385467	1.28412e-38	0.145771	0.0486422	0.0139491	0.191836	0.0749319	0.0933512		0.00696333	4.71776e-35	0.0050309	0.0452576	0.698106	0.035246	0.0548233	4.56792e-57	0.002483	0.00319111
	N	502	502	502	502	502	502	502	502	502	502	502	502	502	502	502	502	502	502	502	502	502	502	502	502	502	502	502	502	502	502	502	502	502	502	502	502	502	502	502	502	502	502	502	502	502	502	502	502
VAR00043	Correlación de Pearson	0.0691524	-0.0754547	0.030996	0.00645255	-0.0274947	0.0150325	0.0752506	0.0121271	0.0554036	,106*	0.0763308	0.0727009	,088*	-0.054107	,218**	0.0760388	,094*	,122**	0.0371156	0.0226978	-,112*	,179**	,620**	,122**	,138**	0.0018759	,119**	,182**	,153**	-0.0196536	0.0175868	,108*	0.0705141	,766**	0.0269683	-,105*	,185**	,120**	1	,135**	,146**	-0.0773374	0.016451	-0.00263752	0.0415985	,149**	,414**	0.042153
	Sig. (bilateral)	0.121773	0.0912609	0.488365	0.885332	0.538813	0.736881	0.0921427	0.786358	0.215274	0.0170847	0.0875533	0.103741	0.0492344	0.226221	8.04218e-07	0.0887753	0.0345747	0.00622406	0.406651	0.611909	0.0122796	5.69496e-05	1.31266e-54	0.00608064	0.00188728	0.966558	0.00748667	4.14669e-05	0.000576277	0.660451	0.694256	0.0157551	0.114584	6.70312e-98	0.546616	0.0181602	3.04291e-05	0.00696333		0.00235506	0.00102684	0.0834437	0.713099	0.952994	0.352315	0.000803359	3.52361e-22	0.345928
	N	502	502	502	502	502	502	502	502	502	502	502	502	502	502	502	502	502	502	502	502	502	502	502	502	502	502	502	502	502	502	502	502	502	502	502	502	502	502	502	502	502	502	502	502	502	502	502	502
VAR00044	Correlación de Pearson	-,098*	,236**	,405**	,308**	-,089*	,439**	,099*	0.0267139	,209**	,101*	,458**	0.0364419	0.0117553	0.0747083	0.0867633	,172**	,103*	,209**	,095*	,169**	0.00809827	,102*	,148**	,290**	,379**	,367**	,364**	,228**	,130**	,415**	,625**	,265**	,222**	,124**	-,099*	,274**	,210**	,513**	,135**	1	,225**	,241**	-0.0840772	,406**	0.0601875	,769**	,301**	-,143**
	Sig. (bilateral)	0.0273563	8.40346e-08	2.9169e-21	1.70216e-12	0.0463779	4.22621e-25	0.0269635	0.550408	2.32123e-06	0.0231755	2.38706e-27	0.415227	0.792755	0.0945185	0.0520426	0.000103666	0.0210122	2.22033e-06	0.0326498	0.000139458	0.856371	0.0225637	0.000885564	3.65421e-11	1.22299e-18	1.96576e-17	3.81797e-17	2.4138e-07	0.00362737	2.52374e-22	1.11137e-55	1.741e-09	4.76924e-07	0.00546402	0.0266656	4.11256e-10	2.05408e-06	4.71776e-35	0.00235506		3.33559e-07	4.83665e-08	0.0597794	2.60381e-21	0.178179	2.00598e-99	5.88992e-12	0.00129188
	N	502	502	502	502	502	502	502	502	502	502	502	502	502	502	502	502	502	502	502	502	502	502	502	502	502	502	502	502	502	502	502	502	502	502	502	502	502	502	502	502	502	502	502	502	502	502	502	502
VAR00045	Correlación de Pearson	-,180**	,165**	,142**	0.0402955	-,151**	,104*	-0.00107036	0.0131562	-0.00605846	0.0151903	0.0287953	-0.0659033	-0.0589236	-0.0598126	-0.0740818	,103*	0.0123063	,094*	-0.0322337	,090*	-,106*	0.019299	0.0766596	,125**	0.0123341	,267**	,306**	,401**	-,136**	,106*	,212**	,152**	,142**	,104*	-,110*	,207**	,546**	,125**	,146**	,225**	1	,221**	-,099*	,338**	,093*	,239**	,211**	-0.021072
	Sig. (bilateral)	5.19199e-05	0.000206474	0.00142538	0.367615	0.000663914	0.0198121	0.980915	0.768722	0.892292	0.734222	0.519774	0.140345	0.187484	0.180903	0.0973235	0.0206414	0.783278	0.0345926	0.471159	0.0433951	0.0174378	0.666205	0.0861935	0.00486555	0.7828	1.14868e-09	2.31377e-12	8.47171e-21	0.00227162	0.0175145	1.73162e-06	0.000653428	0.00140344	0.0201092	0.0135039	2.8274e-06	2.69674e-40	0.0050309	0.00102684	3.33559e-07		5.49422e-07	0.0261599	6.57422e-15	0.0382272	5.85683e-08	1.81719e-06	0.637639
	N	502	502	502	502	502	502	502	502	502	502	502	502	502	502	502	502	502	502	502	502	502	502	502	502	502	502	502	502	502	502	502	502	502	502	502	502	502	502	502	502	502	502	502	502	502	502	502	502
VAR00046	Correlación de Pearson	0.073196	0.0402573	,182**	,309**	0.00631231	,122**	-0.0781221	-0.0537519	-,114*	-,105*	,223**	,187**	0.0398897	-0.0348422	-,118**	-0.0251008	-,096*	-0.0574258	,138**	,090*	0.0213402	-,092*	-0.0361351	-0.0662592	-0.0265022	,167**	0.0380741	0.0817314	-0.0485839	,296**	,172**	-0.0417968	,113*	-0.0493713	,090*	,961**	,113*	,089*	-0.0773374	,241**	,221**	1	,138**	,234**	,140**	,272**	-0.022614	,198**
	Sig. (bilateral)	0.101402	0.368069	4.11628e-05	1.4779e-12	0.887808	0.00639002	0.0803494	0.229287	0.0107743	0.0186695	4.35686e-07	2.57215e-05	0.372463	0.436014	0.0081282	0.574744	0.0312812	0.198967	0.00197849	0.0430294	0.633363	0.0385769	0.419168	0.13821	0.553572	0.000173484	0.394633	0.0672921	0.277273	1.20766e-11	0.000111349	0.350022	0.0111454	0.269551	0.0427699	1.74617e-281	0.011171	0.0452576	0.0834437	4.83665e-08	5.49422e-07		0.00194987	1.18099e-07	0.0016538	5.64561e-10	0.613224	8.14405e-06
	N	502	502	502	502	502	502	502	502	502	502	502	502	502	502	502	502	502	502	502	502	502	502	502	502	502	502	502	502	502	502	502	502	502	502	502	502	502	502	502	502	502	502	502	502	502	502	502	502
VAR00047	Correlación de Pearson	0.0817706	-,122**	0.0456406	0.0796042	0.00296487	0.0381631	-0.0654276	-0.0785702	-0.071196	0.0220934	0.0259057	0.078949	0.0868543	-0.00211209	0.0195575	-,118**	0.0365126	-0.00637216	,148**	-0.0104691	0.00683189	0.0452095	0.00839358	-0.0826565	-0.0186535	-,172**	-,162**	-0.00985571	0.0812428	0.0550655	0.0303465	-,095*	,147**	0.0428467	,797**	0.0628103	-0.00121097	0.0173538	0.016451	-0.0840772	-,099*	,138**	1	-,166**	,349**	-,135**	-,105*	,571**
	Sig. (bilateral)	0.0671605	0.00603749	0.307455	0.0747584	0.947168	0.393528	0.143237	0.0786244	0.111112	0.621421	0.562538	0.0771895	0.0517957	0.96235	0.662008	0.00832316	0.414323	0.886751	0.000892097	0.814996	0.878642	0.312051	0.851194	0.0642415	0.676727	0.000107462	0.000273109	0.825656	0.0689505	0.218091	0.497527	0.0340422	0.000942126	0.338042	1.31412e-111	0.159972	0.978408	0.698106	0.713099	0.0597794	0.0261599	0.00194987		0.000190627	8.07533e-16	0.00237923	0.0186094	8.43965e-45
	N	502	502	502	502	502	502	502	502	502	502	502	502	502	502	502	502	502	502	502	502	502	502	502	502	502	502	502	502	502	502	502	502	502	502	502	502	502	502	502	502	502	502	502	502	502	502	502	502
VAR00048	Correlación de Pearson	-,239**	,423**	,213**	0.0245952	-,148**	,107*	0.072619	0.0444503	,227**	,131**	,207**	-,229**	-,163**	-,219**	-0.0854377	,328**	,104*	,333**	-,185**	,343**	0.0334812	,092*	,149**	,421**	0.0317093	,958**	,574**	,335**	-,145**	,424**	,213**	,277**	0.0259336	0.00665933	-,103*	,270**	,322**	,094*	-0.00263752	,406**	,338**	,234**	-,166**	1	0.00177354	,517**	,302**	-0.0275368
	Sig. (bilateral)	5.63572e-08	3.15815e-23	1.48137e-06	0.582475	0.000893846	0.0162139	0.104132	0.320256	2.59656e-07	0.00318643	2.97711e-06	2.23028e-07	0.000249542	7.66986e-07	0.0557495	5.1177e-14	0.020329	1.72883e-14	2.91735e-05	2.68533e-15	0.454159	0.0392852	0.000794709	5.41924e-23	0.478408	2.63486e-274	2.97171e-45	1.14269e-14	0.00108552	2.71302e-23	1.53924e-06	2.59439e-10	0.562117	0.881684	0.0207782	7.4686e-10	1.36152e-13	0.035246	0.952994	2.60381e-21	6.57422e-15	1.18099e-07	0.000190627		0.968382	1.23391e-35	4.73989e-12	0.538191
	N	502	502	502	502	502	502	502	502	502	502	502	502	502	502	502	502	502	502	502	502	502	502	502	502	502	502	502	502	502	502	502	502	502	502	502	502	502	502	502	502	502	502	502	502	502	502	502	502
VAR00049	Correlación de Pearson	,261**	-0.00983328	0.0366245	0.0283018	0.0628202	0.0583383	-0.0151008	-0.0152697	-0.00682269	-0.0139329	0.00961211	,168**	,152**	-0.0250095	-0.00321405	0.037888	-0.00382564	-0.011403	0.0384742	,089*	,098*	0.00500337	,105*	0.00141115	,092*	-0.00435955	-0.0394756	,131**	0.0818312	0.0554374	0.0388974	0.070045	,251**	0.0254711	,405**	,109*	,129**	0.0857619	0.0415985	0.0601875	,093*	,140**	,349**	0.00177354	1	0.0315793	0.0616986	,369**
	Sig. (bilateral)	2.87746e-09	0.826047	0.412893	0.526958	0.159906	0.191912	0.735729	0.732885	0.878804	0.755491	0.829899	0.000148877	0.000638717	0.576136	0.942735	0.396949	0.931863	0.798832	0.389679	0.0458595	0.0277178	0.910963	0.0181467	0.97484	0.0403502	0.922382	0.377451	0.00318275	0.0669573	0.214994	0.384483	0.117022	1.1165e-08	0.569113	2.99923e-21	0.0146638	0.00383238	0.0548233	0.352315	0.178179	0.0382272	0.0016538	8.07533e-16	0.968382		0.480214	0.16751	1.25626e-17
	N	502	502	502	502	502	502	502	502	502	502	502	502	502	502	502	502	502	502	502	502	502	502	502	502	502	502	502	502	502	502	502	502	502	502	502	502	502	502	502	502	502	502	502	502	502	502	502	502
VAR00050	Correlación de Pearson	-,182**	,214**	,249**	,263**	-,116**	,268**	0.0810405	-0.0450872	,182**	0.0768673	,373**	0.00559675	-0.0268359	-0.000115129	0.0453637	,255**	0.0807822	,200**	,090*	,169**	-0.00498959	,097*	,147**	,284**	,247**	,449**	,377**	,207**	,128**	,443**	,525**	,256**	,091*	,136**	-0.0767145	,290**	,185**	,631**	,149**	,769**	,239**	,272**	-,135**	,517**	0.0315793	1	,398**	-,135**
	Sig. (bilateral)	4.19343e-05	1.32003e-06	1.50792e-08	2.12311e-09	0.0093045	1.09123e-09	0.069647	0.313364	4.20853e-05	0.0853431	5.01237e-18	0.900456	0.548588	0.997947	0.310402	6.62003e-09	0.0705445	6.30603e-06	0.0433279	0.000146716	0.911208	0.0299057	0.000922913	9.33976e-11	2.12631e-08	3.18909e-26	2.24473e-18	2.8367e-06	0.00404937	1.68266e-25	6.38309e-37	6.07557e-09	0.0410654	0.00220227	0.0859679	3.78076e-11	3.0973e-05	4.56792e-57	0.000803359	2.00598e-99	5.85683e-08	5.64561e-10	0.00237923	1.23391e-35	0.480214		1.86657e-20	0.00236765
	N	502	502	502	502	502	502	502	502	502	502	502	502	502	502	502	502	502	502	502	502	502	502	502	502	502	502	502	502	502	502	502	502	502	502	502	502	502	502	502	502	502	502	502	502	502	502	502	502
VAR00051	Correlación de Pearson	,105*	,105*	,132**	,108*	-0.0564721	,142**	,418**	0.0804794	,647**	0.0528351	,299**	0.0524118	-0.0154102	-,090*	,359**	,636**	0.029368	,233**	,107*	,183**	-0.0404928	,096*	,264**	,589**	,171**	,271**	,683**	,302**	-0.00601542	,194**	,165**	,790**	,118**	,249**	-0.0363168	-0.02254	,246**	,135**	,414**	,301**	,211**	-0.022614	-,105*	,302**	0.0616986	,398**	1	-,150**
	Sig. (bilateral)	0.0186692	0.0191365	0.00313857	0.0155821	0.206542	0.00143051	1.25706e-22	0.0716087	7.27963e-61	0.237339	7.42414e-12	0.241124	0.730522	0.0447368	9.49555e-17	2.62726e-58	0.511501	1.3404e-07	0.0165567	3.53028e-05	0.365272	0.0311732	1.82061e-09	2.66255e-48	0.000121833	6.41486e-10	4.1459e-70	5.09092e-12	0.893052	1.1947e-05	0.00020443	1.87241e-108	0.00815962	1.61524e-08	0.416832	0.614386	2.23925e-08	0.002483	3.52361e-22	5.88992e-12	1.81719e-06	0.613224	0.0186094	4.73989e-12	0.16751	1.86657e-20		0.000771526
	N	502	502	502	502	502	502	502	502	502	502	502	502	502	502	502	502	502	502	502	502	502	502	502	502	502	502	502	502	502	502	502	502	502	502	502	502	502	502	502	502	502	502	502	502	502	502	502	502
VAR00052	Correlación de Pearson	,113*	-,216**	0.0418924	,134**	,093*	0.0199495	-,158**	-,103*	-,233**	-,089*	0.0545352	,157**	0.068991	-0.0766277	-,098*	-,149**	-0.0708636	-,113*	,102*	0.0387233	,110*	-0.0442468	0.0451493	-,224**	-0.0149828	-0.0338501	-,250**	-0.0539054	0.0274953	0.0773602	-0.081459	-,177**	,131**	0.045268	,588**	,156**	-0.0499572	-,131**	0.042153	-,143**	-0.021072	,198**	,571**	-0.0275368	,369**	-,135**	-,150**	1
	Sig. (bilateral)	0.011576	1.01524e-06	0.34892	0.00259482	0.0380465	0.655665	0.000391763	0.0205835	1.30935e-07	0.0456317	0.222562	0.000400483	0.122648	0.0863244	0.027464	0.000830889	0.112794	0.0113281	0.022515	0.386615	0.0134706	0.322477	0.312696	3.82788e-07	0.737717	0.4492	1.459e-08	0.227958	0.538804	0.0833522	0.0682126	6.44318e-05	0.00336023	0.311425	5.49359e-48	0.00046825	0.263902	0.00319111	0.345928	0.00129188	0.637639	8.14405e-06	8.43965e-45	0.538191	1.25626e-17	0.00236765	0.000771526
	N	502	502	502	502	502	502	502	502	502	502	502	502	502	502	502	502	502	502	502	502	502	502	502	502	502	502	502	502	502	502	502	502	502	502	502	502	502	502	502	502	502	502	502	502	502	502	502	502
VAR00053	Correlación de Pearson	-0.0215691	,109*	,095*	0.0406209	-0.00400028	,094*	-0.00273194	,180**	,246**	0.0578226	,158**	-0.0758949	-0.0689145	-,179**	-0.0454457	,195**	0.046312	,243**	-0.0765085	,194**	-0.00565837	0.0476382	,126**	,254**	-,113*	,356**	,351**	,183**	-,128**	,340**	,125**	,228**	-0.0257195	0.0520538	-,191**	,140**	,197**	0.0516111	0.0380367	,366**	,111*	,115**	-,144**	,333**	-,093*	,294**	,189**	-,206**
	Sig. (bilateral)	0.629725	0.0142071	0.0326903	0.363756	0.92876	0.0357859	0.951313	5.17696e-05	2.51206e-08	0.195877	0.000374677	0.0893827	0.123064	5.41686e-05	0.309528	1.09779e-05	0.300386	3.51775e-08	0.086816	1.16071e-05	0.899366	0.286742	0.00459859	7.43866e-09	0.0109322	1.88004e-16	5.69943e-16	3.69456e-05	0.0040744	5.17643e-15	0.00491908	2.32333e-07	0.56535	0.244357	1.62008e-05	0.00172499	8.28301e-06	0.248397	0.395098	2.11666e-17	0.012702	0.00980176	0.00125094	1.90695e-14	0.0380154	1.72167e-11	2.10046e-05	3.10155e-06
	N	502	502	502	502	502	502	502	502	502	502	502	502	502	502	502	502	502	502	502	502	502	502	502	502	502	502	502	502	502	502	502	502	502	502	502	502	502	502	502	502	502	502	502	502	502	502	502	502
VAR00054	Correlación de Pearson	-,169**	,544**	,116**	-,112*	-,106*	0.048446	,411**	,179**	,351**	,561**	-0.0564921	-,183**	-0.0582616	0.0681744	,367**	,367**	,525**	,682**	-0.0184238	,413**	-,130**	,518**	,155**	,667**	,128**	,633**	,635**	,338**	0.00251413	0.070749	,260**	,276**	0.00461412	,106*	0.0132296	0.0266312	,381**	,215**	,140**	,257**	,336**	0.00401788	-,096*	,618**	-0.0449135	,289**	,349**	-0.0826112
	Sig. (bilateral)	0.000145316	5.41343e-40	0.00910442	0.0120068	0.0172843	0.27864	6.92335e-22	5.36458e-05	5.63463e-16	5.72926e-43	0.206381	3.61286e-05	0.192498	0.12715	2.01587e-17	1.83622e-17	7.87187e-37	4.50424e-70	0.680487	4.36547e-22	0.00359275	8.22197e-36	0.000474765	5.57055e-66	0.00418989	1.83734e-57	6.06552e-58	7.41154e-15	0.955191	0.113378	3.41959e-09	3.10305e-10	0.917865	0.0171474	0.767469	0.551644	8.46621e-19	1.2074e-06	0.00162885	4.88438e-09	1.05172e-14	0.928448	0.0321963	3.32285e-54	0.315233	4.36446e-11	7.63182e-16	0.0643884
	N	502	502	502	502	502	502	502	502	502	502	502	502	502	502	502	502	502	502	502	502	502	502	502	502	502	502	502	502	502	502	502	502	502	502	502	502	502	502	502	502	502	502	502	502	502	502	502	502
VAR00055	Correlación de Pearson	-,166**	,533**	0.0181693	-,136**	-,147**	0.0209673	,574**	,274**	,450**	,681**	-,105*	-,175**	-0.0266906	0.044204	,509**	,488**	,630**	,802**	0.0697576	,447**	-,182**	,626**	,146**	,812**	0.0510516	,342**	,706**	,182**	-,109*	-0.00450932	,242**	,377**	0.0320243	,089*	-0.0120851	-,103*	,221**	,185**	,132**	,222**	,189**	-,105*	-0.0740258	,358**	-0.0651465	,216**	,419**	-,276**
	Sig. (bilateral)	0.000179133	3.04114e-38	0.684663	0.00228947	0.000973467	0.639313	2.75416e-45	4.36797e-10	2.02736e-26	8.97566e-70	0.019126	8.19368e-05	0.550757	0.322947	2.01088e-34	2.03029e-31	8.62713e-57	3.29931e-114	0.118536	5.61766e-26	4.03279e-05	6.82413e-56	0.00102173	3.62281e-119	0.253569	3.29749e-15	6.86955e-77	4.29975e-05	0.0147825	0.919724	4.25644e-08	1.99614e-18	0.474047	0.0455604	0.787079	0.0203732	5.79899e-07	3.00691e-05	0.00298422	5.23405e-07	2.00444e-05	0.0180599	0.0975776	1.17705e-16	0.144967	1.00405e-06	8.87864e-23	3.05352e-10
	N	502	502	502	502	502	502	502	502	502	502	502	502	502	502	502	502	502	502	502	502	502	502	502	502	502	502	502	502	502	502	502	502	502	502	502	502	502	502	502	502	502	502	502	502	502	502	502	502
VAR00058	Correlación de Pearson	-0.0680534	0.0209768	0.0590836	-0.0748691	,109*	0.069155	-0.0269344	-,189**	-,094*	-0.0189739	0.0480292	-0.0615083	0.0208926	-,145**	-,095*	-0.0177455	0.00835321	-0.0587732	-,144**	0.0834338	0.0830958	0.0498933	,211**	-0.0649828	0.0437433	-0.0188263	-0.0570925	0.0828591	0.0352935	-,098*	0.0567344	-0.00582118	,261**	,274**	-0.0270746	0.0116346	,111*	0.0705259	,316**	,096*	,181**	0.0475187	-0.0263676	0.0686466	,180**	,235**	,333**	-0.00898914
	Sig. (bilateral)	0.127827	0.63916	0.186287	0.0938087	0.0142893	0.121759	0.547121	1.92929e-05	0.034412	0.671496	0.2828	0.168827	0.640507	0.00113045	0.0342151	0.691637	0.851901	0.188614	0.00119388	0.0617674	0.0628333	0.264514	1.92902e-06	0.145982	0.32802	0.673904	0.201592	0.063589	0.43009	0.0283273	0.204438	0.896486	2.93256e-09	4.37905e-10	0.545037	0.794836	0.0131627	0.114523	3.87753e-13	0.0322726	4.31115e-05	0.287955	0.555589	0.124531	4.81545e-05	9.83198e-08	1.8359e-14	0.840771
	N	502	502	502	502	502	502	502	502	502	502	502	502	502	502	502	502	502	502	502	502	502	502	502	502	502	502	502	502	502	502	502	502	502	502	502	502	502	502	502	502	502	502	502	502	502	502	502	502
**. La correlación es significativa al nivel 0,01 (bilateral).
*. La correlación es significante al nivel 0,05 (bilateral).
[truncated: 4 more columns]

## Sheet: Correl seasons2&3 &significance
		Ethanol	Acetone	2-methylpropanal	3-methylbutanal	Butanol	2-methylbutanal	1-penten-3-ol	1-penten-3-one	Pentanal	2-ethylfuran	3-methylbutanenitrile	3-methylbutanol	2-methylbutanol	(E)-2-methyl-2-butenal	(E)-2-pentenal	1-pentanol	(Z)-3-hexenal	Hexanal	3-methylbutanoic acid	(E)-2-hexenal	Pentanoic acid	(E,E)-2,4-hexadienal	Hexanoic acid	(E)-2-heptenal	Benzaldehyde	6-methyl-5-hepten-2-one	2-pentylfuran	Octanal	Benzylalcohol	2-isobutylthiazole	Phenylacetaldehyde	(E)-2-octenal	Acetophenone	2-ethylhexanoic acid	Guaiacol	Linalool	Nonanal	2-phenylethanol	Octanoic acid	Benzylnitrile	Decanal	Terpineol	Methyl salicylate	Geranial	Ethyl salicylate	1-nitro-2-phenylethane	(E,E)-2,4-decadienal	Eugenol
		VAR00001	VAR00002	VAR00003	VAR00004	VAR00005	VAR00006	VAR00007	VAR00008	VAR00009	VAR00010	VAR00011	VAR00012	VAR00013	VAR00014	VAR00015	VAR00016	VAR00017	VAR00018	VAR00019	VAR00020	VAR00021	VAR00022	VAR00023	VAR00024	VAR00025	VAR00026	VAR00027	VAR00028	VAR00029	VAR00030	VAR00031	VAR00032	VAR00033	VAR00034	VAR00035	VAR00036	VAR00037	VAR00038	VAR00039	VAR00040	VAR00041	VAR00042	VAR00043	VAR00044	VAR00045	VAR00046	VAR00047	VAR00048
VAR00001	Correlación de Pearson	1	-0.227554	-0.023318	0.011799	0.127968	-0.0155177	-0.164619	-0.125584	-0.126	-0.228923	0.0605681	0.208689	0.0102668	-0.0314081	-0.0954088	-0.164915	-0.238092	-0.304697	0.0943822	-0.114854	-0.00799502	-0.213613	-0.0267611	-0.200712	-0.0113248	-0.273265	-0.214446	-0.0206504	-0.0267152	-0.0645524	-0.0985614	-0.0221644	0.0168821	0.125754	-0.0304866	0.104779	-0.0624885	-0.113685	0.00127178	-0.154751	-0.0857404	0.0466199	-0.0626566	-0.288145	0.637954	-0.234817	-0.0775651	-0.0144731
	Sig. (bilateral)		2.85908e-13	0.523449	0.709677	4.73156e-05	0.623175	1.53722e-07	6.54964e-05	6.19104e-05	2.04238e-13	0.0549227	2.36881e-11	0.74512	0.319884	0.00246365	1.45934e-07	2.02874e-14	4.91502e-23	0.00274404	0.000263639	0.800156	7.77733e-12	0.396734	1.35888e-10	0.719908	1.13829e-18	6.42368e-12	0.51317	0.397544	0.041567	0.00175821	0.482765	0.592952	6.40033e-05	0.334295	0.000878751	0.0476515	0.000304725	0.96788	8.45473e-07	0.00653322	0.139704	0.0470552	1.14463e-20	3.67841e-106	2.09871e-13	0.0139095	0.650224
	N	1005	1005	751	998	1005	1005	1005	1005	1005	1005	1005	1005	1005	1005	1005	1005	1005	1005	1005	1005	1005	1005	1005	1005	1005	1005	1005	1005	1005	997	1005	1005	1005	1005	1005	1005	1005	1005	1005	1003	1005	1005	1005	1005	919	953	1005	984
VAR00002	Correlación de Pearson	-0.227554	1	0.133168	-0.0073958	0.115299	0.117492	0.457054	0.184897	0.313303	0.430826	0.0689166	-0.11279	0.0753998	0.251348	0.406518	0.278286	0.415784	0.429288	-0.0597126	0.208419	0.106809	0.341498	-0.0239355	0.395536	0.132903	0.374137	0.286744	0.225136	0.0672681	0.0201625	0.127023	0.164074	0.154139	-0.107935	-0.0927838	-0.0176768	0.214347	0.126567	0.0074412	0.150834	0.200356	-0.0105028	-0.171991	0.322638	-0.27193	0.125536	0.136151	-0.158609
	Sig. (bilateral)	2.85908e-13		0.000252595	0.815488	0.000249416	0.000189202	5.04859e-53	3.52126e-09	2.5069e-24	1.11451e-46	0.0289142	0.000340168	0.0168148	6.04296e-16	2.80999e-41	2.4873e-19	2.76567e-43	2.52493e-46	0.0584474	2.5159e-11	0.000695036	7.20118e-29	0.448474	5.57836e-39	2.37058e-05	9.59319e-35	1.78596e-20	5.15281e-13	0.032984	0.524839	5.38652e-05	1.69111e-07	9.11929e-07	0.000609203	0.00323895	0.575662	6.57073e-12	5.73206e-05	0.813736	1.59897e-06	1.46639e-10	0.739474	4.09855e-08	8.87573e-26	4.82251e-17	0.000102038	1.48413e-05	5.71094e-07
	N	1005	1005	751	998	1005	1005	1005	1005	1005	1005	1005	1005	1005	1005	1005	1005	1005	1005	1005	1005	1005	1005	1005	1005	1005	1005	1005	1005	1005	997	1005	1005	1005	1005	1005	1005	1005	1005	1005	1003	1005	1005	1005	1005	919	953	1005	984
VAR00003	Correlación de Pearson	-0.023318	0.133168	1	0.44158	0.0234378	0.813057	-0.0269834	-0.0134705	0.133574	-0.158999	0.171245	0.0785892	0.131702	0.280726	-0.038595	0.0811886	-0.161073	-0.105626	0.0456073	-0.0660615	0.173573	-0.147062	-0.00220544	-0.0211432	0.407254	0.221069	0.0846832	0.195676	0.0676685	0.208197	0.640699	0.131162	0.376945	0.0155267	-0.0192969	0.191536	0.204577	0.169963	0.00202757	0.359076	0.214461	0.201445	0.0115327	0.222173	0.0469475	0.252956	0.0895936	0.0539997
	Sig. (bilateral)	0.523449	0.000252595		3.85928e-37	0.521316	3.8411e-178	0.460292	0.712462	0.000241729	1.19832e-05	2.359e-06	0.0312848	0.00029577	4.56127e-15	0.290829	0.0260886	9.17497e-06	0.00375658	0.211882	0.0703989	1.70902e-06	5.22246e-05	0.951886	0.562915	2.2735e-31	9.1199e-10	0.0202872	6.45232e-08	0.0638179	8.4504e-09	5.06375e-88	0.000313353	9.10568e-27	0.670971	0.597507	1.22833e-07	1.54132e-08	2.81197e-06	0.955763	2.84699e-24	2.91034e-09	2.5699e-08	0.75236	7.4861e-10	0.210538	2.78599e-12	0.014045	0.14196
	N	751	751	751	750	751	751	751	751	751	751	751	751	751	751	751	751	751	751	751	751	751	751	751	751	751	751	751	751	751	751	751	751	751	751	751	751	751	751	751	751	751	751	751	751	713	741	751	741
VAR00004	Correlación de Pearson	0.011799	-0.0073958	0.44158	1	0.109439	0.435913	-0.00529554	0.0261471	0.217433	-0.183379	0.683049	0.673129	0.334774	0.357959	0.081039	0.11449	-0.16098	-0.14917	0.557696	-0.153438	0.066142	-0.158173	0.006208	-0.0393377	0.291306	0.0328162	0.027917	0.192407	0.159647	0.495564	0.303445	0.166803	0.17979	0.029122	0.0345574	0.265655	0.158272	0.165017	0.0515755	0.293212	0.097667	0.297444	-0.0191093	0.0193035	-0.0813969	0.247557	0.0909732	0.0950653
	Sig. (bilateral)	0.709677	0.815488	3.85928e-37		0.000533414	1.51938e-47	0.867304	0.409302	3.82265e-12	5.36481e-09	4.55145e-138	1.12564e-132	1.46662e-27	1.54827e-31	0.0104336	0.000289793	3.17868e-07	2.21159e-06	1.20448e-82	1.11551e-06	0.0366923	5.10657e-07	0.844709	0.214368	5.68599e-21	0.30035	0.37832	8.89446e-10	3.98549e-07	1.5366e-62	1.05771e-22	1.1576e-07	1.06949e-08	0.358075	0.27542	1.39373e-17	5.02303e-07	1.58409e-07	0.103446	3.22266e-21	0.00200878	7.76432e-22	0.54652	0.542449	0.0138862	9.86508e-15	0.00402352	0.00292113
	N	998	998	750	998	998	998	998	998	998	998	998	998	998	998	998	998	998	998	998	998	998	998	998	998	998	998	998	998	998	991	998	998	998	998	998	998	998	998	998	997	998	998	998	998	913	950	998	978
VAR00005	Correlación de Pearson	0.127968	0.115299	0.0234378	0.109439	1	0.108062	0.136233	0.0489725	0.108831	-0.0303775	0.227713	0.27475	0.461855	0.259531	0.119422	0.103544	-0.0182361	-0.0462141	-0.0198165	0.0751313	0.161039	-0.0192349	0.0134799	-0.0300409	0.14771	-0.0621842	-0.0571932	0.123472	0.160616	0.00682793	-0.123256	0.0629816	0.146081	0.0157926	-0.0159064	-0.0263653	0.0577205	-0.0502465	0.0442106	-0.0478317	-0.00419796	0.00890362	-0.0714344	-0.127848	-0.042136	-0.10681	0.0255735	0.0219433
	Sig. (bilateral)	4.73156e-05	0.000249416	0.521316	0.000533414		0.000600151	1.4664e-05	0.120779	0.000548009	0.336028	2.75024e-13	7.28397e-19	3.02336e-54	6.21825e-17	0.000147794	0.00101165	0.56364	0.143187	0.530333	0.0172097	2.86079e-07	0.542472	0.669508	0.341412	2.56803e-06	0.0487468	0.069932	8.69389e-05	3.07581e-07	0.829513	8.94639e-05	0.0459206	3.31591e-06	0.617031	0.614497	0.403757	0.0673864	0.111402	0.161365	0.130072	0.894259	0.778009	0.023533	4.81018e-05	0.201891	0.000958503	0.418027	0.49174
	N	1005	1005	751	998	1005	1005	1005	1005	1005	1005	1005	1005	1005	1005	1005	1005	1005	1005	1005	1005	1005	1005	1005	1005	1005	1005	1005	1005	1005	997	1005	1005	1005	1005	1005	1005	1005	1005	1005	1003	1005	1005	1005	1005	919	953	1005	984
VAR00006	Correlación de Pearson	-0.0155177	0.117492	0.813057	0.435913	0.108062	1	0.0574601	0.0140056	0.151153	-0.122026	0.226319	0.137634	0.274788	0.386923	0.0549012	0.133577	-0.106207	-0.0912601	0.068003	0.0012172	0.17517	-0.116704	0.0451832	0.0328025	0.45427	0.119863	0.09806	0.16289	0.129178	0.173433	0.716313	0.179199	0.324742	0.0483369	-0.0190236	0.134229	0.162573	0.234348	0.0374167	0.410102	0.169731	0.136718	-0.0426465	0.118633	0.0257911	0.25213	0.110842	-0.0188084
	Sig. (bilateral)	0.623175	0.000189202	3.8411e-178	1.51938e-47	0.000600151		0.0686338	0.657425	1.48279e-06	0.000105265	3.86581e-13	1.19404e-05	7.1998e-19	3.08425e-37	0.0819274	2.1531e-05	0.000745467	0.003785	0.0311128	0.969258	2.27663e-08	0.000209086	0.152334	0.298859	2.53036e-52	0.000139609	0.00185632	2.07833e-07	4.00352e-05	3.56493e-08	6.23736e-159	1.06395e-08	4.11129e-26	0.125683	0.546917	1.96072e-05	2.19588e-07	5.27108e-14	0.235972	5.75927e-42	6.18445e-08	1.36608e-05	0.176728	0.000163571	0.434847	2.76253e-15	0.000430968	0.55566
	N	1005	1005	751	998	1005	1005	1005	1005	1005	1005	1005	1005	1005	1005	1005	1005	1005	1005	1005	1005	1005	1005	1005	1005	1005	1005	1005	1005	1005	997	1005	1005	1005	1005	1005	1005	1005	1005	1005	1003	1005	1005	1005	1005	919	953	1005	984
VAR00007	Correlación de Pearson	-0.164619	0.457054	-0.0269834	-0.00529554	0.136233	0.0574601	1	0.421926	0.510375	0.568304	0.0814324	0.0110224	0.115152	0.304015	0.838091	0.527818	0.507765	0.507735	0.124487	0.346395	0.102748	0.478284	0.118986	0.644961	0.199006	0.14507	0.434785	0.098867	0.124124	-0.0773497	0.116923	0.404692	0.104775	-0.0531315	-0.0174529	-0.138821	0.0351287	0.141775	0.139089	0.101397	-0.00480474	-0.0937481	-0.123886	0.0987681	-0.221443	0.0776438	0.43078	-0.167615
	Sig. (bilateral)	1.53722e-07	5.04859e-53	0.460292	0.867304	1.4664e-05	0.0686338		1.19236e-44	9.3231e-68	4.96211e-87	0.00980514	0.727086	0.000254036	6.19651e-23	3.21368e-266	3.59142e-73	5.66391e-67	5.78393e-67	7.59109e-05	1.04506e-29	0.00110677	1.40266e-58	0.000156326	2.86086e-119	1.95609e-10	3.88018e-06	1.33282e-47	0.00170078	7.96983e-05	0.0145682	0.000203372	6.86762e-41	0.00087924	0.0922873	0.580509	1.00184e-05	0.265881	6.43015e-06	9.62582e-06	0.0013019	0.879085	0.00293148	8.22651e-05	0.00171918	1.13408e-11	0.0165122	1.14251e-46	1.23225e-07
	N	1005	1005	751	998	1005	1005	1005	1005	1005	1005	1005	1005	1005	1005	1005	1005	1005	1005	1005	1005	1005	1005	1005	1005	1005	1005	1005	1005	1005	997	1005	1005	1005	1005	1005	1005	1005	1005	1005	1003	1005	1005	1005	1005	919	953	1005	984
VAR00008	Correlación de Pearson	-0.125584	0.184897	-0.0134705	0.0261471	0.0489725	0.0140056	0.421926	1	0.320934	0.252197	-0.0295158	0.0457657	0.101785	0.204616	0.415946	0.275779	0.247286	0.22045	0.0898582	0.267931	0.0389411	0.239697	0.0464202	0.302136	0.109364	0.10527	0.2117	0.0946257	0.0341043	-0.00834109	0.0252371	0.224804	0.0780678	-0.00179323	-0.0491309	-0.0404697	0.0511142	0.0373866	0.0548931	0.0317138	0.0225118	-0.0362577	-0.0834499	0.0555407	-0.138833	-0.0306239	0.110165	-0.0955133
	Sig. (bilateral)	6.54964e-05	3.52126e-09	0.712462	0.409302	0.120779	0.657425	1.19236e-44		1.64763e-25	4.79067e-16	0.349921	0.147112	0.00123296	5.83057e-11	2.54833e-43	5.33707e-19	1.81346e-15	1.58244e-12	0.00435978	5.53466e-18	0.217414	1.34046e-14	0.14141	1.1695e-22	0.000514388	0.000830669	1.20272e-11	0.00267502	0.280082	0.792515	0.42418	5.58296e-13	0.0133018	0.954722	0.119581	0.199882	0.10535	0.236351	0.0819728	0.315676	0.475929	0.250813	0.00812498	0.0784241	2.40586e-05	0.344986	0.00046746	0.00270703
	N	1005	1005	751	998	1005	1005	1005	1005	1005	1005	1005	1005	1005	1005	1005	1005	1005	1005	1005	1005	1005	1005	1005	1005	1005	1005	1005	1005	1005	997	1005	1005	1005	1005	1005	1005	1005	1005	1005	1003	1005	1005	1005	1005	919	953	1005	984
VAR00009	Correlación de Pearson	-0.126	0.313303	0.133574	0.217433	0.108831	0.151153	0.510375	0.320934	1	0.0564854	0.256986	0.126325	0.0692213	0.212187	0.501663	0.735507	0.0156899	0.259752	0.097357	0.0994819	0.278972	0.0108576	0.141138	0.645641	0.233606	0.300735	0.642509	0.412102	0.0634678	0.205356	0.06309	0.744641	0.2295	-0.00162844	-0.0693421	-0.0708412	0.328704	0.0474214	0.160596	0.144392	0.168379	-0.0428182	-0.122809	0.209984	-0.198686	0.111957	0.59098	-0.19626
	Sig. (bilateral)	6.19104e-05	2.5069e-24	0.000241729	3.82265e-12	0.000548009	1.48279e-06	9.3231e-68	1.64763e-25		0.0734723	1.27237e-16	5.92319e-05	0.0282113	1.07681e-11	3.61701e-65	8.85815e-172	0.619323	5.84046e-17	0.00200232	0.0015904	2.01563e-19	0.731007	7.08036e-06	1.34376e-119	6.35672e-14	1.87203e-22	4.28785e-118	1.76558e-42	0.044266	5.91226e-11	0.0455471	2.69612e-178	1.77137e-13	0.958879	0.0279365	0.0247158	9.49729e-27	0.133016	3.08647e-07	4.40513e-06	7.88887e-08	0.17499	9.49262e-05	1.772e-11	1.23484e-09	0.000535077	1.13123e-95	5.32944e-10
	N	1005	1005	751	998	1005	1005	1005	1005	1005	1005	1005	1005	1005	1005	1005	1005	1005	1005	1005	1005	1005	1005	1005	1005	1005	1005	1005	1005	1005	997	1005	1005	1005	1005	1005	1005	1005	1005	1005	1003	1005	1005	1005	1005	919	953	1005	984
VAR00010	Correlación de Pearson	-0.228923	0.430826	-0.158999	-0.183379	-0.0303775	-0.122026	0.568304	0.252197	0.0564854	1	-0.0962069	-0.139946	0.101317	0.173962	0.603121	0.123735	0.954854	0.853935	0.0385736	0.533198	-0.121425	0.876029	0.0690035	0.536956	0.036569	0.136772	0.222637	-0.0853325	0.115991	-0.127063	0.0283952	-0.0735797	-0.113162	-0.127114	0.0600851	-0.224565	-0.0919841	0.141295	0.0699329	0.0645479	-0.128101	-0.19136	-0.026985	0.106066	-0.225808	0.0671424	0.0625565	-0.101339
	Sig. (bilateral)	2.04238e-13	1.11451e-46	1.19832e-05	5.36481e-09	0.336028	0.000105265	4.96211e-87	4.79067e-16	0.0734723		0.00226404	8.46989e-06	0.00129891	2.84985e-08	1.3734e-100	8.39481e-05	0	8.69869e-287	0.22179	6.61807e-75	0.000113908	0	0.0287122	3.89589e-76	0.246764	1.35531e-05	9.40305e-13	0.00679431	0.000228719	5.73762e-05	0.368526	0.0196553	0.000325003	5.31979e-05	0.0568904	5.91498e-13	0.00351587	6.91458e-06	0.0266266	0.0409707	4.64611e-05	9.62497e-10	0.392794	0.000757761	4.33816e-12	0.0382327	0.0474093	0.00145745
	N	1005	1005	751	998	1005	1005	1005	1005	1005	1005	1005	1005	1005	1005	1005	1005	1005	1005	1005	1005	1005	1005	1005	1005	1005	1005	1005	1005	1005	997	1005	1005	1005	1005	1005	1005	1005	1005	1005	1003	1005	1005	1005	1005	919	953	1005	984
VAR00011	Correlación de Pearson	0.0605681	0.0689166	0.171245	0.683049	0.227713	0.226319	0.0814324	-0.0295158	0.256986	-0.0962069	1	0.586737	0.287873	0.211424	0.140021	0.176905	-0.0823987	-0.0363132	0.449141	-0.0181979	0.0852024	-0.0701771	0.0557274	0.0807894	0.21883	0.0665859	0.0771421	0.209784	0.158676	0.529431	0.116244	0.2289	0.0991446	-0.00861313	-0.0218963	0.163589	0.110335	0.103805	0.114153	0.330368	0.0167551	0.182995	-0.0423641	0.0318391	-0.100982	0.235011	0.214132	0.00386763
	Sig. (bilateral)	0.0549227	0.0289142	2.359e-06	4.55145e-138	2.75024e-13	3.86581e-13	0.00980514	0.349921	1.27237e-16	0.00226404		5.28334e-94	1.24796e-20	1.28042e-11	8.37577e-06	1.64407e-08	0.00896529	0.250087	4.74193e-51	0.564457	0.00687958	0.0261007	0.0774248	0.0104022	2.31891e-12	0.0348062	0.0144394	1.85343e-11	4.27878e-07	4.0911e-73	0.000221565	2.05409e-13	0.00165011	0.785071	0.488077	1.84062e-07	0.000458047	0.000982097	0.000287625	5.72931e-27	0.595737	5.11302e-09	0.179613	0.313284	0.00217706	2.00303e-13	6.90414e-12	0.903557
	N	1005	1005	751	998	1005	1005	1005	1005	1005	1005	1005	1005	1005	1005	1005	1005	1005	1005	1005	1005	1005	1005	1005	1005	1005	1005	1005	1005	1005	997	1005	1005	1005	1005	1005	1005	1005	1005	1005	1003	1005	1005	1005	1005	919	953	1005	984
VAR00012	Correlación de Pearson	0.208689	-0.11279	0.0785892	0.673129	0.27475	0.137634	0.0110224	0.0457657	0.126325	-0.139946	0.586737	1	0.391172	0.334191	0.130429	0.095975	-0.126807	-0.146156	0.572946	-0.0580861	0.0683538	-0.0968444	0.0839572	-0.0537148	0.171237	-0.219354	-0.10245	0.0922033	0.191482	0.262442	0.0302692	0.110901	0.0696556	0.0551467	0.0199403	0.126425	0.0152422	0.121847	0.100865	0.0440457	-0.0441188	0.158147	-0.0198608	-0.26283	0.0118669	-0.0194609	0.0463184	0.0707203
	Sig. (bilateral)	2.36881e-11	0.000340168	0.0312848	1.12564e-132	7.28397e-19	1.19404e-05	0.727086	0.147112	5.92319e-05	8.46989e-06	5.28334e-94		4.32453e-38	1.20383e-27	3.36264e-05	0.00232046	5.54701e-05	3.27722e-06	9.57439e-89	0.0656667	0.0302523	0.00211534	0.00774523	0.0887624	4.70424e-08	2.04997e-12	0.00114452	0.00343792	9.38905e-10	3.62666e-17	0.337755	0.00042788	0.0272346	0.0805678	0.527766	5.84343e-05	0.629359	0.000107771	0.00136586	0.163356	0.162239	4.67876e-07	0.529414	2.42926e-17	0.719394	0.54848	0.142286	0.0265298
	N	1005	1005	751	998	1005	1005	1005	1005	1005	1005	1005	1005	1005	1005	1005	1005	1005	1005	1005	1005	1005	1005	1005	1005	1005	1005	1005	1005	1005	997	1005	1005	1005	1005	1005	1005	1005	1005	1005	1003	1005	1005	1005	1005	919	953	1005	984
VAR00013	Correlación de Pearson	0.0102668	0.0753998	0.131702	0.334774	0.461855	0.274788	0.115152	0.101785	0.0692213	0.101317	0.287873	0.391172	1	0.470699	0.236373	0.0378522	0.123545	0.0121074	0.148404	0.0561036	0.0380609	0.111463	-0.0160915	-0.011655	0.267781	-0.0862462	-0.0661162	0.120992	0.269677	0.0711823	0.0656747	0.0131739	0.136832	-0.0229044	0.0173371	0.0179688	0.101351	0.189345	0.0955864	0.0817145	0.00201522	0.0457563	-0.0149422	-0.130396	-0.0696003	0.0108792	0.00328078	0.00456135
	Sig. (bilateral)	0.74512	0.0168148	0.00029577	1.46662e-27	3.02336e-54	7.1998e-19	0.000254036	0.00123296	0.0282113	0.00129891	1.24796e-20	4.32453e-38		1.50302e-56	3.1512e-14	0.230561	8.60939e-05	0.701452	2.30112e-06	0.075442	0.227998	0.000399789	0.610384	0.712101	5.78268e-18	0.00622194	0.0361104	0.000120546	3.31027e-18	0.0245996	0.0373736	0.67658	1.34351e-05	0.468268	0.583024	0.569369	0.00129411	1.44932e-09	0.00241789	0.00962508	0.949124	0.147196	0.636121	3.37809e-05	0.034891	0.737311	0.917267	0.886367
	N	1005	1005	751	998	1005	1005	1005	1005	1005	1005	1005	1005	1005	1005	1005	1005	1005	1005	1005	1005	1005	1005	1005	1005	1005	1005	1005	1005	1005	997	1005	1005	1005	1005	1005	1005	1005	1005	1005	1003	1005	1005	1005	1005	919	953	1005	984
VAR00014	Correlación de Pearson	-0.0314081	0.251348	0.280726	0.357959	0.259531	0.386923	0.304015	0.204616	0.212187	0.173962	0.211424	0.334191	0.470699	1	0.381523	0.110971	0.169326	0.0603944	0.131735	0.069853	0.180512	0.14224	-0.0246222	0.0960583	0.359919	-0.0371675	0.0069818	0.191779	0.26339	-0.052773	0.226801	0.0685216	0.311149	0.0173451	-0.0818167	-0.0579274	0.173913	0.288707	0.00948282	0.10552	0.0685062	-0.0191647	-0.137118	-0.113408	-0.109136	0.00748674	-0.017762	-0.105626
	Sig. (bilateral)	0.319884	6.04296e-16	4.56127e-15	1.54827e-31	6.21825e-17	3.08425e-37	6.19651e-23	5.83057e-11	1.07681e-11	2.84985e-08	1.28042e-11	1.20383e-27	1.50302e-56		3.59292e-36	0.000424315	6.65373e-08	0.0556236	2.79797e-05	0.0268006	8.27124e-09	5.99173e-06	0.435559	0.00230004	4.22389e-32	0.23911	0.825044	8.83552e-10	2.06873e-17	0.0958341	3.43685e-13	0.0298479	5.32877e-24	0.58285	0.00946306	0.0664085	2.87584e-08	9.56662e-21	0.763983	0.000816815	0.0298848	0.543949	1.28822e-05	0.000315303	0.000920152	0.817454	0.573822	0.00090522
	N	1005	1005	751	998	1005	1005	1005	1005	1005	1005	1005	1005	1005	1005	1005	1005	1005	1005	1005	1005	1005	1005	1005	1005	1005	1005	1005	1005	1005	997	1005	1005	1005	1005	1005	1005	1005	1005	1005	1003	1005	1005	1005	1005	919	953	1005	984
VAR00015	Correlación de Pearson	-0.0954088	0.406518	-0.038595	0.081039	0.119422	0.0549012	0.838091	0.415946	0.501663	0.603121	0.140021	0.130429	0.236373	0.381523	1	0.373633	0.574563	0.474756	0.211251	0.26734	0.0769627	0.544493	0.0504399	0.564393	0.262081	0.032108	0.306646	0.159381	0.213727	-0.080992	0.0853491	0.304751	0.119304	-0.0367047	0.0262628	-0.14116	0.0779693	0.183799	0.213892	0.0753222	-0.0409585	-0.105391	-0.0466379	-0.0588525	-0.205799	0.0296362	0.325582	-0.110568
	Sig. (bilateral)	0.00246365	2.80999e-41	0.290829	0.0104336	0.000147794	0.0819274	3.21368e-266	2.54833e-43	3.61701e-65	1.3734e-100	8.37577e-06	3.36264e-05	3.1512e-14	3.59292e-36		1.1968e-34	2.38608e-89	1.25187e-57	1.33159e-11	6.5799e-18	0.0146696	1.19047e-78	0.11003	1.31585e-85	3.01049e-17	0.309213	2.52689e-23	3.79717e-07	7.57649e-12	0.0105172	0.00678355	4.82686e-23	0.000150061	0.245013	0.405587	7.05744e-06	0.013419	4.36969e-09	7.29467e-12	0.0170382	0.194499	0.000819116	0.139551	0.0621785	3.018e-10	0.360775	3.01869e-26	0.000511554
	N	1005	1005	751	998	1005	1005	1005	1005	1005	1005	1005	1005	1005	1005	1005	1005	1005	1005	1005	1005	1005	1005	1005	1005	1005	1005	1005	1005	1005	997	1005	1005	1005	1005	1005	1005	1005	1005	1005	1003	1005	1005	1005	1005	919	953	1005	984
VAR00016	Correlación de Pearson	-0.164915	0.278286	0.0811886	0.11449	0.103544	0.133577	0.527818	0.275779	0.735507	0.123735	0.176905	0.095975	0.0378522	0.110971	0.373633	1	0.0610962	0.348284	0.0471437	0.229004	0.267971	0.0787174	0.281094	0.723373	0.135472	0.330914	0.717796	0.287066	-0.0210231	0.220918	0.102188	0.773495	0.159778	0.00945104	-0.0993781	-0.0246191	0.217544	0.0300202	0.211895	0.146218	0.182325	-0.0212416	-0.186511	0.323156	-0.169297	0.185676	0.662085	-0.178539
	Sig. (bilateral)	1.45934e-07	2.4873e-19	0.0260886	0.000289793	0.00101165	2.1531e-05	3.59142e-73	5.33707e-19	8.85815e-172	8.39481e-05	1.64407e-08	0.00232046	0.230561	0.000424315	1.1968e-34		0.0528365	4.91923e-30	0.135304	2.00197e-13	5.4693e-18	0.0125515	1.04812e-19	1.56972e-163	1.63822e-05	4.15337e-27	6.92106e-160	1.61278e-20	0.505595	1.7369e-12	0.00117858	7.45631e-201	3.54897e-07	0.764751	0.00160857	0.435618	3.13391e-12	0.341746	1.15052e-11	3.31971e-06	5.82562e-09	0.501181	2.5578e-09	7.3474e-26	2.43598e-07	7.70919e-09	8.59718e-128	1.71258e-08
	N	1005	1005	751	998	1005	1005	1005	1005	1005	1005	1005	1005	1005	1005	1005	1005	1005	1005	1005	1005	1005	1005	1005	1005	1005	1005	1005	1005	1005	997	1005	1005	1005	1005	1005	1005	1005	1005	1005	1003	1005	1005	1005	1005	919	953	1005	984
VAR00017	Correlación de Pearson	-0.238092	0.415784	-0.161073	-0.16098	-0.0182361	-0.106207	0.507765	0.247286	0.0156899	0.954854	-0.0823987	-0.126807	0.123545	0.169326	0.574563	0.0610962	1	0.814651	0.0281502	0.4952	-0.115267	0.911071	0.0311598	0.480268	0.0449363	0.120665	0.129951	-0.0561292	0.126756	-0.135081	0.0308091	-0.121373	-0.0948924	-0.102228	0.0720685	-0.163992	-0.0606982	0.146916	0.0657618	0.0576776	-0.112093	-0.151061	-0.000101991	0.0989102	-0.22723	0.0666949	-0.0143216	-0.0668335
	Sig. (bilateral)	2.02874e-14	2.76567e-43	9.17497e-06	3.17868e-07	0.56364	0.000745467	5.66391e-67	1.81346e-15	0.619323	0	0.00896529	5.54701e-05	8.60939e-05	6.65373e-08	2.38608e-89	0.0528365		1.48439e-239	0.372673	2.69815e-63	0.00025041	0	0.323727	4.0496e-59	0.15459	0.000125803	3.59503e-05	0.0753083	5.58593e-05	1.87315e-05	0.329204	0.000114694	0.00260126	0.0011733	0.0223232	1.71534e-07	0.0544027	2.90987e-06	0.0371215	0.0678652	0.000370385	1.50509e-06	0.997423	0.0016928	3.15821e-12	0.0395412	0.650205	0.0360676
	N	1005	1005	751	998	1005	1005	1005	1005	1005	1005	1005	1005	1005	1005	1005	1005	1005	1005	1005	1005	1005	1005	1005	1005	1005	1005	1005	1005	1005	997	1005	1005	1005	1005	1005	1005	1005	1005	1005	1003	1005	1005	1005	1005	919	953	1005	984
VAR00018	Correlación de Pearson	-0.304697	0.429288	-0.105626	-0.14917	-0.0462141	-0.0912601	0.507735	0.22045	0.259752	0.853935	-0.0363132	-0.146156	0.0121074	0.0603944	0.474756	0.348284	0.814651	1	-0.0015367	0.592245	-0.0988727	0.76088	0.187159	0.741645	0.0144685	0.324017	0.478612	-0.00200391	0.0473064	0.0646911	0.0646149	0.130731	-0.137833	-0.130187	0.0418724	-0.170519	-0.0141757	0.0933121	0.113003	0.150334	-0.0567353	-0.150419	-0.0403834	0.304044	-0.295825	0.179324	0.232706	-0.11074
	Sig. (bilateral)	4.91502e-23	2.52493e-46	0.00375658	2.21159e-06	0.143187	0.003785	5.78393e-67	1.58244e-12	5.84046e-17	8.69869e-287	0.250087	3.27722e-06	0.701452	0.0556236	1.25187e-57	4.91923e-30	1.48439e-239		0.961194	3.55589e-96	0.00169973	1.34474e-190	2.24802e-09	3.97198e-176	0.64686	5.3625e-26	1.14279e-58	0.94941	0.13396	0.0411299	0.0405604	3.22309e-05	1.15954e-05	3.47849e-05	0.184721	5.36062e-08	0.653535	0.00306705	0.000331388	1.73242e-06	0.0722061	1.66887e-06	0.200844	6.13628e-23	5.11577e-20	2.49197e-08	7.97069e-14	0.000501294
	N	1005	1005	751	998	1005	1005	1005	1005	1005	1005	1005	1005	1005	1005	1005	1005	1005	1005	1005	1005	1005	1005	1005	1005	1005	1005	1005	1005	1005	997	1005	1005	1005	1005	1005	1005	1005	1005	1005	1003	1005	1005	1005	1005	919	953	1005	984
VAR00019	Correlación de Pearson	0.0943822	-0.0597126	0.0456073	0.557696	-0.0198165	0.068003	0.124487	0.0898582	0.097357	0.0385736	0.449141	0.572946	0.148404	0.131735	0.211251	0.0471437	0.0281502	-0.0015367	1	-0.0510018	-0.0334922	0.0434141	0.073684	0.0580487	0.0223578	-0.229489	-0.0199296	0.0162228	0.00813129	0.180944	0.189006	0.127549	0.00944827	-0.0202105	0.119859	0.111788	-0.0318533	0.212726	0.056031	0.0952892	-0.105477	0.133861	0.0306893	-0.239678	-0.00987416	0.0876354	0.07647	-0.00226511
	Sig. (bilateral)	0.00274404	0.0584474	0.211882	1.20448e-82	0.530333	0.0311128	7.59109e-05	0.00435978	0.00200232	0.22179	4.74193e-51	9.57439e-89	2.30112e-06	2.79797e-05	1.33159e-11	0.135304	0.372673	0.961194		0.106119	0.288809	0.169058	0.0194819	0.0658407	0.478953	1.77624e-13	0.52799	0.607473	0.796824	8.72819e-09	1.55187e-09	5.01225e-05	0.764818	0.522188	0.000139667	0.000384379	0.313068	9.52438e-12	0.0758211	0.00251993	0.000811063	2.06707e-05	0.331089	1.3471e-14	0.76499	0.0067889	0.0153182	0.943427
	N	1005	1005	751	998	1005	1005	1005	1005	1005	1005	1005	1005	1005	1005	1005	1005	1005	1005	1005	1005	1005	1005	1005	1005	1005	1005	1005	1005	1005	997	1005	1005	1005	1005	1005	1005	1005	1005	1005	1003	1005	1005	1005	1005	919	953	1005	984
VAR00020	Correlación de Pearson	-0.114854	0.208419	-0.0660615	-0.153438	0.0751313	0.0012172	0.346395	0.267931	0.0994819	0.533198	-0.0181979	-0.0580861	0.0561036	0.069853	0.26734	0.229004	0.4952	0.592245	-0.0510018	1	-0.0281279	0.45275	0.056784	0.435811	0.0750573	0.200576	0.229409	-0.066263	0.0250244	-0.00663126	0.0163766	0.0469579	-0.0761937	-0.148525	0.000182022	-0.146552	-0.100063	0.00573946	-0.0174352	0.0551368	-0.113495	-0.111082	-0.0592868	0.189633	-0.102878	0.071451	0.118012	-0.0525695
	Sig. (bilateral)	0.000263639	2.5159e-11	0.0703989	1.11551e-06	0.0172097	0.969258	1.04506e-29	5.53466e-18	0.0015904	6.61807e-75	0.564457	0.0656667	0.075442	0.0268006	6.5799e-18	2.00197e-13	2.69815e-63	3.55589e-96	0.106119		0.373053	6.06017e-52	0.0719613	7.65409e-48	0.0173201	1.39884e-10	1.81178e-13	0.0356985	0.428096	0.834352	0.604072	0.136853	0.015693	2.25739e-06	0.995402	3.08045e-06	0.00149218	0.855798	0.580894	0.0809255	0.000311972	0.000418655	0.0602709	1.3675e-09	0.00179146	0.0274074	0.00017709	0.0993352
	N	1005	1005	751	998	1005	1005	1005	1005	1005	1005	1005	1005	1005	1005	1005	1005	1005	1005	1005	1005	1005	1005	1005	1005	1005	1005	1005	1005	1005	997	1005	1005	1005	1005	1005	1005	1005	1005	1005	1003	1005	1005	1005	1005	919	953	1005	984
VAR00021	Correlación de Pearson	-0.00799502	0.106809	0.173573	0.066142	0.161039	0.17517	0.102748	0.0389411	0.278972	-0.121425	0.0852024	0.0683538	0.0380609	0.180512	0.0769627	0.267971	-0.115267	-0.0988727	-0.0334922	-0.0281279	1	-0.0900537	0.355818	0.0727001	0.128156	0.100586	0.0868531	0.289603	0.0458623	0.0080811	0.0250025	0.22219	0.303732	0.21067	-0.0770228	-0.00389837	0.226168	-0.0270844	0.05501	-0.0602234	0.138055	0.0347438	-0.0903146	0.0312969	-0.0214788	-0.0561433	0.113921	0.0121463
	Sig. (bilateral)	0.800156	0.000695036	1.70902e-06	0.0366923	2.86079e-07	2.27663e-08	0.00110677	0.217414	2.01563e-19	0.000113908	0.00687958	0.0302523	0.227998	8.27124e-09	0.0146696	5.4693e-18	0.00025041	0.00169973	0.288809	0.373053		0.00427515	2.31113e-31	0.0211721	4.61062e-05	0.0014086	0.00586606	7.18201e-21	0.14626	0.798841	0.4285	1.0463e-12	6.82203e-23	1.51816e-11	0.0145922	0.901765	4.011e-13	0.391052	0.0813228	0.0565673	1.12216e-05	0.271157	0.00416452	0.3216	0.515487	0.0832245	0.000295975	0.703542
	N	1005	1005	751	998	1005	1005	1005	1005	1005	1005	1005	1005	1005	1005	1005	1005	1005	1005	1005	1005	1005	1005	1005	1005	1005	1005	1005	1005	1005	997	1005	1005	1005	1005	1005	1005	1005	1005	1005	1003	1005	1005	1005	1005	919	953	1005	984
VAR00022	Correlación de Pearson	-0.213613	0.341498	-0.147062	-0.158173	-0.0192349	-0.116704	0.478284	0.239697	0.0108576	0.876029	-0.0701771	-0.0968444	0.111463	0.14224	0.544493	0.0787174	0.911071	0.76088	0.0434141	0.45275	-0.0900537	1	0.0573789	0.455753	0.0538458	0.117378	0.135132	-0.0316124	0.134969	-0.11058	0.0264243	-0.0872131	-0.0646684	-0.0459354	0.0909822	-0.143994	-0.0361988	0.161295	0.130505	0.0584061	-0.087745	-0.127091	0.024899	0.0947666	-0.22662	0.0778309	0.0499526	-0.0319102
	Sig. (bilateral)	7.77733e-12	7.20118e-29	5.22246e-05	5.10657e-07	0.542472	0.000209086	1.40266e-58	1.34046e-14	0.731007	0	0.0261007	0.00211534	0.000399789	5.99173e-06	1.19047e-78	0.0125515	0	1.34474e-190	0.169058	6.06017e-52	0.00427515		0.0690269	1.0738e-52	0.0879859	0.000191961	1.72092e-05	0.316744	1.76212e-05	0.00046884	0.402705	0.00566375	0.0403942	0.145617	0.00389313	4.58194e-06	0.251583	2.73754e-07	3.32682e-05	0.0644573	0.00537629	5.33608e-05	0.430415	0.00263581	3.62019e-12	0.0162529	0.113513	0.317327
	N	1005	1005	751	998	1005	1005	1005	1005	1005	1005	1005	1005	1005	1005	1005	1005	1005	1005	1005	1005	1005	1005	1005	1005	1005	1005	1005	1005	1005	997	1005	1005	1005	1005	1005	1005	1005	1005	1005	1003	1005	1005	1005	1005	919	953	1005	984
VAR00023	Correlación de Pearson	-0.0267611	-0.0239355	-0.00220544	0.006208	0.0134799	0.0451832	0.118986	0.0464202	0.141138	0.0690035	0.0557274	0.0839572	-0.0160915	-0.0246222	0.0504399	0.281094	0.0311598	0.187159	0.073684	0.056784	0.355818	0.0573789	1	0.329092	0.0117165	0.0858086	0.299266	0.0876445	-0.0411026	0.0611631	0.0870969	0.222967	-0.0512652	0.382764	-0.167252	-0.0595544	0.0266706	-0.033009	0.497128	0.104611	-0.00659964	-0.0950368	-0.206539	0.136864	0.0586315	0.0865556	0.287658	-0.145014
	Sig. (bilateral)	0.396734	0.448474	0.951886	0.844709	0.669508	0.152334	0.000156326	0.14141	7.08036e-06	0.0287122	0.0774248	0.00774523	0.610384	0.435559	0.11003	1.04812e-19	0.323727	2.24802e-09	0.0194819	0.0719613	2.31113e-31	0.0690269		8.21826e-27	0.710649	0.00649042	3.05713e-22	0.00542959	0.192933	0.053529	0.00572834	8.68792e-13	0.104324	2.05243e-36	9.64971e-08	0.0591196	0.398333	0.295827	7.5277e-64	0.00090659	0.834478	0.00256209	3.82005e-11	1.33718e-05	0.0756467	0.00750541	1.33613e-20	4.94044e-06
	N	1005	1005	751	998	1005	1005	1005	1005	1005	1005	1005	1005	1005	1005	1005	1005	1005	1005	1005	1005	1005	1005	1005	1005	1005	1005	1005	1005	1005	997	1005	1005	1005	1005	1005	1005	1005	1005	1005	1003	1005	1005	1005	1005	919	953	1005	984
VAR00024	Correlación de Pearson	-0.200712	0.395536	-0.0211432	-0.0393377	-0.0300409	0.0328025	0.644961	0.302136	0.645641	0.536956	0.0807894	-0.0537148	-0.011655	0.0960583	0.564393	0.723373	0.480268	0.741645	0.0580487	0.435811	0.0727001	0.455753	0.329092	1	0.111134	0.413453	0.810525	0.202661	-0.00742075	0.160963	0.146831	0.659286	-0.0103169	-0.05558	-0.0419642	-0.0986268	0.121071	0.0821423	0.210846	0.210048	0.0626528	-0.11618	-0.151788	0.3965	-0.213964	0.223999	0.611223	-0.232831
	Sig. (bilateral)	1.35888e-10	5.57836e-39	0.562915	0.214368	0.341412	0.298859	2.86086e-119	1.1695e-22	1.34376e-119	3.89589e-76	0.0104022	0.0887624	0.712101	0.00230004	1.31585e-85	1.56972e-163	4.0496e-59	3.97198e-176	0.0658407	7.65409e-48	0.0211721	1.0738e-52	8.21826e-27		0.000416056	8.96716e-43	2.97612e-235	8.92536e-11	0.814239	3.23117e-07	2.94887e-06	2.32111e-126	0.743922	0.0782128	0.18376	0.00174578	0.000119314	0.00918164	1.45912e-11	1.82914e-11	0.0470685	0.000223344	1.33826e-06	3.53377e-39	5.61887e-11	2.65251e-12	5.4642e-104	1.40102e-13
	N	1005	1005	751	998	1005	1005	1005	1005	1005	1005	1005	1005	1005	1005	1005	1005	1005	1005	1005	1005	1005	1005	1005	1005	1005	1005	1005	1005	1005	997	1005	1005	1005	1005	1005	1005	1005	1005	1005	1003	1005	1005	1005	1005	919	953	1005	984
VAR00025	Correlación de Pearson	-0.0113248	0.132903	0.407254	0.291306	0.14771	0.45427	0.199006	0.109364	0.233606	0.036569	0.21883	0.171237	0.267781	0.359919	0.262081	0.135472	0.0449363	0.0144685	0.0223578	0.0750573	0.128156	0.0538458	0.0117165	0.111134	1	0.121912	0.0660897	0.250443	0.581878	0.133391	0.408679	0.164033	0.327522	0.0538569	-0.0869163	-0.0114378	0.211439	0.317631	0.0791672	0.327252	0.144378	-0.0141431	-0.115998	0.0695816	0.0383396	0.192362	0.124351	-0.0498203
	Sig. (bilateral)	0.719908	2.37058e-05	2.2735e-31	5.68599e-21	2.56803e-06	2.53036e-52	1.95609e-10	0.000514388	6.35672e-14	0.246764	2.31891e-12	4.70424e-08	5.78268e-18	4.22389e-32	3.01049e-17	1.63822e-05	0.15459	0.64686	0.478953	0.0173201	4.61062e-05	0.0879859	0.710649	0.000416056		0.000106851	0.0361851	7.73266e-16	4.02023e-92	2.38435e-05	9.69133e-42	1.70318e-07	1.47341e-26	0.0879205	0.0058301	0.717234	1.27597e-11	5.40517e-25	0.0120542	1.8257e-26	4.31817e-06	0.654278	0.000228513	0.027399	0.245596	2.1434e-09	7.73064e-05	0.118339
	N	1005	1005	751	998	1005	1005	1005	1005	1005	1005	1005	1005	1005	1005	1005	1005	1005	1005	1005	1005	1005	1005	1005	1005	1005	1005	1005	1005	1005	997	1005	1005	1005	1005	1005	1005	1005	1005	1005	1003	1005	1005	1005	1005	919	953	1005	984
VAR00026	Correlación de Pearson	-0.273265	0.374137	0.221069	0.0328162	-0.0621842	0.119863	0.14507	0.10527	0.300735	0.136772	0.0665859	-0.219354	-0.0862462	-0.0371675	0.032108	0.330914	0.120665	0.324017	-0.229489	0.200576	0.100586	0.117378	0.0858086	0.413453	0.121912	1	0.53948	0.353028	-0.00742411	0.351719	0.134719	0.278182	0.0977306	-0.0121888	-0.0970222	0.204656	0.367544	0.0820448	0.0442682	0.321585	0.334003	0.148885	-0.167544	0.937044	-0.201459	0.38993	0.289583	-0.0161121
	Sig. (bilateral)	1.13829e-18	9.59319e-35	9.1199e-10	0.30035	0.0487468	0.000139609	3.88018e-06	0.000830669	1.87203e-22	1.35531e-05	0.0348062	2.04997e-12	0.00622194	0.23911	0.309213	4.15337e-27	0.000125803	5.3625e-26	1.77624e-13	1.39884e-10	0.0014086	0.000191961	0.00649042	8.96716e-43	0.000106851		5.69211e-77	7.24026e-31	0.814156	2.09821e-30	1.82693e-05	2.56767e-19	0.00192346	0.699541	0.00207548	5.77989e-11	1.67634e-33	0.0092651	0.16082	1.45281e-25	1.29292e-27	2.13198e-06	9.16132e-08	0	7.17365e-10	5.75956e-36	7.22854e-21	0.613693
	N	1005	1005	751	998	1005	1005	1005	1005	1005	1005	1005	1005	1005	1005	1005	1005	1005	1005	1005	1005	1005	1005	1005	1005	1005	1005	1005	1005	1005	997	1005	1005	1005	1005	1005	1005	1005	1005	1005	1003	1005	1005	1005	1005	919	953	1005	984
VAR00027	Correlación de Pearson	-0.214446	0.286744	0.0846832	0.027917	-0.0571932	0.09806	0.434785	0.2117	0.642509	0.222637	0.0771421	-0.10245	-0.0661162	0.0069818	0.306646	0.717796	0.129951	0.478612	-0.0199296	0.229409	0.0868531	0.135132	0.299266	0.810525	0.0660897	0.53948	1	0.334655	-0.103263	0.2956	0.179169	0.732442	0.0176019	-0.0193338	-0.125473	0.0231771	0.33272	0.0733949	0.2118	0.306603	0.330308	-0.0120045	-0.178331	0.545302	-0.21326	0.316136	0.709321	-0.227036
	Sig. (bilateral)	6.42368e-12	1.78596e-20	0.0202872	0.37832	0.069932	0.00185632	1.33282e-47	1.20272e-11	4.28785e-118	9.40305e-13	0.0144394	0.00114452	0.0361104	0.825044	2.52689e-23	6.92106e-160	3.59503e-05	1.14279e-58	0.52799	1.81178e-13	0.00586606	1.72092e-05	3.05713e-22	2.97612e-235	0.0361851	5.69211e-77		1.00874e-27	0.00104429	1.48644e-21	1.06997e-08	1.18391e-169	0.577281	0.540399	6.64799e-05	0.462986	2.10241e-27	0.0199658	1.1757e-11	2.83382e-23	5.21449e-27	0.703868	1.25516e-08	6.33753e-79	6.5133e-11	1.46044e-23	1.63267e-154	5.71551e-13
	N	1005	1005	751	998	1005	1005	1005	1005	1005	1005	1005	1005	1005	1005	1005	1005	1005	1005	1005	1005	1005	1005	1005	1005	1005	1005	1005	1005	1005	997	1005	1005	1005	1005	1005	1005	1005	1005	1005	1003	1005	1005	1005	1005	919	953	1005	984
VAR00028	Correlación de Pearson	-0.0206504	0.225136	0.195676	0.192407	0.123472	0.16289	0.098867	0.0946257	0.412102	-0.0853325	0.209784	0.0922033	0.120992	0.191779	0.159381	0.287066	-0.0561292	-0.00200391	0.0162228	-0.066263	0.289603	-0.0316124	0.0876445	0.202661	0.250443	0.353028	0.334655	1	0.00253936	0.200484	0.115241	0.349298	0.530534	0.164866	-0.107399	0.117597	0.86233	0.0860493	0.163303	0.164242	0.586182	0.104809	-0.0955387	0.261668	-0.0137608	0.113301	0.23113	-0.0646006
	Sig. (bilateral)	0.51317	5.15281e-13	6.45232e-08	8.89446e-10	8.69389e-05	2.07833e-07	0.00170078	0.00267502	1.76558e-42	0.00679431	1.85343e-11	0.00343792	0.000120546	8.83552e-10	3.79717e-07	1.61278e-20	0.0753083	0.94941	0.607473	0.0356985	7.18201e-21	0.316744	0.00542959	8.92536e-11	7.73266e-16	7.24026e-31	1.00874e-27		0.935918	1.68762e-10	0.000251227	3.27464e-30	4.82651e-74	1.47197e-07	0.000648791	0.000186692	1.06189e-298	0.00634148	1.93448e-07	1.68908e-07	8.69708e-94	0.000875764	0.00243012	3.38801e-17	0.676964	0.00045766	1.18208e-13	0.0427666
	N	1005	1005	751	998	1005	1005	1005	1005	1005	1005	1005	1005	1005	1005	1005	1005	1005	1005	1005	1005	1005	1005	1005	1005	1005	1005	1005	1005	1005	997	1005	1005	1005	1005	1005	1005	1005	1005	1005	1003	1005	1005	1005	1005	919	953	1005	984
VAR00029	Correlación de Pearson	-0.0267152	0.0672681	0.0676685	0.159647	0.160616	0.129178	0.124124	0.0341043	0.0634678	0.115991	0.158676	0.191482	0.269677	0.26339	0.213727	-0.0210231	0.126756	0.0473064	0.00813129	0.0250244	0.0458623	0.134969	-0.0411026	-0.00742075	0.581878	-0.00742411	-0.103263	0.00253936	1	0.0448759	0.0848664	-0.0493668	0.0854066	0.00484183	0.0897235	-0.0429662	0.000448557	0.305643	0.112184	0.139017	-0.0505865	-0.0144951	0.0544521	-0.0672036	-0.122047	0.143435	0.0106451	0.064922
	Sig. (bilateral)	0.397544	0.032984	0.0638179	3.98549e-07	3.07581e-07	4.00352e-05	7.96983e-05	0.280082	0.044266	0.000228719	4.27878e-07	9.38905e-10	3.31027e-18	2.06873e-17	7.57649e-12	0.505595	5.58593e-05	0.13396	0.796824	0.428096	0.14626	1.76212e-05	0.192933	0.814239	4.02023e-92	0.814156	0.00104429	0.935918		0.156803	0.00710417	0.117813	0.00674622	0.878158	0.00441897	0.173502	0.988669	3.56118e-23	0.000366273	9.93023e-06	0.108999	0.646255	0.0844633	0.0331528	0.000208323	8.78374e-06	0.736073	0.041742
	N	1005	1005	751	998	1005	1005	1005	1005	1005	1005	1005	1005	1005	1005	1005	1005	1005	1005	1005	1005	1005	1005	1005	1005	1005	1005	1005	1005	1005	997	1005	1005	1005	1005	1005	1005	1005	1005	1005	1003	1005	1005	1005	1005	919	953	1005	984
VAR00030	Correlación de Pearson	-0.0645524	0.0201625	0.208197	0.495564	0.00682793	0.173433	-0.0773497	-0.00834109	0.205356	-0.127063	0.529431	0.262442	0.0711823	-0.052773	-0.080992	0.220918	-0.135081	0.0646911	0.180944	-0.00663126	0.0080811	-0.11058	0.0611631	0.160963	0.133391	0.351719	0.2956	0.200484	0.0448759	1	0.142032	0.279235	-0.0088995	-0.0570071	0.0234645	0.235476	0.166862	0.083473	0.0404729	0.41926	0.130477	0.228304	0.0268536	0.364808	-0.118121	0.415982	0.23299	0.0453053
	Sig. (bilateral)	0.041567	0.524839	8.4504e-09	1.5366e-62	0.829513	3.56493e-08	0.0145682	0.792515	5.91226e-11	5.73762e-05	4.0911e-73	3.62666e-17	0.0245996	0.0958341	0.0105172	1.7369e-12	1.87315e-05	0.0411299	8.72819e-09	0.834352	0.798841	0.00046884	0.053529	3.23117e-07	2.38435e-05	2.09821e-30	1.48644e-21	1.68762e-10	0.156803		6.73407e-06	2.58243e-19	0.778973	0.0719835	0.459256	4.99467e-14	1.16243e-07	0.0083647	0.20165	1.12795e-43	3.59074e-05	2.95806e-13	0.396995	9.57979e-33	0.000345257	5.78799e-41	9.31605e-14	0.156849
	N	997	997	751	991	997	997	997	997	997	997	997	997	997	997	997	997	997	997	997	997	997	997	997	997	997	997	997	997	997	997	997	997	997	997	997	997	997	997	997	996	997	997	997	997	914	948	997	978
VAR00031	Correlación de Pearson	-0.0985614	0.127023	0.640699	0.303445	-0.123256	0.716313	0.116923	0.0252371	0.06309	0.0283952	0.116244	0.0302692	0.0656747	0.226801	0.0853491	0.102188	0.0308091	0.0646149	0.189006	0.0163766	0.0250025	0.0264243	0.0870969	0.146831	0.408679	0.134719	0.179169	0.115241	0.0848664	0.142032	1	0.143602	0.227631	0.0643882	-0.0509073	0.183962	0.126498	0.598159	0.0311744	0.64527	0.159871	0.168935	-0.0729952	0.184304	0.0618777	0.548136	0.131767	-0.126443
	Sig. (bilateral)	0.00175821	5.38652e-05	5.06375e-88	1.05771e-22	8.94639e-05	6.23736e-159	0.000203372	0.42418	0.0455471	0.368526	0.000221565	0.337755	0.0373736	3.43685e-13	0.00678355	0.00117858	0.329204	0.0405604	1.55187e-09	0.604072	0.4285	0.402705	0.00572834	2.94887e-06	9.69133e-42	1.82693e-05	1.06997e-08	0.000251227	0.00710417	6.73407e-06		4.86618e-06	2.80556e-13	0.0412712	0.106769	4.23211e-09	5.78555e-05	1.48724e-98	0.323499	3.4834e-119	3.49347e-07	7.13897e-08	0.0206522	3.95739e-09	0.0607836	7.64447e-76	2.78568e-05	6.97006e-05
	N	1005	1005	751	998	1005	1005	1005	1005	1005	1005	1005	1005	1005	1005	1005	1005	1005	1005	1005	1005	1005	1005	1005	1005	1005	1005	1005	1005	1005	997	1005	1005	1005	1005	1005	1005	1005	1005	1005	1003	1005	1005	1005	1005	919	953	1005	984
VAR00032	Correlación de Pearson	-0.0221644	0.164074	0.131162	0.166803	0.0629816	0.179199	0.404692	0.224804	0.744641	-0.0735797	0.2289	0.110901	0.0131739	0.0685216	0.304751	0.773495	-0.121373	0.130731	0.127549	0.0469579	0.22219	-0.0872131	0.222967	0.659286	0.164033	0.278182	0.732442	0.349298	-0.0493668	0.279235	0.143602	1	0.165338	0.0383922	-0.0822975	0.0319643	0.276889	0.0535273	0.267411	0.218775	0.236733	0.00970398	-0.135796	0.264609	-0.110454	0.199476	0.807049	-0.198083
	Sig. (bilateral)	0.482765	1.69111e-07	0.000313353	1.1576e-07	0.0459206	1.06395e-08	6.86762e-41	5.58296e-13	2.69612e-178	0.0196553	2.05409e-13	0.00042788	0.67658	0.0298479	4.82686e-23	7.45631e-201	0.000114694	3.22309e-05	5.01225e-05	0.136853	1.0463e-12	0.00566375	8.68792e-13	2.32111e-126	1.70318e-07	2.56767e-19	1.18391e-169	3.27464e-30	0.117813	2.58243e-19	4.86618e-06		1.35473e-07	0.223972	0.00905009	0.311384	3.80957e-19	0.0898833	6.4444e-18	2.46935e-12	2.87484e-14	0.758648	1.56294e-05	1.45545e-17	0.000796166	5.21804e-10	1.03787e-231	3.6586e-10
	N	1005	1005	751	998	1005	1005	1005	1005	1005	1005	1005	1005	1005	1005	1005	1005	1005	1005	1005	1005	1005	1005	1005	1005	1005	1005	1005	1005	1005	997	1005	1005	1005	1005	1005	1005	1005	1005	1005	1003	1005	1005	1005	1005	919	953	1005	984
VAR00033	Correlación de Pearson	0.0168821	0.154139	0.376945	0.17979	0.146081	0.324742	0.104775	0.0780678	0.2295	-0.113162	0.0991446	0.0696556	0.136832	0.311149	0.119304	0.159778	-0.0948924	-0.137833	0.00944827	-0.0761937	0.303732	-0.0646684	-0.0512652	-0.0103169	0.327522	0.0977306	0.0176019	0.530534	0.0854066	-0.0088995	0.227631	0.165338	1	0.13619	-0.0330048	0.0592281	0.541605	0.133136	0.0443435	0.10903	0.393942	0.150307	-0.0432937	0.0564032	0.0667392	0.0405171	0.0722667	0.0170393
	Sig. (bilateral)	0.592952	9.11929e-07	9.10568e-27	1.06949e-08	3.31591e-06	4.11129e-26	0.00087924	0.0133018	1.77137e-13	0.000325003	0.00165011	0.0272346	1.34351e-05	5.32877e-24	0.000150061	3.54897e-07	0.00260126	1.15954e-05	0.764818	0.015693	6.82203e-23	0.0403942	0.104324	0.743922	1.47341e-26	0.00192346	0.577281	4.82651e-74	0.00674622	0.778973	2.80556e-13	1.35473e-07		1.47579e-05	0.295888	0.0605258	1.1135e-77	2.29304e-05	0.160108	0.000542171	1.18285e-38	1.69895e-06	0.170244	0.0738928	0.0431039	0.211423	0.0219561	0.593437
	N	1005	1005	751	998	1005	1005	1005	1005	1005	1005	1005	1005	1005	1005	1005	1005	1005	1005	1005	1005	1005	1005	1005	1005	1005	1005	1005	1005	1005	997	1005	1005	1005	1005	1005	1005	1005	1005	1005	1003	1005	1005	1005	1005	919	953	1005	984
VAR00034	Correlación de Pearson	0.125754	-0.107935	0.0155267	0.029122	0.0157926	0.0483369	-0.0531315	-0.00179323	-0.00162844	-0.127114	-0.00861313	0.0551467	-0.0229044	0.0173451	-0.0367047	0.00945104	-0.102228	-0.130187	-0.0202105	-0.148525	0.21067	-0.0459354	0.382764	-0.05558	0.0538569	-0.0121888	-0.0193338	0.164866	0.00484183	-0.0570071	0.0643882	0.0383922	0.13619	1	-0.0253442	0.0549424	0.186671	0.0231529	0.498457	0.0160266	0.166792	0.0527041	-0.0306568	0.0133196	0.153022	0.00514144	0.0808229	0.0495799
	Sig. (bilateral)	6.40033e-05	0.000609203	0.670971	0.358075	0.617031	0.125683	0.0922873	0.954722	0.958879	5.31979e-05	0.785071	0.0805678	0.468268	0.58285	0.245013	0.764751	0.0011733	3.47849e-05	0.522188	2.25739e-06	1.51816e-11	0.145617	2.05243e-36	0.0782128	0.0879205	0.699541	0.540399	1.47197e-07	0.878158	0.0719835	0.0412712	0.223972	1.47579e-05		0.422215	0.0816982	2.4776e-09	0.463454	3.10689e-64	0.612179	1.04739e-07	0.0949409	0.331602	0.67321	3.1616e-06	0.874053	0.0103703	0.120127
	N	1005	1005	751	998	1005	1005	1005	1005	1005	1005	1005	1005	1005	1005	1005	1005	1005	1005	1005	1005	1005	1005	1005	1005	1005	1005	1005	1005	1005	997	1005	1005	1005	1005	1005	1005	1005	1005	1005	1003	1005	1005	1005	1005	919	953	1005	984
VAR00035	Correlación de Pearson	-0.0304866	-0.0927838	-0.0192969	0.0345574	-0.0159064	-0.0190236	-0.0174529	-0.0491309	-0.0693421	0.0600851	-0.0218963	0.0199403	0.0173371	-0.0818167	0.0262628	-0.0993781	0.0720685	0.0418724	0.119859	0.000182022	-0.0770228	0.0909822	-0.167252	-0.0419642	-0.0869163	-0.0970222	-0.125473	-0.107399	0.0897235	0.0234645	-0.0509073	-0.0822975	-0.0330048	-0.0253442	1	0.00367818	-0.118007	-0.0238253	-0.00232619	-0.142445	-0.156409	0.101931	0.749506	-0.106932	-0.00552196	-0.0709872	-0.0352185	0.617262
	Sig. (bilateral)	0.334295	0.00323895	0.597507	0.27542	0.614497	0.546917	0.580509	0.119581	0.0279365	0.0568904	0.488077	0.527766	0.583024	0.00946306	0.405587	0.00160857	0.0223232	0.184721	0.000139667	0.995402	0.0145922	0.00389313	9.64971e-08	0.18376	0.0058301	0.00207548	6.64799e-05	0.000648791	0.00441897	0.459256	0.106769	0.00905009	0.295888	0.422215		0.907288	0.00017721	0.450566	0.941287	5.93392e-06	6.26226e-07	0.00121301	7.0003e-182	0.000685183	0.867235	0.0284291	0.26466	2.14017e-104
	N	1005	1005	751	998	1005	1005	1005	1005	1005	1005	1005	1005	1005	1005	1005	1005	1005	1005	1005	1005	1005	1005	1005	1005	1005	1005	1005	1005	1005	997	1005	1005	1005	1005	1005	1005	1005	1005	1005	1003	1005	1005	1005	1005	919	953	1005	984
VAR00036	Correlación de Pearson	0.104779	-0.0176768	0.191536	0.265655	-0.0263653	0.134229	-0.138821	-0.0404697	-0.0708412	-0.224565	0.163589	0.126425	0.0179688	-0.0579274	-0.14116	-0.0246191	-0.163992	-0.170519	0.111788	-0.146552	-0.00389837	-0.143994	-0.0595544	-0.0986268	-0.0114378	0.204656	0.0231771	0.117597	-0.0429662	0.235476	0.183962	0.0319643	0.0592281	0.0549424	0.00367818	1	0.169363	0.115517	-0.035932	0.241789	0.283457	0.904774	0.00737605	0.260806	0.138226	0.247888	-0.0386795	0.117178
	Sig. (bilateral)	0.000878751	0.575662	1.22833e-07	1.39373e-17	0.403757	1.96072e-05	1.00184e-05	0.199882	0.0247158	5.91498e-13	1.84062e-07	5.84343e-05	0.569369	0.0664085	7.05744e-06	0.435618	1.71534e-07	5.36062e-08	0.000384379	3.08045e-06	0.901765	4.58194e-06	0.0591196	0.00174578	0.717234	5.77989e-11	0.462986	0.000186692	0.173502	4.99467e-14	4.23211e-09	0.311384	0.0605258	0.0816982	0.907288		6.60861e-08	0.00024273	0.255097	8.26665e-15	5.02537e-20	0	0.815338	4.33113e-17	2.61281e-05	8.23434e-15	0.220522	0.00022983
	N	1005	1005	751	998	1005	1005	1005	1005	1005	1005	1005	1005	1005	1005	1005	1005	1005	1005	1005	1005	1005	1005	1005	1005	1005	1005	1005	1005	1005	997	1005	1005	1005	1005	1005	1005	1005	1005	1005	1003	1005	1005	1005	1005	919	953	1005	984
VAR00037	Correlación de Pearson	-0.0624885	0.214347	0.204577	0.158272	0.0577205	0.162573	0.0351287	0.0511142	0.328704	-0.0919841	0.110335	0.0152422	0.101351	0.173913	0.0779693	0.217544	-0.0606982	-0.0141757	-0.0318533	-0.100063	0.226168	-0.0361988	0.0266706	0.121071	0.211439	0.367544	0.33272	0.86233	0.000448557	0.166862	0.126498	0.276889	0.541605	0.186671	-0.118007	0.169363	1	0.0955316	0.156371	0.161611	0.723396	0.154524	-0.0770443	0.30868	-0.0309525	0.116859	0.197116	-0.0346746
	Sig. (bilateral)	0.0476515	6.57073e-12	1.54132e-08	5.02303e-07	0.0673864	2.19588e-07	0.265881	0.10535	9.49729e-27	0.00351587	0.000458047	0.629359	0.00129411	2.87584e-08	0.013419	3.13391e-12	0.0544027	0.653535	0.313068	0.00149218	4.011e-13	0.251583	0.398333	0.000119314	1.27597e-11	1.67634e-33	2.10241e-27	1.06189e-298	0.988669	1.16243e-07	5.78555e-05	3.80957e-19	1.1135e-77	2.4776e-09	0.00017721	6.60861e-08		0.00243194	6.30143e-07	2.66471e-07	1.51624e-163	8.55908e-07	0.0145646	1.25504e-23	0.348618	0.000300153	2.91799e-10	0.277194
	N	1005	1005	751	998	1005	1005	1005	1005	1005	1005	1005	1005	1005	1005	1005	1005	1005	1005	1005	1005	1005	1005	1005	1005	1005	1005	1005	1005	1005	997	1005	1005	1005	1005	1005	1005	1005	1005	1005	1003	1005	1005	1005	1005	919	953	1005	984
VAR00038	Correlación de Pearson	-0.113685	0.126567	0.169963	0.165017	-0.0502465	0.234348	0.141775	0.0373866	0.0474214	0.141295	0.103805	0.121847	0.189345	0.288707	0.183799	0.0300202	0.146916	0.0933121	0.212726	0.00573946	-0.0270844	0.161295	-0.033009	0.0821423	0.317631	0.0820448	0.0733949	0.0860493	0.305643	0.083473	0.598159	0.0535273	0.133136	0.0231529	-0.0238253	0.115517	0.0955316	1	0.0863625	0.576682	0.113987	0.145207	-0.0476894	0.0940356	-0.0266019	0.65438	0.119911	-0.15923
	Sig. (bilateral)	0.000304725	5.73206e-05	2.81197e-06	1.58409e-07	0.111402	5.27108e-14	6.43015e-06	0.236351	0.133016	6.91458e-06	0.000982097	0.000107771	1.44932e-09	9.56662e-21	4.36969e-09	0.341746	2.90987e-06	0.00306705	9.52438e-12	0.855798	0.391052	2.73754e-07	0.295827	0.00918164	5.40517e-25	0.0092651	0.0199658	0.00634148	3.56118e-23	0.0083647	1.48724e-98	0.0898833	2.29304e-05	0.463454	0.450566	0.00024273	0.00243194		0.0061523	5.71985e-90	0.000293595	3.79891e-06	0.130835	0.0028451	0.420542	1.44887e-117	0.000138736	5.15158e-07
	N	1005	1005	751	998	1005	1005	1005	1005	1005	1005	1005	1005	1005	1005	1005	1005	1005	1005	1005	1005	1005	1005	1005	1005	1005	1005	1005	1005	1005	997	1005	1005	1005	1005	1005	1005	1005	1005	1005	1003	1005	1005	1005	1005	919	953	1005	984
VAR00039	Correlación de Pearson	0.00127178	0.0074412	0.00202757	0.0515755	0.0442106	0.0374167	0.139089	0.0548931	0.160596	0.0699329	0.114153	0.100865	0.0955864	0.00948282	0.213892	0.211895	0.0657618	0.113003	0.056031	-0.0174352	0.05501	0.130505	0.497128	0.210846	0.0791672	0.0442682	0.2118	0.163303	0.112184	0.0404729	0.0311744	0.267411	0.0443435	0.498457	-0.00232619	-0.035932	0.156371	0.0863625	1	0.125888	0.145215	-0.0217702	-0.0520605	0.0627161	-0.091856	0.128067	0.468841	-0.013013
	Sig. (bilateral)	0.96788	0.813736	0.955763	0.103446	0.161365	0.235972	9.62582e-06	0.0819728	3.08647e-07	0.0266266	0.000287625	0.00136586	0.00241789	0.763983	7.29467e-12	1.15052e-11	0.0371215	0.000331388	0.0758211	0.580894	0.0813228	3.32682e-05	7.5277e-64	1.45912e-11	0.0120542	0.16082	1.1757e-11	1.93448e-07	0.000366273	0.20165	0.323499	6.4444e-18	0.160108	3.10689e-64	0.941287	0.255097	6.30143e-07	0.0061523		6.39212e-05	3.79423e-06	0.490587	0.0990509	0.0468458	0.00532446	7.3499e-05	4.64109e-56	0.683494
	N	1005	1005	751	998	1005	1005	1005	1005	1005	1005	1005	1005	1005	1005	1005	1005	1005	1005	1005	1005	1005	1005	1005	1005	1005	1005	1005	1005	1005	997	1005	1005	1005	1005	1005	1005	1005	1005	1005	1003	1005	1005	1005	1005	919	953	1005	984
VAR00040	Correlación de Pearson	-0.154751	0.150834	0.359076	0.293212	-0.0478317	0.410102	0.101397	0.0317138	0.144392	0.0645479	0.330368	0.0440457	0.0817145	0.10552	0.0753222	0.146218	0.0576776	0.150334	0.0952892	0.0551368	-0.0602234	0.0584061	0.104611	0.210048	0.327252	0.321585	0.306603	0.164242	0.139017	0.41926	0.64527	0.218775	0.10903	0.0160266	-0.142445	0.241789	0.161611	0.576682	0.125888	1	0.189546	0.214399	-0.133868	0.366835	-0.0579758	0.762709	0.258837	-0.173739
	Sig. (bilateral)	8.45473e-07	1.59897e-06	2.84699e-24	3.22266e-21	0.130072	5.75927e-42	0.0013019	0.315676	4.40513e-06	0.0409707	5.72931e-27	0.163356	0.00962508	0.000816815	0.0170382	3.31971e-06	0.0678652	1.73242e-06	0.00251993	0.0809255	0.0565673	0.0644573	0.00090659	1.82914e-11	1.8257e-26	1.45281e-25	2.83382e-23	1.68908e-07	9.93023e-06	1.12795e-43	3.4834e-119	2.46935e-12	0.000542171	0.612179	5.93392e-06	8.26665e-15	2.66471e-07	5.71985e-90	6.39212e-05		1.44501e-09	6.81301e-12	2.10461e-05	2.62762e-33	0.0793096	3.42876e-182	8.1164e-17	4.20494e-08
	N	1003	1003	751	997	1003	1003	1003	1003	1003	1003	1003	1003	1003	1003	1003	1003	1003	1003	1003	1003	1003	1003	1003	1003	1003	1003	1003	1003	1003	996	1003	1003	1003	1003	1003	1003	1003	1003	1003	1003	1003	1003	1003	1003	917	953	1003	983
VAR00041	Correlación de Pearson	-0.0857404	0.200356	0.214461	0.097667	-0.00419796	0.169731	-0.00480474	0.0225118	0.168379	-0.128101	0.0167551	-0.0441188	0.00201522	0.0685062	-0.0409585	0.182325	-0.112093	-0.0567353	-0.105477	-0.113495	0.138055	-0.087745	-0.00659964	0.0626528	0.144378	0.334003	0.330308	0.586182	-0.0505865	0.130477	0.159871	0.236733	0.393942	0.166792	-0.156409	0.283457	0.723396	0.113987	0.145215	0.189546	1	0.265812	-0.113384	0.356795	0.00480662	0.177705	0.201597	-0.00490698
	Sig. (bilateral)	0.00653322	1.46639e-10	2.91034e-09	0.00200878	0.894259	6.18445e-08	0.879085	0.475929	7.88887e-08	4.64611e-05	0.595737	0.162239	0.949124	0.0298848	0.194499	5.82562e-09	0.000370385	0.0722061	0.000811063	0.000311972	1.12216e-05	0.00537629	0.834478	0.0470685	4.31817e-06	1.29292e-27	5.21449e-27	8.69708e-94	0.108999	3.59074e-05	3.49347e-07	2.87484e-14	1.18285e-38	1.04739e-07	6.26226e-07	5.02537e-20	1.51624e-163	0.000293595	3.79423e-06	1.44501e-09		1.02705e-17	0.000316234	1.54523e-31	0.884304	3.33848e-08	1.12332e-10	0.877822
	N	1005	1005	751	998	1005	1005	1005	1005	1005	1005	1005	1005	1005	1005	1005	1005	1005	1005	1005	1005	1005	1005	1005	1005	1005	1005	1005	1005	1005	997	1005	1005	1005	1005	1005	1005	1005	1005	1005	1003	1005	1005	1005	1005	919	953	1005	984
VAR00042	Correlación de Pearson	0.0466199	-0.0105028	0.201445	0.297444	0.00890362	0.136718	-0.0937481	-0.0362577	-0.0428182	-0.19136	0.182995	0.158147	0.0457563	-0.0191647	-0.105391	-0.0212416	-0.151061	-0.150419	0.133861	-0.111082	0.0347438	-0.127091	-0.0950368	-0.11618	-0.0141431	0.148885	-0.0120045	0.104809	-0.0144951	0.228304	0.168935	0.00970398	0.150307	0.0527041	0.101931	0.904774	0.154524	0.145207	-0.0217702	0.214399	0.265812	1	0.0987806	0.209302	0.0535847	0.266996	0.00398732	0.191951
	Sig. (bilateral)	0.139704	0.739474	2.5699e-08	7.76432e-22	0.778009	1.36608e-05	0.00293148	0.250813	0.17499	9.62497e-10	5.11302e-09	4.67876e-07	0.147196	0.543949	0.000819116	0.501181	1.50509e-06	1.66887e-06	2.06707e-05	0.000418655	0.271157	5.33608e-05	0.00256209	0.000223344	0.654278	2.13198e-06	0.703868	0.000875764	0.646255	2.95806e-13	7.13897e-08	0.758648	1.69895e-06	0.0949409	0.00121301	0	8.55908e-07	3.79891e-06	0.490587	6.81301e-12	1.02705e-17		0.00171684	2.06523e-11	0.104509	5.10692e-17	0.899536	1.27789e-09
	N	1005	1005	751	998	1005	1005	1005	1005	1005	1005	1005	1005	1005	1005	1005	1005	1005	1005	1005	1005	1005	1005	1005	1005	1005	1005	1005	1005	1005	997	1005	1005	1005	1005	1005	1005	1005	1005	1005	1003	1005	1005	1005	1005	919	953	1005	984
VAR00043	Correlación de Pearson	-0.0626566	-0.171991	0.0115327	-0.0191093	-0.0714344	-0.0426465	-0.123886	-0.0834499	-0.122809	-0.026985	-0.0423641	-0.0198608	-0.0149422	-0.137118	-0.0466379	-0.186511	-0.000101991	-0.0403834	0.0306893	-0.0592868	-0.0903146	0.024899	-0.206539	-0.151788	-0.115998	-0.167544	-0.178331	-0.0955387	0.0544521	0.0268536	-0.0729952	-0.135796	-0.0432937	-0.0306568	0.749506	0.00737605	-0.0770443	-0.0476894	-0.0520605	-0.133868	-0.113384	0.0987806	1	-0.1682	-0.0520173	-0.126112	-0.129847	0.560697
	Sig. (bilateral)	0.0470552	4.09855e-08	0.75236	0.54652	0.023533	0.176728	8.22651e-05	0.00812498	9.49262e-05	0.392794	0.179613	0.529414	0.636121	1.28822e-05	0.139551	2.5578e-09	0.997423	0.200844	0.331089	0.0602709	0.00416452	0.430415	3.82005e-11	1.33826e-06	0.000228513	9.16132e-08	1.25516e-08	0.00243012	0.0844633	0.396995	0.0206522	1.56294e-05	0.170244	0.331602	7.0003e-182	0.815338	0.0145646	0.130835	0.0990509	2.10461e-05	0.000316234	0.00171684		8.14675e-08	0.115066	9.47572e-05	3.64767e-05	1.48794e-82
	N	1005	1005	751	998	1005	1005	1005	1005	1005	1005	1005	1005	1005	1005	1005	1005	1005	1005	1005	1005	1005	1005	1005	1005	1005	1005	1005	1005	1005	997	1005	1005	1005	1005	1005	1005	1005	1005	1005	1003	1005	1005	1005	1005	919	953	1005	984
VAR00044	Correlación de Pearson	-0.288145	0.322638	0.222173	0.0193035	-0.127848	0.118633	0.0987681	0.0555407	0.209984	0.106066	0.0318391	-0.26283	-0.130396	-0.113408	-0.0588525	0.323156	0.0989102	0.304044	-0.239678	0.189633	0.0312969	0.0947666	0.136864	0.3965	0.0695816	0.937044	0.545302	0.261668	-0.0672036	0.364808	0.184304	0.264609	0.0564032	0.0133196	-0.106932	0.260806	0.30868	0.0940356	0.0627161	0.366835	0.356795	0.209302	-0.1682	1	-0.129329	0.471867	0.320159	-0.00915956
	Sig. (bilateral)	1.14463e-20	8.87573e-26	7.4861e-10	0.542449	4.81018e-05	0.000163571	0.00171918	0.0784241	1.772e-11	0.000757761	0.313284	2.42926e-17	3.37809e-05	0.000315303	0.0621785	7.3474e-26	0.0016928	6.13628e-23	1.3471e-14	1.3675e-09	0.3216	0.00263581	1.33718e-05	3.53377e-39	0.027399	0	6.33753e-79	3.38801e-17	0.0331528	9.57979e-33	3.95739e-09	1.45545e-17	0.0738928	0.67321	0.000685183	4.33113e-17	1.25504e-23	0.0028451	0.0468458	2.62762e-33	1.54523e-31	2.06523e-11	8.14675e-08		8.43084e-05	5.28743e-54	2.18031e-25	0.774139
	N	1005	1005	751	998	1005	1005	1005	1005	1005	1005	1005	1005	1005	1005	1005	1005	1005	1005	1005	1005	1005	1005	1005	1005	1005	1005	1005	1005	1005	997	1005	1005	1005	1005	1005	1005	1005	1005	1005	1003	1005	1005	1005	1005	919	953	1005	984
VAR00045	Correlación de Pearson	0.637954	-0.27193	0.0469475	-0.0813969	-0.042136	0.0257911	-0.221443	-0.138833	-0.198686	-0.225808	-0.100982	0.0118669	-0.0696003	-0.109136	-0.205799	-0.169297	-0.22723	-0.295825	-0.00987416	-0.102878	-0.0214788	-0.22662	0.0586315	-0.213964	0.0383396	-0.201459	-0.21326	-0.0137608	-0.122047	-0.118121	0.0618777	-0.110454	0.0667392	0.153022	-0.00552196	0.138226	-0.0309525	-0.0266019	-0.091856	-0.0579758	0.00480662	0.0535847	-0.0520173	-0.129329	1	-0.0905846	-0.162337	0.0447597
	Sig. (bilateral)	3.67841e-106	4.82251e-17	0.210538	0.0138862	0.201891	0.434847	1.13408e-11	2.40586e-05	1.23484e-09	4.33816e-12	0.00217706	0.719394	0.034891	0.000920152	3.018e-10	2.43598e-07	3.15821e-12	5.11577e-20	0.76499	0.00179146	0.515487	3.62019e-12	0.0756467	5.61887e-11	0.245596	7.17365e-10	6.5133e-11	0.676964	0.000208323	0.000345257	0.0607836	0.000796166	0.0431039	3.1616e-06	0.867235	2.61281e-05	0.348618	0.420542	0.00532446	0.0793096	0.884304	0.104509	0.115066	8.43084e-05		0.00730202	7.52058e-07	0.176606
	N	919	919	713	913	919	919	919	919	919	919	919	919	919	919	919	919	919	919	919	919	919	919	919	919	919	919	919	919	919	914	919	919	919	919	919	919	919	919	919	917	919	919	919	919	919	876	919	913
VAR00046	Correlación de Pearson	-0.234817	0.125536	0.252956	0.247557	-0.10681	0.25213	0.0776438	-0.0306239	0.111957	0.0671424	0.235011	-0.0194609	0.0108792	0.00748674	0.0296362	0.185676	0.0666949	0.179324	0.0876354	0.071451	-0.0561433	0.0778309	0.0865556	0.223999	0.192362	0.38993	0.316136	0.113301	0.143435	0.415982	0.548136	0.199476	0.0405171	0.00514144	-0.0709872	0.247888	0.116859	0.65438	0.128067	0.762709	0.177705	0.266996	-0.126112	0.471867	-0.0905846	1	0.3389	-0.100031
	Sig. (bilateral)	2.09871e-13	0.000102038	2.78599e-12	9.86508e-15	0.000958503	2.76253e-15	0.0165122	0.344986	0.000535077	0.0382327	2.00303e-13	0.54848	0.737311	0.817454	0.360775	7.70919e-09	0.0395412	2.49197e-08	0.0067889	0.0274074	0.0832245	0.0162529	0.00750541	2.65251e-12	2.1434e-09	5.75956e-36	1.46044e-23	0.00045766	8.78374e-06	5.78799e-41	7.64447e-76	5.21804e-10	0.211423	0.874053	0.0284291	8.23434e-15	0.000300153	1.44887e-117	7.3499e-05	3.42876e-182	3.33848e-08	5.10692e-17	9.47572e-05	5.28743e-54	0.00730202		4.84181e-27	0.00219633
	N	953	953	741	950	953	953	953	953	953	953	953	953	953	953	953	953	953	953	953	953	953	953	953	953	953	953	953	953	953	948	953	953	953	953	953	953	953	953	953	953	953	953	953	953	876	953	953	935
VAR00047	Correlación de Pearson	-0.0775651	0.136151	0.0895936	0.0909732	0.0255735	0.110842	0.43078	0.110165	0.59098	0.0625565	0.214132	0.0463184	0.00328078	-0.017762	0.325582	0.662085	-0.0143216	0.232706	0.07647	0.118012	0.113921	0.0499526	0.287658	0.611223	0.124351	0.289583	0.709321	0.23113	0.0106451	0.23299	0.131767	0.807049	0.0722667	0.0808229	-0.0352185	-0.0386795	0.197116	0.119911	0.468841	0.258837	0.201597	0.00398732	-0.129847	0.320159	-0.162337	0.3389	1	-0.166558
	Sig. (bilateral)	0.0139095	1.48413e-05	0.014045	0.00402352	0.418027	0.000430968	1.14251e-46	0.00046746	1.13123e-95	0.0474093	6.90414e-12	0.142286	0.917267	0.573822	3.01869e-26	8.59718e-128	0.650205	7.97069e-14	0.0153182	0.00017709	0.000295975	0.113513	1.33613e-20	5.4642e-104	7.73064e-05	7.22854e-21	1.63267e-154	1.18208e-13	0.736073	9.31605e-14	2.78568e-05	1.03787e-231	0.0219561	0.0103703	0.26466	0.220522	2.91799e-10	0.000138736	4.64109e-56	8.1164e-17	1.12332e-10	0.899536	3.64767e-05	2.18031e-25	7.52058e-07	4.84181e-27		1.48154e-07
	N	1005	1005	751	998	1005	1005	1005	1005	1005	1005	1005	1005	1005	1005	1005	1005	1005	1005	1005	1005	1005	1005	1005	1005	1005	1005	1005	1005	1005	997	1005	1005	1005	1005	1005	1005	1005	1005	1005	1003	1005	1005	1005	1005	919	953	1005	984
VAR00048	Correlación de Pearson	-0.0144731	-0.158609	0.0539997	0.0950653	0.0219433	-0.0188084	-0.167615	-0.0955133	-0.19626	-0.101339	0.00386763	0.0707203	0.00456135	-0.105626	-0.110568	-0.178539	-0.0668335	-0.11074	-0.00226511	-0.0525695	0.0121463	-0.0319102	-0.145014	-0.232831	-0.0498203	-0.0161121	-0.227036	-0.0646006	0.064922	0.0453053	-0.126443	-0.198083	0.0170393	0.0495799	0.617262	0.117178	-0.0346746	-0.15923	-0.013013	-0.173739	-0.00490698	0.191951	0.560697	-0.00915956	0.0447597	-0.100031	-0.166558	1
	Sig. (bilateral)	0.650224	5.71094e-07	0.14196	0.00292113	0.49174	0.55566	1.23225e-07	0.00270703	5.32944e-10	0.00145745	0.903557	0.0265298	0.886367	0.00090522	0.000511554	1.71258e-08	0.0360676	0.000501294	0.943427	0.0993352	0.703542	0.317327	4.94044e-06	1.40102e-13	0.118339	0.613693	5.71551e-13	0.0427666	0.041742	0.156849	6.97006e-05	3.6586e-10	0.593437	0.120127	2.14017e-104	0.00022983	0.277194	5.15158e-07	0.683494	4.20494e-08	0.877822	1.27789e-09	1.48794e-82	0.774139	0.176606	0.00219633	1.48154e-07
	N	984	984	741	978	984	984	984	984	984	984	984	984	984	984	984	984	984	984	984	984	984	984	984	984	984	984	984	984	984	978	984	984	984	984	984	984	984	984	984	983	984	984	984	984	913	935	984	984
VAR00049	Correlación de Pearson	-0.0870255	0.108732	0.119581	0.0661618	0.0687038	0.123658	0.0468924	0.114074	0.252498	0.0540739	0.114643	-0.0415691	0.0123252	-0.0170529	0.00675442	0.21606	-4.78137e-05	0.201384	-0.122174	0.0925227	0.0949468	-0.000516812	0.114743	0.219219	-0.0499605	0.329761	0.381088	0.220138	-0.097272	0.314644	0.128606	0.241186	0.0471759	0.0194276	-0.189916	0.0971904	0.255736	0.0929799	0.0600273	0.354459	0.228561	0.108214	-0.139764	0.300771	-0.10677	0.260231	0.240335	-0.157151
	Sig. (bilateral)	0.00576836	0.000554509	0.00102575	0.036636	0.0294139	8.48087e-05	0.137402	0.000290452	4.4114e-16	0.0866469	0.000270672	0.187925	0.696345	0.589215	0.830654	4.42503e-12	0.998792	1.17595e-10	0.000103229	0.0033271	0.00258644	0.986944	0.000267306	2.11627e-12	0.113455	6.39956e-27	4.37087e-36	1.70363e-12	0.00202067	2.38044e-24	4.33344e-05	9.10278e-15	0.135038	0.538437	1.2912e-09	0.00203844	1.80323e-16	0.00317414	0.0571296	4.62069e-31	2.23316e-13	0.000589481	8.70463e-06	1.84955e-22	0.00118867	3.24004e-16	1.13588e-14	7.26341e-07
	N	1005	1005	751	998	1005	1005	1005	1005	1005	1005	1005	1005	1005	1005	1005	1005	1005	1005	1005	1005	1005	1005	1005	1005	1005	1005	1005	1005	1005	997	1005	1005	1005	1005	1005	1005	1005	1005	1005	1003	1005	1005	1005	1005	919	953	1005	984
VAR00050	Correlación de Pearson	-0.164732	0.31877	0.0832223	-0.117019	-0.117297	0.00976843	0.259466	0.0957387	0.221599	0.392594	-0.136301	-0.224132	-0.0819565	0.0110531	0.186232	0.285773	0.350989	0.513705	-0.142834	0.240125	-0.0264011	0.350204	0.139768	0.518258	0.0860192	0.64239	0.572037	0.232385	0.0238463	0.107613	0.146451	0.243394	-0.0352936	0.0564656	-0.0245109	0.0760269	0.312915	0.122243	0.136603	0.190204	0.332095	0.00199175	-0.0996869	0.643006	-0.0762765	0.223172	0.33407	-0.0434482
	Sig. (bilateral)	1.50707e-07	3.59331e-25	0.0225595	0.000211515	0.000193963	0.757095	6.334e-17	0.00237926	1.2045e-12	2.22669e-38	1.45208e-05	6.56587e-13	0.00934131	0.726356	2.70379e-09	2.42799e-20	1.65616e-30	9.1272e-69	5.47351e-06	1.19954e-14	0.403119	2.27444e-30	8.69864e-06	3.64524e-70	0.00635993	4.88827e-118	2.08503e-88	8.63993e-14	0.450168	0.000665194	3.1293e-06	5.10167e-15	0.263642	0.0735736	0.437639	0.015923	2.87257e-24	0.000102296	1.38922e-05	1.26502e-09	2.66242e-27	0.949716	0.0015551	2.48355e-118	0.0207477	3.20301e-12	1.26043e-27	0.173252
	N	1005	1005	751	998	1005	1005	1005	1005	1005	1005	1005	1005	1005	1005	1005	1005	1005	1005	1005	1005	1005	1005	1005	1005	1005	1005	1005	1005	1005	997	1005	1005	1005	1005	1005	1005	1005	1005	1005	1003	1005	1005	1005	1005	919	953	1005	984
VAR00051	Correlación de Pearson	-0.163068	0.286861	-0.0692055	-0.170524	-0.113989	-0.0442501	0.460793	0.20723	0.295945	0.579986	-0.102656	-0.149645	-0.0545223	-0.0340654	0.36052	0.4379	0.497085	0.708027	0.0339278	0.40072	-0.0693648	0.486104	0.290589	0.739	-0.0307623	0.248675	0.644531	0.00879557	-0.13541	0.0101614	0.154538	0.355147	-0.144557	-0.0219487	-0.0820083	-0.141367	0.0374348	0.0859552	0.164777	0.160872	0.0678927	-0.165869	-0.10214	0.302452	-0.107709	0.168894	0.439569	-0.286841
	Sig. (bilateral)	2.0153e-07	1.721e-20	0.0580067	5.95827e-08	0.000293522	0.160991	5.65852e-54	3.27827e-11	9.17076e-22	2.12883e-91	0.00111826	1.88885e-06	0.0840623	0.280632	3.28594e-32	2.45765e-48	7.74688e-64	1.038e-153	0.28258	4.70674e-40	0.0278852	9.99406e-61	5.23356e-21	3.07249e-174	0.329939	1.24818e-15	4.60591e-119	0.780634	1.65292e-05	0.748623	8.53857e-07	3.04501e-31	4.20087e-06	0.487037	0.00929652	6.84002e-06	0.235746	0.00639934	1.49517e-07	3.02487e-07	0.0313878	1.23357e-07	0.00118504	1.05144e-22	0.0010744	1.56493e-07	9.86008e-49	4.31059e-20
	N	1005	1005	751	998	1005	1005	1005	1005	1005	1005	1005	1005	1005	1005	1005	1005	1005	1005	1005	1005	1005	1005	1005	1005	1005	1005	1005	1005	1005	997	1005	1005	1005	1005	1005	1005	1005	1005	1005	1003	1005	1005	1005	1005	919	953	1005	984
VAR00052	Correlación de Pearson	-0.019214	0.071549	0.103105	-0.0317149	0.136578	0.118308	-0.00655205	-0.112295	0.0259987	-0.0944935	0.0260398	-0.0366682	0.0446801	-0.00305906	-0.0539296	0.0437932	-0.0466239	-0.128087	-0.138076	-0.00988671	0.138465	-0.0132362	0.0978945	-0.0743684	0.152101	-0.00497005	-0.0768266	0.285319	0.0329057	-0.121918	0.0767191	0.0324341	0.443066	0.240002	-0.0598821	0.0327516	0.307557	0.0778248	0.25074	0.0570034	0.303991	0.111868	-0.0654611	0.0702612	0.0920233	0.152994	0.216268	0.00147994
	Sig. (bilateral)	0.542913	0.0233101	0.00467867	0.316872	1.39442e-05	0.000170514	0.835654	0.000361359	0.410328	0.00271231	0.409588	0.245483	0.156957	0.92284	0.0874924	0.165363	0.13967	4.65492e-05	1.11868e-05	0.754248	1.05607e-05	0.675137	0.00188979	0.0183767	1.27203e-06	0.874958	0.0148463	2.80158e-20	0.297341	0.000113771	0.0149873	0.304322	1.43055e-49	1.23855e-14	0.0577349	0.299611	1.84873e-23	0.0135926	7.13306e-16	0.0711493	6.24812e-23	0.000380636	0.0379982	0.0259217	0.0052413	2.08709e-06	4.21706e-12	0.963019
	N	1005	1005	751	998	1005	1005	1005	1005	1005	1005	1005	1005	1005	1005	1005	1005	1005	1005	1005	1005	1005	1005	1005	1005	1005	1005	1005	1005	1005	997	1005	1005	1005	1005	1005	1005	1005	1005	1005	1003	1005	1005	1005	1005	919	953	1005	984
[truncated: 4 more columns]
