# Supplementary material for: Identification, introgression, and validation of fruit volatile QTLs from a red-fruited wild tomato species
Source: J Exp Bot. 2016 Dec 31;68(3):429–42. doi: 10.1093/jxb/erw455 (PMC5444475; doi:10.1093/jxb/erw455)
Supplement: supplementary_table_S4 [file erw455_suppl_supplementary_table_S4.xls]

## Sheet: QTL_volatiles_summary
		#	Chrom	Markr	Position	LOD Score	Additive	Dominance	R2	TR2	S
(E)-2-heptenal	2	#	Chrom	Markr	Position	LOD Score	Additive	Dominance	R2	TR2	S
(E)-2-heptenal	2	1	1	4	14.71	5.288	0.1746	0	0.1079	0.3823	25.2457
(E)-2-heptenal	2	2	1	5	17.91	4.8935	0.1656	0	0.097	0.3714	24.3052
(E)-2-heptenal	2	3	3	22	109.61	2.6223	-0.1198	0	0.0501	0.3648	23.4454
(E)-2-heptenal	2	4	3	24	122.21	2.953	-0.1323	0	0.0614	0.3761	25.1017
(E)-2-heptenal	2	5	4	25	123.91	4.457	-0.4346	0	0.1698	0.4556	1.1442
(E)-2-heptenal	2	6	7	17	93.21	3.0767	0.1394	0	0.0656	0.3551	21.3516
(E)-2-heptenal	2	7	7	20	104.91	4.3275	0.1581	0	0.0869	0.3764	21.2699
(E)-2-heptenal	2	8	9	15	104.11	2.8177	-0.1318	0	0.0597	0.361	23.9882
(E)-2-heptenal	2	9	9	17	111.01	3.5752	-0.1446	0	0.0737	0.3751	24.6432
(E)-2-heptenal	2	10	12	5	17.71	2.7254	0.2435	0	0.054	0.4216	7.9202
(E)-2-heptenal	3	#	Chrom	Markr	Position	LOD Score	Additive	Dominance	R2	TR2	S
(E)-2-heptenal	3	1	1	4	15.71	11.8444	0.3785	0	0.2488	0.4726	14.7427
(E)-2-heptenal	3	2	1	5	17.91	11.4528	0.3646	0	0.2334	0.4573	11.9717
(E)-2-heptenal	3	3	3	17	88.91	2.9794	-0.1906	0	0.0583	0.4381	8.0301
(E)-2-heptenal	3	4	9	7	41.61	3.2007	-0.1857	0	0.0596	0.4358	6.9175
(E)-2-heptenal	3	5	11	17	98.51	2.9417	-0.1703	0	0.0513	0.4292	8.1739
(E)-2-hexenal	2	#	Chrom	Markr	Position	LOD Score	Additive	Dominance	R2	TR2	S
(E)-2-hexenal	2	1	1	4	15.71	6.3225	0.2326	0	0.1485	0.3565	55.2303
(E)-2-hexenal	2	2	1	5	19.91	7.3807	0.2461	0	0.1624	0.3704	52.2429
(E)-2-hexenal	2	3	1	6	21.11	7.3867	0.245	0	0.161	0.3689	54.4219
(E)-2-hexenal	2	4	1	7	23.31	7.2394	0.2454	0	0.1598	0.3678	54.5289
(E)-2-hexenal	2	5	1	9	31.11	3.9963	0.1909	0	0.0955	0.3035	91.6458
(E)-2-hexenal	2	6	7	7	37.91	3.2242	-0.1594	0	0.0668	0.3545	51.4401
(E)-2-hexenal	2	7	10	2	11.01	3.3606	0.1672	0	0.0747	0.3658	52.0508
(E)-2-hexenal	3	#	Chrom	Markr	Position	LOD Score	Additive	Dominance	R2	TR2	S
(E)-2-hexenal	3	1	1	4	15.71	19.5573	0.5887	0	0.4359	0.5268	1.1823
(E)-2-hexenal	3	2	1	5	18.91	10.6739	0.519	0	0.2223	0.5368	2.1125
(E)-2-hexenal	3	3	1	7	23.31	8.7447	0.4392	0	0.181	0.4955	4.1307
(E)-2-hexenal	3	4	3	18	93.91	4.0044	-0.2709	0	0.0879	0.502	1.6647
(E)-2-hexenal	3	5	3	20	100.81	2.8826	-0.2361	0	0.0667	0.4808	0.9898
(E)-2-hexenal	3	6	11	16	97.51	4.1019	-0.301	0	0.0752	0.476	3.0659
(E)-2-methyl-2-butenal	2	#	Chrom	Markr	Position	LOD Score	Additive	Dominance	R2	TR2	S
(E)-2-methyl-2-butenal	2	1	1	5	16.91	2.5499	-0.1549	0	0.0578	0.2526	9.2442
(E)-2-methyl-2-butenal	2	2	9	14	99.61	5.6241	-0.257	0	0.1544	0.2888	9.5967
(E)-2-methyl-2-butenal	2	3	9	17	114.01	3.4769	-0.1979	0	0.0945	0.2288	4.3758
(E)-2-methyl-2-butenal	3	#	Chrom	Markr	Position	LOD Score	Additive	Dominance	R2	TR2	S
(E)-2-methyl-2-butenal	3	1	4	15	70.71	2.7821	-0.2084	0	0.0727	0.197	5.469
(E)-2-octenal	2	#	Chrom	Markr	Position	LOD Score	Additive	Dominance	R2	TR2	S
(E)-2-octenal	2	1	1	31	124.01	3.5345	-0.1979	0	0.0797	0.3356	0.5799
(E)-2-octenal	2	2	5	2	6.01	2.6116	-0.1656	0	0.0548	0.3293	0.7557
(E)-2-octenal	2	3	7	17	93.21	4.0492	0.2076	0	0.09	0.3186	0.165
(E)-2-octenal	2	4	7	18	98.41	4.2556	0.218	0	0.0987	0.3272	0.7258
(E)-2-octenal	2	5	7	19	104.21	4.8879	0.232	0	0.1099	0.3385	0.6924
(E)-2-octenal	2	6	9	7	49.61	3.7659	-0.2325	0	0.1099	0.3736	1.2683
(E)-2-octenal	3	#	Chrom	Markr	Position	LOD Score	Additive	Dominance	R2	TR2	S
(E)-2-octenal	3	1	3	13	68.41	2.5294	-0.1924	0	0.0585	0.2991	3.0147
(E)-2-octenal	3	2	3	15	81.61	3.5009	-0.2211	0	0.0799	0.3205	1.0229
(E)-2-octenal	3	3	3	16	84.41	3.5259	-0.2185	0	0.0769	0.3174	0.8999
(E)-2-octenal	3	4	9	7	48.61	5.1205	-0.2947	0	0.1437	0.3677	0.123
(E)-2-pentenal	2	#	Chrom	Markr	Position	LOD Score	Additive	Dominance	R2	TR2	S
(E)-2-pentenal	2	1	9	15	101.11	3.5613	-0.1458	0	0.0897	0.2269	7.3232
(E)-2-pentenal	3	#	Chrom	Markr	Position	LOD Score	Additive	Dominance	R2	TR2	S
(E)-2-pentenal	3	1	1	1	3.01	3.6137	0.2367	0	0.0882	0.2311	13.3175
(E)-2-pentenal	3	2	1	4	14.71	7.6041	0.3446	0	0.1916	0.3345	27.5836
(E)-2-pentenal	3	3	1	8	24.21	4.3256	0.2524	0	0.1028	0.2457	19.6437
(E)-2-pentenal	3	4	1	9	30.11	3.2732	0.2218	0	0.0805	0.2234	16.9063
(E.E)-2.4-decadienal	2	#	Chrom	Markr	Position	LOD Score	Additive	Dominance	R2	TR2	S
(E.E)-2.4-decadienal	2	1	1	37	146.21	3.0981	-0.2591	0	0.0729	0.319	1.8983
(E.E)-2.4-decadienal	2	2	2	19	71.91	3.4754	-0.2643	0	0.0752	0.3102	1.6147
(E.E)-2.4-decadienal	2	3	9	15	104.11	3.388	-0.2671	0	0.0792	0.312	0.9999
(E.E)-2.4-decadienal	2	4	9	17	113.01	3.6872	-0.2771	0	0.0852	0.318	1.4483
(E.E)-2.4-decadienal	2	5	9	18	116.51	3.4373	-0.2662	0	0.0787	0.3114	0.9965
(E.E)-2.4-decadienal	2	6	12	5	18.71	2.6115	0.4907	0	0.0735	0.3276	0.7959
(E.E)-2.4-decadienal	2	7	12	13	75.51	3.5577	0.2902	0	0.0912	0.3294	1.632
(E.E)-2.4-decadienal	3	#	Chrom	Markr	Position	LOD Score	Additive	Dominance	R2	TR2	S
(E.E)-2.4-decadienal	3	1	2	13	44.41	2.8604	-0.2825	0	0.0641	0.3524	16.429
(E.E)-2.4-decadienal	3	2	9	5	25.81	3.2391	-0.296	0	0.0724	0.3239	20.0837
(E.E)-2.4-decadienal	3	3	9	7	44.61	4.8228	-0.3935	0	0.1262	0.3778	14.0054
(E.E)-2.4-decadienal	3	4	11	8	46.41	3.105	0.3713	0	0.0627	0.3342	22.7627
(E.E)-2.4-decadienal	3	5	11	17	98.51	3.1799	-0.293	0	0.0648	0.3369	22.5093
(E.E)-2.4-hexadienal	2	#	Chrom	Markr	Position	LOD Score	Additive	Dominance	R2	TR2	S
(E.E)-2.4-hexadienal	2	1	1	6	22.11	8.7653	0.3174	0	0.2112	0.3239	26.9046
(E.E)-2.4-hexadienal	2	2	1	7	23.31	8.8113	0.3237	0	0.2161	0.3287	26.1106
(E.E)-2.4-hexadienal	2	3	1	18	86.51	2.8771	-0.1811	0	0.0678	0.3024	32.3326
(E.E)-2.4-hexadienal	2	4	1	39	157.41	3.3349	0.2038	0	0.0872	0.2815	45.7723
(E.E)-2.4-hexadienal	2	5	1	42	165.51	4.66	0.2173	0	0.1008	0.2951	30.7168
(E.E)-2.4-hexadienal	3	#	Chrom	Markr	Position	LOD Score	Additive	Dominance	R2	TR2	S
(E.E)-2.4-hexadienal	3	1	1	5	16.91	25.9061	1.2658	0	0.5152	0.5485	35.6618
(E.E)-2.4-hexadienal	3	2	1	7	23.31	16.6015	1.0996	0	0.3929	0.4262	98.565
(E.E)-2.4-hexadienal	3	3	3	15	80.61	2.5249	-0.3465	0	0.0391	0.5365	15.9804
(E.E)-2.4-hexadienal	3	4	3	18	94.91	3.384	-0.3938	0	0.0498	0.5472	25.0416
(Z)-3-hexenal	2	#	Chrom	Markr	Position	LOD Score	Additive	Dominance	R2	TR2	S
(Z)-3-hexenal	2	1	1	6	21.11	8.7735	0.308	0	0.2	0.3682	39.4558
(Z)-3-hexenal	2	2	1	7	23.31	8.7211	0.3097	0	0.1996	0.3679	34.5764
(Z)-3-hexenal	2	3	1	18	85.51	2.7419	-0.1676	0	0.0595	0.3379	49.5315
(Z)-3-hexenal	2	4	1	39	155.41	4.5793	0.2301	0	0.1105	0.3286	64.8717
(Z)-3-hexenal	2	5	1	42	165.51	5.6135	0.2322	0	0.1146	0.3328	49.8821
(Z)-3-hexenal	2	6	5	16	99.81	2.74	-0.1608	0	0.0562	0.3388	42.0525
(Z)-3-hexenal	3	#	Chrom	Markr	Position	LOD Score	Additive	Dominance	R2	TR2	S
(Z)-3-hexenal	3	1	1	5	16.91	26.2146	1.0854	0	0.5077	0.5615	11.7081
(Z)-3-hexenal	3	2	1	6	21.11	22.3394	1.0288	0	0.4759	0.5297	15.5105
(Z)-3-hexenal	3	3	1	7	23.31	17.7794	0.9375	0	0.3914	0.4453	36.4667
(Z)-3-hexenal	3	4	1	16	73.21	2.6634	-0.2903	0	0.0382	0.5628	8.708
(Z)-3-hexenal	3	5	3	18	95.91	3.5233	-0.3349	0	0.0508	0.5594	10.9931
1-nitro-2-phenylethane	2	#	Chrom	Markr	Position	LOD Score	Additive	Dominance	R2	TR2	S
1-nitro-2-phenylethane	2	1	4	20	99.31	6.5848	1.0023	0	0.1258	0.416	1.1617
1-nitro-2-phenylethane	2	2	5	20	117.41	2.8065	0.5226	0	0.0475	0.4554	0.609
1-nitro-2-phenylethane	2	3	7	4	21.91	2.5949	0.5309	0	0.0468	0.4101	1.3342
1-nitro-2-phenylethane	2	4	8	8	61.81	11.0712	1.2046	0	0.2449	0.4408	1.7047
1-nitro-2-phenylethane	2	5	9	5	26.81	6.6954	-0.8002	0	0.1134	0.5213	0.6546
1-nitro-2-phenylethane	2	6	9	6	34.21	5.6634	-0.7525	0	0.1003	0.5082	1.3017
1-nitro-2-phenylethane	3	#	Chrom	Markr	Position	LOD Score	Additive	Dominance	R2	TR2	S
1-nitro-2-phenylethane	3	1	1	31	125.01	2.6292	0.5641	0	0.0568	0.4032	1.0819
1-nitro-2-phenylethane	3	2	3	10	53.31	3.7666	-0.6621	0	0.0801	0.4085	0.6709
1-nitro-2-phenylethane	3	3	4	21	100.91	3.2992	0.6826	0	0.0661	0.4001	1.2933
1-nitro-2-phenylethane	3	4	4	22	105.81	2.88	0.7369	0	0.0683	0.4023	0.6644
1-nitro-2-phenylethane	3	5	5	20	123.41	5.3195	0.7626	0	0.1056	0.4012	1.1647
1-nitro-2-phenylethane	3	6	5	21	126.01	5.4414	0.7856	0	0.1127	0.4083	1.6666
1-nitro-2-phenylethane	3	7	7	4	21.91	2.7275	0.5222	0	0.0492	0.4387	2.7081
1-nitro-2-phenylethane	3	8	8	8	57.81	6.3907	0.8516	0	0.1368	0.4297	3.0155
1-nitro-2-phenylethane	3	9	9	6	38.21	2.7559	-0.5566	0	0.0583	0.4478	2.9061
1-nitro-2-phenylethane	3	10	9	7	46.61	3.2209	-0.6466	0	0.0783	0.4678	0.3816
1-pentanol	2	#	Chrom	Markr	Position	LOD Score	Additive	Dominance	R2	TR2	S
1-pentanol	2	1	1	32	125.91	2.6689	-0.1767	0	0.0574	0.3184	2.226
1-pentanol	2	2	7	17	93.21	3.8836	0.2234	0	0.0903	0.3024	3.0166
1-pentanol	2	3	7	18	97.41	3.6612	0.2219	0	0.0902	0.3023	2.5651
1-pentanol	2	4	7	20	104.91	5.0718	0.248	0	0.1127	0.3248	1.6138
1-pentanol	2	5	9	17	110.01	2.8294	-0.1784	0	0.0597	0.315	2.4393
1-pentanol	2	6	12	13	70.51	2.9744	0.1889	0	0.0653	0.3209	2.5764
1-pentanol	3	#	Chrom	Markr	Position	LOD Score	Additive	Dominance	R2	TR2	S
1-pentanol	3	1	11	17	101.51	2.6572	-0.1931	0	0.0722	0.2083	10.3193
1-pentanol	3	2	12	5	18.71	2.6222	0.4234	0	0.0909	0.2345	8.907
1-penten-3-ol	2	#	Chrom	Markr	Position	LOD Score	Additive	Dominance	R2	TR2	S
1-penten-3-ol	2	1	4	24	121.31	2.692	-0.2577	0	0.0608	0.3143	0.7485
1-penten-3-ol	2	2	9	13	94.51	3.6152	-0.1574	0	0.0845	0.3159	2.2495
1-penten-3-ol	2	3	9	15	101.11	6.1409	-0.1962	0	0.1306	0.3621	0.754
1-penten-3-ol	2	4	10	3	15.01	4.5801	0.1701	0	0.0947	0.3609	1.084
1-penten-3-ol	2	5	12	3	13.11	3.7475	0.2391	0	0.0953	0.3637	0.1245
1-penten-3-ol	2	6	12	4	17.01	4.4489	0.3109	0	0.0978	0.3661	0.5241
1-penten-3-ol	2	7	12	5	19.71	5.1358	0.3829	0	0.14	0.4084	0.2262
1-penten-3-ol	3	#	Chrom	Markr	Position	LOD Score	Additive	Dominance	R2	TR2	S
1-penten-3-ol	3	1	1	4	13.71	9.5182	0.3728	0	0.2199	0.3784	84.7369
1-penten-3-ol	3	2	1	5	17.91	8.8837	0.3584	0	0.2067	0.3652	81.7758
1-penten-3-ol	3	3	1	8	24.21	7.5872	0.331	0	0.1711	0.3297	49.6221
1-penten-3-ol	3	4	2	14	48.61	2.9908	-0.1885	0	0.0579	0.3416	62.7764
1-penten-3-one	2	#	Chrom	Markr	Position	LOD Score	Additive	Dominance	R2	TR2	S
1-penten-3-one	2	1	9	15	101.11	4.0249	-0.1584	0	0.0955	0.2879	2.8591
1-penten-3-one	2	2	11	18	109.61	3.1254	0.1438	0	0.0785	0.29	2.3224
1-penten-3-one	2	3	12	7	28.91	2.6472	0.1769	0	0.0577	0.2756	2.7937
1-penten-3-one	3	#	Chrom	Markr	Position	LOD Score	Additive	Dominance	R2	TR2	S
1-penten-3-one	3	1	1	4	14.71	7.4201	0.2913	0	0.1949	0.3278	8.754
1-penten-3-one	3	2	1	8	26.21	3.9824	0.2109	0	0.1063	0.2391	7.7486
1-penten-3-one	3	3	3	16	85.41	4.342	-0.2081	0	0.0981	0.2874	7.4755
1-penten-3-one	3	4	3	17	86.91	4.3263	-0.2075	0	0.0972	0.2865	7.5966
2-ethylfuran	2	#	Chrom	Markr	Position	LOD Score	Additive	Dominance	R2	TR2	S
2-ethylfuran	2	1	1	4	15.71	8.6626	0.3036	0	0.2174	0.3263	11.6736
2-ethylfuran	2	2	1	5	18.91	9.9104	0.3227	0	0.2464	0.3553	12.2469
2-ethylfuran	2	3	1	7	22.31	10.7837	0.3256	0	0.247	0.356	10.1048
2-ethylfuran	2	4	1	18	84.51	3.9146	-0.1875	0	0.0822	0.3378	11.8309
2-ethylfuran	2	5	1	39	161.41	3.638	0.1835	0	0.0798	0.3183	17.1742
2-ethylfuran	2	6	1	42	166.51	4.7512	0.2028	0	0.0986	0.3371	11.8013
2-ethylfuran	2	7	10	2	10.01	3.0406	0.1625	0	0.062	0.3947	9.5722
2-ethylfuran	3	#	Chrom	Markr	Position	LOD Score	Additive	Dominance	R2	TR2	S
2-ethylfuran	3	1	1	5	16.91	28.1847	1.0853	0	0.5362	0.5861	4.0778
2-ethylfuran	3	2	1	6	21.11	24.3328	1.0384	0	0.512	0.5619	8.0801
2-ethylfuran	3	3	1	7	23.31	19.1231	0.944	0	0.4194	0.4694	22.2781
2-ethylfuran	3	4	1	16	74.21	3.3273	-0.3127	0	0.0468	0.5878	2.5489
2-ethylfuran	3	5	3	18	95.91	3.7935	-0.3309	0	0.0522	0.582	3.6866
2-ethylhexanoicacid	2	#	Chrom	Markr	Position	LOD Score	Additive	Dominance	R2	TR2	S
2-ethylhexanoicacid	2	1	1	1	3.01	3.0916	-0.2317	0	0.0757	0.2129	0.7227
2-ethylhexanoicacid	2	2	1	2	7.81	3.3186	-0.2509	0	0.0873	0.2246	1.0374
2-ethylhexanoicacid	2	3	2	25	108.41	2.6723	0.2219	0	0.0706	0.2197	0.8192
2-ethylhexanoicacid	2	4	2	26	113.51	2.6923	0.2165	0	0.0671	0.2162	0.8419
2-ethylhexanoicacid	3	#	Chrom	Markr	Position	LOD Score	Additive	Dominance	R2	TR2	S
2-isobutylthiazole	2	#	Chrom	Markr	Position	LOD Score	Additive	Dominance	R2	TR2	S
2-isobutylthiazole	2	1	1	17	83.31	2.9265	0.4254	0	0.0749	0.2207	22.5831
2-isobutylthiazole	2	2	3	18	95.91	3.5071	-0.494	0	0.0976	0.2389	14.9936
2-isobutylthiazole	2	3	3	19	97.91	3.5078	-0.4904	0	0.0961	0.2374	14.734
2-isobutylthiazole	2	4	9	6	40.21	3.625	-0.4693	0	0.0875	0.3005	12.2084
2-isobutylthiazole	3	#	Chrom	Markr	Position	LOD Score	Additive	Dominance	R2	TR2	S
2-isobutylthiazole	3	1	1	27	105.31	6.5543	0.688	0	0.1566	0.3879	6.3764
2-isobutylthiazole	3	2	1	29	112.11	4.7589	0.5785	0	0.1109	0.3422	7.2116
2-isobutylthiazole	3	3	3	14	75.91	3.224	-0.4705	0	0.0718	0.3278	7.7909
2-isobutylthiazole	3	4	3	15	82.61	4.1677	-0.52	0	0.0905	0.3465	5.2095
2-isobutylthiazole	3	5	3	16	85.41	4.8066	-0.5452	0	0.0988	0.3548	7.0042
2-isobutylthiazole	3	6	3	18	92.91	3.287	-0.4706	0	0.0759	0.3319	5.7712
2-methylbutanal	2	#	Chrom	Markr	Position	LOD Score	Additive	Dominance	R2	TR2	S
2-methylbutanal	2	1	1	4	15.71	3.8216	-0.2129	0	0.0918	0.2925	0.0549
2-methylbutanal	2	2	1	5	18.91	4.1797	-0.2246	0	0.1015	0.3021	0.102
2-methylbutanal	2	3	1	8	25.21	4.9232	-0.2355	0	0.1132	0.3139	0.3452
2-methylbutanal	2	4	1	10	34.01	5.1173	-0.2436	0	0.1218	0.3225	1.261
2-methylbutanal	2	5	2	23	88.81	2.5938	0.1677	0	0.0581	0.3063	0.292
2-methylbutanal	2	6	6	8	48.11	3.8402	-0.2109	0	0.092	0.3164	0.4202
2-methylbutanal	2	7	6	9	56.61	3.3779	-0.1949	0	0.0789	0.3033	0.2662
2-methylbutanal	2	8	10	8	54.01	2.7119	0.1802	0	0.0671	0.3171	0.1036
2-methylbutanal	2	9	10	9	58.41	2.5701	0.1686	0	0.0586	0.3085	0.2503
2-methylbutanal	2	10	10	10	66.61	2.5506	0.1706	0	0.0578	0.3078	0.8817
2-methylbutanal	3	#	Chrom	Markr	Position	LOD Score	Additive	Dominance	R2	TR2	S
2-methylbutanal	3	1	1	35	139.51	2.5431	0.296	0	0.0621	0.2126	0.8844
2-methylbutanal	3	2	6	7	40.01	3.5773	-0.528	0	0.1149	0.2442	0.8976
2-methylbutanol	2	#	Chrom	Markr	Position	LOD Score	Additive	Dominance	R2	TR2	S
2-methylbutanol	2	1	6	6	37.31	4.227	-0.4747	0	0.097	0.286	0.3401
2-methylbutanol	2	2	6	8	46.11	6.4938	-0.5889	0	0.1478	0.3367	0.655
2-methylbutanol	2	3	6	9	56.61	3.5836	-0.4411	0	0.0838	0.2728	0.5699
2-methylbutanol	2	4	9	14	98.61	3.1354	-0.4247	0	0.0766	0.3416	0.544
2-methylbutanol	2	5	9	15	103.11	2.8449	-0.3945	0	0.0663	0.3314	0.5643
2-methylbutanol	2	6	10	8	56.01	6.6868	0.6083	0	0.1591	0.3407	0.1851
2-methylbutanol	2	7	10	9	59.41	6.9506	0.6263	0	0.1672	0.3487	0.0552
2-methylbutanol	2	8	10	10	66.61	5.4406	0.5359	0	0.1211	0.3026	1.1269
2-methylbutanol	2	9	10	15	92.81	2.9798	0.4218	0	0.0654	0.385	1.0526
2-methylbutanol	2	10	10	18	112.51	2.5403	0.3595	0	0.0533	0.3729	1.626
2-methylbutanol	3	#	Chrom	Markr	Position	LOD Score	Additive	Dominance	R2	TR2	S
2-methylbutanol	3	1	5	14	88.81	3.3686	0.3193	0	0.0713	0.2986	187.723
2-methylbutanol	3	2	6	9	57.61	3.4528	-0.3386	0	0.0807	0.2931	204.738
2-methylbutanol	3	3	6	12	67.91	4.2842	-0.3885	0	0.1039	0.3163	174.07
2-methylbutanol	3	4	10	9	59.41	7.6804	0.5082	0	0.1816	0.3165	226.349
2-methylbutanol	3	5	10	10	66.61	6.8416	0.4763	0	0.1581	0.293	207.379
2-methylpropanal	2	#	Chrom	Markr	Position	LOD Score	Additive	Dominance	R2	TR2	S
2-methylpropanal	2	1	7	9	46.81	2.6545	0.4142	0	0.0708	0.2187	5.1901
2-methylpropanal	3	#	Chrom	Markr	Position	LOD Score	Additive	Dominance	R2	TR2	S
2-methylpropanal	3	1	1	29	111.11	2.5931	0.1446	0	0.0707	0.2073	9.3861
2-pentylfuran	2	#	Chrom	Markr	Position	LOD Score	Additive	Dominance	R2	TR2	S
2-pentylfuran	2	1	1	32	126.91	4.4962	-0.2422	0	0.1033	0.3721	1.3748
2-pentylfuran	2	2	1	34	138.81	3.3868	-0.203	0	0.0717	0.3405	1.0438
2-pentylfuran	2	3	4	13	61.71	3.7411	-0.2195	0	0.0789	0.3561	2.3128
2-pentylfuran	2	4	7	20	104.91	4.4723	0.2331	0	0.0953	0.3614	1.4269
2-pentylfuran	2	5	12	11	61.11	2.6173	0.1877	0	0.061	0.3507	2.2906
2-pentylfuran	2	6	12	13	70.51	3.1834	0.1962	0	0.067	0.3567	2.0447
2-pentylfuran	2	7	12	14	82.51	2.5289	0.1859	0	0.0616	0.3513	3.5944
2-pentylfuran	3	#	Chrom	Markr	Position	LOD Score	Additive	Dominance	R2	TR2	S
2-pentylfuran	3	1	2	18	68.81	2.5029	-0.1956	0	0.0515	0.3383	2.7046
2-pentylfuran	3	2	3	16	84.41	5.9497	-0.325	0	0.1399	0.3666	3.0664
2-pentylfuran	3	3	9	6	40.21	2.6347	-0.2131	0	0.0627	0.3476	2.6198
2-pentylfuran	3	4	9	7	43.61	2.7218	-0.2237	0	0.0689	0.3538	1.2949
2-pentylfuran	3	5	12	5	18.71	3.3562	0.5061	0	0.0909	0.3682	2.3217
2-phenylethanol	2	#	Chrom	Markr	Position	LOD Score	Additive	Dominance	R2	TR2	S
2-phenylethanol	2	1	3	25	128.91	5.7915	0.3992	0	0.1064	0.4922	0.592
2-phenylethanol	2	2	3	26	132.01	6.1632	0.4164	0	0.1148	0.5006	0.6505
2-phenylethanol	2	3	3	27	135.11	5.9022	0.41	0	0.1105	0.4963	1.4181
2-phenylethanol	2	4	3	28	139.81	4.7709	0.3759	0	0.0899	0.4757	1.1995
2-phenylethanol	2	5	4	20	99.31	9.8257	0.5978	0	0.1793	0.4919	0.3385
2-phenylethanol	2	6	4	22	105.81	5.9125	0.5757	0	0.1475	0.4601	1.4613
2-phenylethanol	2	7	8	6	47.01	6.0737	0.4353	0	0.1276	0.4236	0.4193
2-phenylethanol	2	8	8	8	60.81	11.7073	0.5944	0	0.2349	0.5309	0.0235
2-phenylethanol	2	9	8	15	108.61	2.9209	0.2868	0	0.0512	0.5221	0.0608
2-phenylethanol	2	10	9	4	24.51	3.1273	-0.2888	0	0.0566	0.4809	0.232
2-phenylethanol	2	11	9	5	26.81	3.1165	-0.287	0	0.0559	0.4802	0.3217
2-phenylethanol	2	12	12	14	83.51	3.3176	-0.3084	0	0.0635	0.4868	0.3856
2-phenylethanol	2	13	12	15	86.41	3.217	-0.2978	0	0.059	0.4823	0.3883
2-phenylethanol	3	#	Chrom	Markr	Position	LOD Score	Additive	Dominance	R2	TR2	S
2-phenylethanol	3	1	1	29	109.11	5.3558	0.5189	0	0.1171	0.3937	0.35
2-phenylethanol	3	2	1	30	115.31	3.4261	0.4024	0	0.0789	0.3554	0.4783
2-phenylethanol	3	3	1	31	123.01	2.8831	0.3877	0	0.0736	0.3502	0.0255
2-phenylethanol	3	4	5	21	128.01	3.8202	0.3606	0	0.0775	0.3777	0.5698
2-phenylethanol	3	5	8	6	49.01	3.7225	0.3772	0	0.0831	0.3487	0.1908
2-phenylethanol	3	6	8	8	55.81	5.8014	0.4689	0	0.1279	0.3935	0.2942
2-phenylethanol	3	7	8	17	119.01	4.3581	0.4071	0	0.098	0.3926	1.0205
3-methylbutanal	2	#	Chrom	Markr	Position	LOD Score	Additive	Dominance	R2	TR2	S
3-methylbutanal	2	1	1	1	3.01	4.6102	-0.3443	0	0.0888	0.406	0.4717
3-methylbutanal	2	2	1	2	9.81	6.0718	-0.4042	0	0.1195	0.4367	0.4699
3-methylbutanal	2	3	1	4	14.71	7.4791	-0.4455	0	0.1506	0.4677	0.4655
3-methylbutanal	2	4	1	5	17.91	7.4329	-0.4377	0	0.1473	0.4645	0.4492
3-methylbutanal	2	5	1	6	21.11	6.7993	-0.4115	0	0.1306	0.4478	0.5878
3-methylbutanal	2	6	1	26	100.81	4.9941	0.3599	0	0.0978	0.4278	0.7402
3-methylbutanal	2	7	1	27	106.31	6.248	0.3963	0	0.1189	0.4489	0.4686
3-methylbutanal	2	8	1	28	107.71	6.3367	0.4006	0	0.1206	0.4506	0.5382
3-methylbutanal	2	9	1	31	125.01	4.1616	0.3405	0	0.0872	0.4172	0.095
3-methylbutanal	2	10	4	18	93.41	2.588	0.2811	0	0.0493	0.4339	0.9753
3-methylbutanal	2	11	4	20	98.31	3.1558	0.3145	0	0.0586	0.4431	0.0294
3-methylbutanal	2	12	4	21	100.91	2.9469	0.3025	0	0.0534	0.438	0.1333
3-methylbutanal	2	13	5	6	37.41	4.9052	0.3546	0	0.096	0.4514	0.3466
3-methylbutanal	2	14	5	8	48.41	3.9529	0.336	0	0.0852	0.4406	0.5745
3-methylbutanal	2	15	11	15	88.41	3.3579	-0.2892	0	0.059	0.4388	0.0999
3-methylbutanal	3	#	Chrom	Markr	Position	LOD Score	Additive	Dominance	R2	TR2	S
3-methylbutanal	3	1	1	5	16.91	4.5217	-0.3282	0	0.0711	0.4861	2.2334
3-methylbutanal	3	2	1	20	99.91	7.558	0.4861	0	0.1544	0.4355	2.0775
3-methylbutanal	3	3	1	28	108.71	11.9999	0.5882	0	0.222	0.503	4.4772
3-methylbutanal	3	4	1	29	110.11	12.0737	0.5897	0	0.2247	0.5058	5.1243
3-methylbutanal	3	5	1	31	123.01	8.736	0.5251	0	0.1793	0.4603	2.2296
3-methylbutanal	3	6	2	18	68.81	2.5586	0.2672	0	0.0392	0.5262	0.5736
3-methylbutanal	3	7	2	21	83.31	2.7092	0.2909	0	0.0454	0.5325	0.547
3-methylbutanal	3	8	5	14	89.81	3.7034	0.2997	0	0.0602	0.4924	2.1171
3-methylbutanal	3	9	5	15	97.81	3.0286	0.2691	0	0.0486	0.4808	1.7981
3-methylbutanal	3	10	11	12	78.11	4.0081	-0.357	0	0.076	0.4984	0.7812
3-methylbutanal	3	11	11	14	85.01	4.074	-0.3191	0	0.0629	0.4853	2.3226
3-methylbutanenitrile	2	#	Chrom	Markr	Position	LOD Score	Additive	Dominance	R2	TR2	S
3-methylbutanenitrile	2	1	1	1	1.01	5.2759	-0.5217	0	0.1244	0.3139	0.0983
3-methylbutanenitrile	2	2	1	2	6.81	6.0536	-0.5893	0	0.158	0.3476	1.0075
3-methylbutanenitrile	2	3	1	28	107.71	2.6846	0.3541	0	0.0569	0.3514	0.0746
3-methylbutanenitrile	2	4	2	25	102.41	3.5552	-0.4094	0	0.077	0.298	0.0306
3-methylbutanenitrile	2	5	2	26	111.51	2.6219	-0.3625	0	0.06	0.281	0.1843
3-methylbutanenitrile	2	6	4	13	60.71	2.7143	0.3609	0	0.0531	0.3476	0.5539
3-methylbutanenitrile	2	7	5	4	28.21	3.0922	0.4058	0	0.0739	0.2754	0.2963
3-methylbutanenitrile	2	8	5	6	35.41	4.3604	0.4589	0	0.0959	0.2973	0.0178
3-methylbutanenitrile	2	9	11	8	52.41	3.7227	-0.5019	0	0.0764	0.371	0.0202
3-methylbutanenitrile	2	10	11	9	55.81	4.0028	-0.535	0	0.0924	0.387	0.0317
3-methylbutanenitrile	2	11	11	11	70.21	5.3153	-0.5478	0	0.1169	0.4114	0.3374
3-methylbutanenitrile	2	12	11	12	81.11	6.6238	-0.5599	0	0.1304	0.425	0.0857
3-methylbutanenitrile	2	13	11	14	85.01	7.7009	-0.5876	0	0.1431	0.4377	0.114
3-methylbutanenitrile	2	14	11	15	89.41	7.3118	-0.595	0	0.1477	0.4422	0.3938
3-methylbutanenitrile	3	#	Chrom	Markr	Position	LOD Score	Additive	Dominance	R2	TR2	S
3-methylbutanenitrile	3	1	1	28	107.71	6.2235	0.5788	0	0.1369	0.3632	5.7028
3-methylbutanenitrile	3	2	1	29	114.11	7.4751	0.6174	0	0.1585	0.3848	0.4534
3-methylbutanenitrile	3	3	1	31	123.01	6.4271	0.6086	0	0.1515	0.3778	0.6199
3-methylbutanenitrile	3	4	3	16	83.41	2.6534	-0.3526	0	0.05	0.3687	0.3776
3-methylbutanenitrile	3	5	11	10	62.91	3.0409	-0.4408	0	0.0621	0.3647	1.414
3-methylbutanenitrile	3	6	11	11	71.21	4.0085	-0.5078	0	0.0925	0.3951	0.3253
3-methylbutanoicacid	2	#	Chrom	Markr	Position	LOD Score	Additive	Dominance	R2	TR2	S
3-methylbutanoicacid	2	1	1	29	109.11	4.7703	0.4626	0	0.0727	0.5163	1.8107
3-methylbutanoicacid	2	2	2	26	114.51	4.6826	-0.4804	0	0.0788	0.5321	1.9422
3-methylbutanoicacid	2	3	5	14	89.81	4.139	0.4271	0	0.0636	0.5171	2.211
3-methylbutanoicacid	2	4	5	15	95.81	3.3398	0.3843	0	0.0519	0.5054	2.4618
3-methylbutanoicacid	2	5	7	9	46.81	2.5116	-0.3439	0	0.0402	0.5542	1.6708
3-methylbutanoicacid	2	6	9	10	77.81	4.358	-0.4872	0	0.0817	0.5405	1.3331
3-methylbutanoicacid	2	7	9	11	82.21	4.0918	-0.4515	0	0.0703	0.529	1.6588
3-methylbutanoicacid	2	8	9	12	86.71	3.8039	-0.4439	0	0.068	0.5268	1.6396
3-methylbutanoicacid	2	9	9	13	95.51	3.3902	-0.3953	0	0.0537	0.5125	1.1253
3-methylbutanoicacid	2	10	11	13	83.91	12.9441	-0.8393	0	0.2273	0.5298	2.0034
3-methylbutanoicacid	2	11	11	14	86.01	12.9923	-0.8282	0	0.2256	0.5281	2.526
3-methylbutanoicacid	2	12	11	15	89.41	12.2799	-0.7971	0	0.2125	0.515	3.0918
3-methylbutanoicacid	3	#	Chrom	Markr	Position	LOD Score	Additive	Dominance	R2	TR2	S
3-methylbutanoicacid	3	1	1	29	109.11	8.318	0.5954	0	0.1322	0.5139	5.9438
3-methylbutanoicacid	3	2	1	31	122.01	5.0346	0.4971	0	0.0933	0.475	4.7728
3-methylbutanoicacid	3	3	5	14	88.81	4.4709	0.4228	0	0.068	0.5171	4.5799
3-methylbutanoicacid	3	4	5	15	95.81	2.9686	0.3524	0	0.0478	0.497	3.4364
3-methylbutanoicacid	3	5	6	15	86.71	3.3066	0.3954	0	0.0592	0.5308	2.0594
3-methylbutanoicacid	3	6	7	9	46.81	4.1038	-0.4152	0	0.0652	0.5197	4.7112
3-methylbutanoicacid	3	7	11	12	81.11	9.4257	-0.7141	0	0.1785	0.5061	2.2746
3-methylbutanoicacid	3	8	11	14	86.01	12.276	-0.774	0	0.2197	0.5473	3.4213
3-methylbutanoicacid	3	9	11	16	96.51	7.93	-0.6409	0	0.1516	0.4792	1.08
3-methylbutanol	2	#	Chrom	Markr	Position	LOD Score	Additive	Dominance	R2	TR2	S
3-methylbutanol	2	1	1	1	0.01	3.2634	-0.4288	0	0.0678	0.3478	0.4867
3-methylbutanol	2	2	1	2	7.81	3.8287	-0.4937	0	0.0899	0.3699	1.0809
3-methylbutanol	2	3	2	17	62.31	3.0298	0.4642	0	0.066	0.2829	0.1028
3-methylbutanol	2	4	2	25	102.41	6.8471	-0.7163	0	0.161	0.2904	0.1174
3-methylbutanol	2	5	2	26	111.51	5.3946	-0.6375	0	0.1356	0.2649	0.1583
3-methylbutanol	2	6	4	11	54.61	2.7119	0.4191	0	0.0592	0.3391	0.2187
3-methylbutanol	2	7	4	13	60.71	4.463	0.5016	0	0.0851	0.3651	0.7306
3-methylbutanol	2	8	5	5	34.91	3.7922	0.4766	0	0.085	0.2814	0.0711
3-methylbutanol	2	9	9	15	106.11	2.581	-0.4066	0	0.0612	0.2835	0.2194
3-methylbutanol	2	10	9	17	110.01	2.862	-0.4193	0	0.0653	0.2876	0.1529
3-methylbutanol	2	11	11	8	51.41	3.1876	-0.5381	0	0.0706	0.3506	0.4879
3-methylbutanol	2	12	11	9	55.81	3.3306	-0.556	0	0.082	0.362	0.4407
3-methylbutanol	2	13	11	11	71.21	4.9649	-0.585	0	0.1111	0.3911	0.082
3-methylbutanol	2	14	11	14	86.01	10.313	-0.7359	0	0.1886	0.4686	0.2507
3-methylbutanol	2	15	11	15	89.41	10.4403	-0.751	0	0.1985	0.4784	0.761
3-methylbutanol	3	#	Chrom	Markr	Position	LOD Score	Additive	Dominance	R2	TR2	S
3-methylbutanol	3	1	1	20	95.91	4.3415	0.5929	0	0.0908	0.3757	11.0576
3-methylbutanol	3	2	1	29	110.11	7.7087	0.7489	0	0.1476	0.4325	17.5744
3-methylbutanol	3	3	1	31	124.01	5.4609	0.6515	0	0.1127	0.3976	14.6021
3-methylbutanol	3	4	5	14	88.81	4.3055	0.5284	0	0.0758	0.4318	15.2605
3-methylbutanol	3	5	11	12	79.11	5.1663	-0.6693	0	0.1087	0.4418	13.5792
3-methylbutanol	3	6	11	14	85.01	5.3562	-0.615	0	0.0952	0.4283	15.2205
6-methyl-5-hepten-2-one	2	#	Chrom	Markr	Position	LOD Score	Additive	Dominance	R2	TR2	S
6-methyl-5-hepten-2-one	2	1	1	12	53.61	3.3416	-0.1503	0	0.0713	0.3781	30.4362
6-methyl-5-hepten-2-one	2	2	1	13	59.31	3.3293	-0.1491	0	0.0707	0.3775	28.6302
6-methyl-5-hepten-2-one	2	3	1	14	64.21	2.9916	-0.1405	0	0.0623	0.369	23.8716
6-methyl-5-hepten-2-one	2	4	2	10	32.51	2.6611	0.1296	0	0.0535	0.3504	27.2937
6-methyl-5-hepten-2-one	2	5	2	11	37.31	3.333	0.1454	0	0.0676	0.3645	26.3853
6-methyl-5-hepten-2-one	2	6	2	12	41.01	3.6232	0.1506	0	0.0721	0.3689	27.0354
6-methyl-5-hepten-2-one	2	7	2	13	43.41	3.5915	0.1502	0	0.0712	0.3681	26.2956
6-methyl-5-hepten-2-one	2	8	2	14	52.61	3.2232	0.14	0	0.0616	0.3585	23.822
6-methyl-5-hepten-2-one	2	9	4	12	57.41	5.2253	-0.1935	0	0.1047	0.3689	29.8277
6-methyl-5-hepten-2-one	2	10	4	13	62.71	4.4173	-0.1797	0	0.0917	0.3559	32.4333
6-methyl-5-hepten-2-one	2	11	4	14	67.41	4.3488	-0.1799	0	0.0912	0.3554	30.6673
6-methyl-5-hepten-2-one	2	12	7	7	36.91	3.2134	0.1432	0	0.0642	0.3711	25.055
6-methyl-5-hepten-2-one	2	13	7	9	46.81	2.5248	0.1278	0	0.0503	0.3572	12.4977
6-methyl-5-hepten-2-one	2	14	11	13	82.91	2.6811	0.1386	0	0.0586	0.3493	23.0923
6-methyl-5-hepten-2-one	2	15	11	16	94.51	4.2061	0.1645	0	0.0846	0.3754	24.8713
6-methyl-5-hepten-2-one	2	16	11	17	100.51	3.5889	0.1577	0	0.0794	0.3702	21.8209
6-methyl-5-hepten-2-one	3	#	Chrom	Markr	Position	LOD Score	Additive	Dominance	R2	TR2	S
6-methyl-5-hepten-2-one	3	1	3	16	85.41	4.7336	-0.2401	0	0.1164	0.3209	3.4507
6-methyl-5-hepten-2-one	3	2	3	17	86.91	4.6042	-0.2384	0	0.1152	0.3197	3.9006
6-methyl-5-hepten-2-one	3	3	4	11	55.61	2.8203	-0.1975	0	0.0699	0.31	4.4948
6-methyl-5-hepten-2-one	3	4	6	4	26.01	3.1511	0.1814	0	0.0688	0.2995	5.0189
Acetone	2	#	Chrom	Markr	Position	LOD Score	Additive	Dominance	R2	TR2	S
Acetone	2	1	2	12	42.01	3.5095	0.1003	0	0.0762	0.3445	0.3637
Acetone	2	2	2	13	43.41	3.5119	0.1004	0	0.077	0.3452	0.4598
Acetone	2	3	9	15	101.11	6.1261	-0.1308	0	0.1329	0.343	0.4767
Acetone	3	#	Chrom	Markr	Position	LOD Score	Additive	Dominance	R2	TR2	S
Acetone	3	1	1	5	16.91	15.0307	0.2203	0	0.2991	0.5247	1.3832
Acetone	3	2	1	6	21.11	10.5726	0.1914	0	0.2276	0.4531	0.2229
Acetone	3	3	1	7	23.31	9.3058	0.1803	0	0.199	0.4246	0.2706
Acetone	3	4	1	13	61.31	3.3648	-0.103	0	0.0658	0.4969	0.5762
Acetone	3	5	2	10	31.51	3.8812	0.1006	0	0.0641	0.4827	0.3725
Acetone	3	6	2	23	87.81	3.081	-0.0936	0	0.054	0.486	0.4887
Acetone	3	7	3	16	83.41	6.9871	-0.1403	0	0.1213	0.4858	0.3518
Acetone	3	8	3	17	87.91	6.4829	-0.1412	0	0.1207	0.4852	0.1271
Acetophenone	2	#	Chrom	Markr	Position	LOD Score	Additive	Dominance	R2	TR2	S
Acetophenone	2	1	1	5	18.91	6.1215	-0.1545	0	0.1449	0.3616	3.1152
Acetophenone	2	2	1	7	23.31	6.7332	-0.1558	0	0.1466	0.3633	6.5177
Acetophenone	2	3	1	8	27.21	7.623	-0.1685	0	0.1737	0.3904	7.4288
Acetophenone	2	4	2	2	0.01	4.8604	0.1286	0	0.0963	0.3496	7.0998
Acetophenone	2	5	2	3	4.71	5.38	0.1367	0	0.1093	0.3625	7.5065
Acetophenone	2	6	2	4	7.31	5.409	0.135	0	0.1073	0.3605	7.7522
Acetophenone	2	7	2	7	19.71	2.7278	0.1018	0	0.0607	0.3139	13.6565
Acetophenone	2	8	2	23	92.81	3.3005	0.1084	0	0.0721	0.3716	7.2583
Acetophenone	2	9	12	13	75.51	3.054	-0.1096	0	0.073	0.382	6.0489
Acetophenone	3	#	Chrom	Markr	Position	LOD Score	Additive	Dominance	R2	TR2	S
B-damascenone	2	#	Chrom	Markr	Position	LOD Score	Additive	Dominance	R2	TR2	S
B-damascenone	2	1	1	2	3.81	2.8068	-0.2069	0	0.0506	0.4458	2.7521
B-damascenone	2	2	2	22	85.41	3.4077	0.2283	0	0.0662	0.4062	3.6813
B-damascenone	2	3	2	23	89.81	3.361	0.2365	0	0.0732	0.4131	3.0523
B-damascenone	2	4	3	17	89.91	3.5448	-0.2444	0	0.0762	0.3653	2.4543
B-damascenone	2	5	3	20	99.81	5.8658	-0.2994	0	0.1175	0.4067	3.4168
B-damascenone	2	6	3	21	107.51	4.0739	-0.2606	0	0.0897	0.3789	2.2878
B-damascenone	2	7	8	8	57.81	2.6317	0.2027	0	0.0538	0.4037	2.914
B-damascenone	2	8	10	3	21.01	5.9439	0.3224	0	0.1276	0.4185	2.47
B-damascenone	2	9	10	18	112.51	8.9687	-0.3859	0	0.1904	0.4107	4.5006
B-damascenone	3	#	Chrom	Markr	Position	LOD Score	Additive	Dominance	R2	TR2	S
B-damascenone	3	1	1	14	63.21	4.1397	0.264	0	0.079	0.4377	2.5456
B-damascenone	3	2	3	17	88.91	6.237	-0.3488	0	0.1351	0.4109	3.6834
B-damascenone	3	3	3	18	94.91	6.5055	-0.3567	0	0.1431	0.4189	3.5018
B-damascenone	3	4	3	20	100.81	9.0725	-0.4124	0	0.1919	0.4676	5.2252
B-damascenone	3	5	3	21	106.51	8.677	-0.4039	0	0.1838	0.4595	4.4067
B-damascenone	3	6	3	22	110.61	7.9537	-0.3807	0	0.1638	0.4396	3.5882
B-damascenone	3	7	8	8	55.81	3.8023	0.2454	0	0.0688	0.4296	3.2314
B-damascenone	3	8	10	18	112.51	10.3537	-0.4352	0	0.213	0.4474	2.6959
Benzaldehyde	2	#	Chrom	Markr	Position	LOD Score	Additive	Dominance	R2	TR2	S
Benzaldehyde	2	1	1	6	21.11	3.3934	-0.1548	0	0.0599	0.4351	1.7666
Benzaldehyde	2	2	2	5	8.51	2.6441	0.1386	0	0.0462	0.4224	1.8161
Benzaldehyde	2	3	2	8	20.21	3.3861	0.1541	0	0.0573	0.4335	1.3394
Benzaldehyde	2	4	10	18	112.51	6.6846	0.2237	0	0.1279	0.4421	1.9354
Benzaldehyde	2	5	11	18	109.61	6.2009	0.2165	0	0.119	0.4422	1.7539
Benzaldehyde	3	#	Chrom	Markr	Position	LOD Score	Additive	Dominance	R2	TR2	S
Benzaldehyde	3	1	1	33	132.81	3.9416	0.1859	0	0.0826	0.3452	3.5133
Benzaldehyde	3	2	1	35	139.51	4.9391	0.2032	0	0.0978	0.3604	3.7017
Benzaldehyde	3	3	1	36	144.21	3.3269	0.1704	0	0.0694	0.332	4.4045
Benzaldehyde	3	4	1	37	146.21	3.3289	0.1762	0	0.074	0.3366	3.9752
Benzaldehyde	3	5	6	7	45.01	4.9152	-0.2105	0	0.1071	0.3741	2.9233
Benzaldehyde	3	6	6	9	54.61	2.8321	-0.1588	0	0.0612	0.3282	2.5647
Benzaldehyde	3	7	9	6	40.21	2.8195	-0.1605	0	0.0623	0.3705	2.9687
Benzaldehyde	3	8	9	7	43.61	2.8264	-0.1653	0	0.0658	0.3741	3.3019
Benzaldehyde	3	9	10	15	92.81	3.3	0.1736	0	0.073	0.3097	5.552
Benzaldehyde	3	10	10	17	106.01	6.3316	0.2342	0	0.132	0.3687	3.6841
Benzophenone	2	#	Chrom	Markr	Position	LOD Score	Additive	Dominance	R2	TR2	S
Benzophenone	2	1	2	4	7.31	2.5692	0.1128	0	0.0579	0.3007	0.0851
Benzophenone	2	2	2	5	10.51	2.7282	0.118	0	0.0635	0.3062	0.074
Benzophenone	2	3	2	23	87.81	5.9901	0.1674	0	0.1358	0.2962	0.1973
Benzophenone	2	4	2	24	99.11	4.4534	0.1561	0	0.1176	0.278	0.0341
Benzophenone	2	5	7	2	10.31	2.8816	0.1236	0	0.0709	0.3049	0.2746
Benzophenone	3	#	Chrom	Markr	Position	LOD Score	Additive	Dominance	R2	TR2	S
Benzophenone	3	1	7	1	6.01	2.5286	0.1067	0	0.0738	0.2353	0.1562
Benzophenone	3	2	7	2	14.31	3.4359	0.1192	0	0.0925	0.254	0.0257
Benzophenone	3	3	7	3	19.81	3.6889	0.1226	0	0.0972	0.2587	0.4569
Benzophenone	3	4	8	18	129.21	3.1111	0.1107	0	0.0819	0.2511	0.1072
Benzylacohol	2	#	Chrom	Markr	Position	LOD Score	Additive	Dominance	R2	TR2	S
Benzylacohol	2	1	3	25	127.91	2.7816	0.3142	0	0.062	0.4	2.6378
Benzylacohol	2	2	8	18	128.21	3.7092	-0.3428	0	0.076	0.3908	3.3901
Benzylacohol	2	3	10	18	111.51	3.9313	0.3533	0	0.0809	0.3922	2.6943
Benzylacohol	2	4	11	18	106.61	6.0547	0.4489	0	0.1285	0.4171	4.534
Benzylacohol	2	5	12	14	79.51	3.8031	-0.3338	0	0.0723	0.3828	3.1361
Benzylalcohol	3	#	Chrom	Markr	Position	LOD Score	Additive	Dominance	R2	TR2	S
Benzylalcohol	3	1	6	12	68.91	2.6306	-0.5371	0	0.0633	0.2741	22.9545
Benzylalcohol	3	2	10	17	104.01	4.3334	0.6801	0	0.1048	0.2802	23.4803
Benzylalcohol	3	3	11	18	107.61	3.2869	0.5974	0	0.0813	0.2804	27.1768
Benzylnitrile	2	#	Chrom	Markr	Position	LOD Score	Additive	Dominance	R2	TR2	S
Benzylnitrile	2	1	3	15	82.61	5.1858	-0.4778	0	0.091	0.4773	2.0783
Benzylnitrile	2	2	3	18	93.91	8.5318	-0.6068	0	0.1494	0.5357	0.3949
Benzylnitrile	2	3	3	19	97.91	8.2547	-0.5954	0	0.1454	0.5317	0.74
Benzylnitrile	2	4	4	13	62.71	2.5788	-0.3685	0	0.0443	0.5154	0.9548
Benzylnitrile	2	5	4	14	69.41	3.0768	-0.4268	0	0.0552	0.5263	0.4205
Benzylnitrile	2	6	4	17	89.31	4.2249	0.6085	0	0.0821	0.4448	0.5314
Benzylnitrile	2	7	4	20	99.31	9.6424	0.8381	0	0.1632	0.5259	0.7151
Benzylnitrile	2	8	4	22	105.81	6.5063	0.7993	0	0.1527	0.5154	0.1266
Benzylnitrile	2	9	6	8	47.11	4.0724	-0.3925	0	0.0649	0.5151	0.3937
Benzylnitrile	2	10	8	8	63.81	9.0969	0.6214	0	0.1577	0.5307	0.2391
Benzylnitrile	2	11	8	10	71.91	5.1637	0.4815	0	0.0968	0.4698	0.5368
Benzylnitrile	3	#	Chrom	Markr	Position	LOD Score	Additive	Dominance	R2	TR2	S
Benzylnitrile	3	1	3	10	52.31	2.819	-0.4465	0	0.0639	0.3487	0.6355
Benzylnitrile	3	2	3	14	76.91	7.3967	-0.6923	0	0.1544	0.4391	0.4115
Benzylnitrile	3	3	3	15	82.61	9.5071	-0.7604	0	0.1852	0.4699	0.4713
Benzylnitrile	3	4	3	17	87.91	10.3953	-0.8026	0	0.2081	0.4928	0.5956
Benzylnitrile	3	5	8	8	60.81	5.2315	0.6501	0	0.1377	0.3231	1.1918
Benzylnitrile	3	6	8	16	116.41	3.3725	0.5005	0	0.0814	0.2989	1.5131
Benzylnitrile	3	7	8	17	118.01	3.3654	0.4985	0	0.0812	0.2988	1.4411
Benzylnitrile	3	8	9	7	50.61	2.9542	-0.4969	0	0.081	0.3657	1.8047
Benzylnitrile	3	9	9	8	56.31	2.6754	-0.4407	0	0.0639	0.3486	0.9983
Benzylnitrile	3	10	9	13	90.51	2.7801	-0.4301	0	0.0608	0.3455	1.0631
B-ionone	2	#	Chrom	Markr	Position	LOD Score	Additive	Dominance	R2	TR2	S
B-ionone	2	1	1	2	8.81	4.1504	0.2502	0	0.1023	0.2978	1.554
B-ionone	2	2	1	5	18.91	6.7366	0.3026	0	0.155	0.3505	0.4532
B-ionone	2	3	1	9	32.11	2.8046	0.1952	0	0.0648	0.2603	1.9384
B-ionone	2	4	1	32	128.91	3.0192	-0.1966	0	0.0662	0.3925	0.9974
B-ionone	2	5	1	34	136.81	2.5276	-0.1746	0	0.0526	0.3788	0.778
B-ionone	2	6	3	19	98.91	5.0094	-0.2597	0	0.1147	0.3432	0.8909
B-ionone	2	7	3	21	106.51	3.5544	-0.2253	0	0.0852	0.3137	0.4559
B-ionone	2	8	12	5	20.71	3.0658	0.5153	0	0.112	0.3574	2.1626
B-ionone	2	9	12	7	28.91	4.1394	0.3202	0	0.0892	0.3346	0.7231
B-ionone	2	10	12	8	44.71	4.2124	0.2608	0	0.1023	0.3477	2.0589
B-ionone	3	#	Chrom	Markr	Position	LOD Score	Additive	Dominance	R2	TR2	S
B-ionone	3	1	1	4	15.71	13.8056	0.6336	0	0.2771	0.536	0.8781
B-ionone	3	2	1	5	17.91	14.2246	0.6346	0	0.2785	0.5373	0.8258
B-ionone	3	3	1	7	23.31	10.7516	0.5556	0	0.2132	0.4721	3.5393
B-ionone	3	4	1	9	32.11	6.6268	0.4622	0	0.1368	0.3956	0.7862
B-ionone	3	5	2	16	59.71	2.6975	-0.2689	0	0.0524	0.4604	3.1794
B-ionone	3	6	2	18	68.81	4.5045	-0.3283	0	0.0771	0.485	2.6052
B-ionone	3	7	3	18	92.91	5.1938	-0.3573	0	0.0939	0.4892	2.8707
B-ionone	3	8	3	20	101.81	4.2235	-0.3273	0	0.0781	0.4735	3.512
B-ionone	3	9	11	17	103.51	3.1857	-0.2713	0	0.0548	0.4824	2.862
B-ionone	3	10	12	5	19.71	2.8407	0.6442	0	0.0709	0.5451	0.7779
Butanol	2	#	Chrom	Markr	Position	LOD Score	Additive	Dominance	R2	TR2	S
Butanol	2	1	4	15	72.71	2.9992	0.3023	0	0.0728	0.3109	30.3713
Butanol	2	2	9	15	101.11	3.0233	-0.2838	0	0.0702	0.3084	26.5293
Butanol	2	3	10	8	54.01	4.0561	0.3526	0	0.1058	0.3296	28.068
Butanol	3	#	Chrom	Markr	Position	LOD Score	Additive	Dominance	R2	TR2	S
Butanol	3	1	6	5	26.91	3.0481	-0.313	0	0.0652	0.2736	620.462
Butanol	3	2	6	6	35.31	2.8882	-0.3334	0	0.0741	0.2826	630.072
Butanol	3	3	8	17	123.01	2.5545	-0.2891	0	0.0551	0.2696	653.757
Butanol	3	4	8	18	125.21	2.5982	-0.2984	0	0.0594	0.2738	684.94
Butanol	3	5	10	15	86.81	5.7369	0.4453	0	0.1337	0.2757	686.767
Decanal	2	#	Chrom	Markr	Position	LOD Score	Additive	Dominance	R2	TR2	S
Decanal	2	1	1	4	14.71	3.4315	-0.1176	0	0.0776	0.3739	1.7276
Decanal	2	2	1	7	22.31	6.2214	-0.1469	0	0.1201	0.4164	0.7133
Decanal	2	3	1	8	25.21	5.4995	-0.1434	0	0.115	0.4113	1.1741
Decanal	2	4	1	31	123.01	3.0618	-0.1054	0	0.0611	0.4172	0.6266
Decanal	2	5	2	4	8.31	3.0195	0.1012	0	0.0555	0.4099	0.9234
Decanal	2	6	2	23	88.81	5.9246	0.1454	0	0.1198	0.4192	0.9873
Decanal	2	7	2	24	96.11	4.4182	0.1279	0	0.0934	0.3928	1.4263
Decanal	2	8	11	7	43.21	2.5437	0.1395	0	0.0558	0.4235	0.7594
Decanal	3	#	Chrom	Markr	Position	LOD Score	Additive	Dominance	R2	TR2	S
Ethanol	2	#	Chrom	Markr	Position	LOD Score	Additive	Dominance	R2	TR2	S
Ethanol	3	#	Chrom	Markr	Position	LOD Score	Additive	Dominance	R2	TR2	S
Ethylsalicylate	2	#	Chrom	Markr	Position	LOD Score	Additive	Dominance	R2	TR2	S
Ethylsalicylate	2	1	2	6	15.21	9.166	1.4541	0	0.2026	0.3941	0.428
Ethylsalicylate	2	2	9	12	87.71	5.9333	1.1453	0	0.1279	0.3792	0.8208
Ethylsalicylate	3	#	Chrom	Markr	Position	LOD Score	Additive	Dominance	R2	TR2	S
Ethylsalicylate	3	1	2	2	0.01	3.2751	0.1433	0	0.0631	0.3698	74.8835
Ethylsalicylate	3	2	2	3	4.71	3.3978	0.1499	0	0.0695	0.3762	82.3417
Ethylsalicylate	3	3	2	4	8.31	3.8244	0.1546	0	0.0731	0.3798	89.1735
Ethylsalicylate	3	4	2	5	10.51	4.1574	0.1632	0	0.0832	0.3898	89.562
Ethylsalicylate	3	5	2	6	15.21	4.42	0.1623	0	0.0828	0.3895	83.1261
Ethylsalicylate	3	6	3	21	104.51	2.8771	0.1376	0	0.0615	0.3086	118.921
Ethylsalicylate	3	7	9	14	98.61	7.5228	0.2381	0	0.1845	0.3655	74.1905
Ethylsalicylate	3	8	10	6	35.71	3.733	-0.1562	0	0.08	0.3105	117.596
Eugenol	2	#	Chrom	Markr	Position	LOD Score	Additive	Dominance	R2	TR2	S
Eugenol	2	1	2	15	55.91	7.35	0.7954	0	0.109	0.5749	0.9097
Eugenol	2	2	2	16	60.71	7.9594	0.8428	0	0.1225	0.5885	1.7166
Eugenol	2	3	2	17	65.31	8.4166	0.9049	0	0.1393	0.6052	1.4551
Eugenol	2	4	2	19	74.91	4.9208	0.6614	0	0.0757	0.5416	3.4553
Eugenol	2	5	3	19	97.91	3.0268	0.5388	0	0.0505	0.5753	1.8015
Eugenol	2	6	3	20	102.81	3.1987	0.5405	0	0.0508	0.5757	1.1802
Eugenol	2	7	3	21	107.51	3.2829	0.5433	0	0.0516	0.5765	0.6852
Eugenol	2	8	9	14	98.61	22.2957	1.5107	0	0.4034	0.6555	0.6954
Eugenol	2	9	9	17	111.01	7.7009	0.9892	0	0.1721	0.4242	1.2729
Eugenol	2	10	10	3	15.01	2.8846	-0.4983	0	0.0417	0.5702	0.3614
Eugenol	3	#	Chrom	Markr	Position	LOD Score	Additive	Dominance	R2	TR2	S
Eugenol	3	1	2	15	54.91	3.0128	0.5671	0	0.0507	0.5136	16.9111
Eugenol	3	2	2	16	58.71	2.9121	0.5632	0	0.0502	0.5131	16.2476
Eugenol	3	3	2	17	66.31	3.2776	0.6201	0	0.0609	0.5238	16.8034
Eugenol	3	4	3	18	93.91	2.6357	0.5853	0	0.0533	0.5005	8.2977
Eugenol	3	5	3	21	104.51	3.8709	0.641	0	0.0652	0.5124	15.4585
Eugenol	3	6	9	14	98.61	19.7197	1.6149	0	0.4193	0.6523	0.3467
Geranial	2	#	Chrom	Markr	Position	LOD Score	Additive	Dominance	R2	TR2	S
Geranial	2	1	1	13	61.31	2.7416	-0.1567	0	0.0582	0.3796	23.9163
Geranial	2	2	2	13	46.41	3.5012	0.1737	0	0.0727	0.3621	19.7852
Geranial	2	3	2	15	52.91	4.3446	0.1854	0	0.0824	0.3718	22.3442
Geranial	2	4	4	12	57.41	5.1844	-0.2215	0	0.103	0.372	26.234
Geranial	2	5	4	14	67.41	2.9277	-0.1697	0	0.0615	0.3304	28.9548
Geranial	2	6	7	4	24.91	3.1545	0.1702	0	0.0683	0.3487	13.8543
Geranial	2	7	7	5	33.01	4.8757	0.2099	0	0.1025	0.3828	21.6875
Geranial	2	8	7	8	45.21	3.2164	0.1799	0	0.0754	0.3557	11.5559
Geranial	2	9	11	13	84.91	2.5235	0.1482	0	0.0512	0.3767	21.5572
Geranial	3	#	Chrom	Markr	Position	LOD Score	Additive	Dominance	R2	TR2	S
Geranial	3	1	3	16	85.41	5.0752	-0.3027	0	0.1233	0.3537	13.4223
Geranial	3	2	3	17	86.91	5.0053	-0.3047	0	0.1252	0.3556	14.385
Geranial	3	3	4	11	56.61	4.0788	-0.2694	0	0.0924	0.3361	14.8651
Geranial	3	4	4	12	59.41	4.444	-0.2846	0	0.1029	0.3467	13.9152
Geranial	3	5	4	13	63.71	4.9169	-0.3038	0	0.1174	0.3612	12.9609
Geranial	3	6	4	14	66.41	4.6033	-0.2865	0	0.1046	0.3483	14.4479
Geranial	3	7	6	5	26.91	3.7776	0.2327	0	0.0757	0.3236	16.8527
Geranial	3	8	12	5	19.71	3.0446	0.5909	0	0.1196	0.4037	8.7299
Geranylacetone	2	#	Chrom	Markr	Position	LOD Score	Additive	Dominance	R2	TR2	S
Geranylacetone	2	1	2	13	44.41	2.5782	0.2196	0	0.0551	0.377	0.0324
Geranylacetone	2	2	3	19	98.91	2.6736	-0.2293	0	0.0594	0.3794	0.1064
Geranylacetone	2	3	4	12	59.41	8.2302	-0.4188	0	0.1847	0.3742	2.5911
Geranylacetone	2	4	4	13	63.71	9.5417	-0.4582	0	0.2158	0.4053	0.3916
Geranylacetone	2	5	4	15	71.71	6.3646	-0.3818	0	0.1472	0.3368	0.3762
Geranylacetone	2	6	6	2	8.81	2.7704	0.2309	0	0.0603	0.3771	0.0415
Geranylacetone	2	7	11	11	68.21	2.5582	0.2584	0	0.0633	0.3599	0.1978
Geranylacetone	2	8	11	13	81.91	3.7974	0.2677	0	0.0772	0.3739	0.1761
Geranylacetone	3	#	Chrom	Markr	Position	LOD Score	Additive	Dominance	R2	TR2	S
Geranylacetone	3	1	1	4	15.71	14.9805	0.66	0	0.3193	0.5024	0.0589
Geranylacetone	3	2	1	7	23.31	9.0532	0.5239	0	0.2042	0.3873	0.4198
Geranylacetone	3	3	3	17	85.91	3.9571	-0.3347	0	0.0729	0.4538	1.4298
Geranylacetone	3	4	4	14	65.41	4.6356	-0.3534	0	0.0856	0.4635	2.3196
Geranylacetone	3	5	4	15	76.71	4.1627	-0.3496	0	0.0817	0.4595	1.36
Geranylacetone	3	6	8	15	108.61	3.6812	-0.316	0	0.0736	0.4572	1.9054
Geranylacetone	3	7	8	17	123.01	3.3632	-0.2878	0	0.0614	0.4449	0.766
Guaiacol	2	#	Chrom	Markr	Position	LOD Score	Additive	Dominance	R2	TR2	S
Guaiacol	2	1	1	20	95.91	3.5012	0.4168	0	0.0671	0.4532	3.9631
Guaiacol	2	2	9	12	89.71	12.3006	0.8387	0	0.2689	0.4477	5.0816
Guaiacol	2	3	9	13	95.51	14.3435	0.894	0	0.3026	0.4814	5.1889
Guaiacol	2	4	9	14	96.61	14.3815	0.9007	0	0.3073	0.4861	6.6853
Guaiacol	3	#	Chrom	Markr	Position	LOD Score	Additive	Dominance	R2	TR2	S
Guaiacol	3	1	2	9	25.81	2.5324	-0.4756	0	0.0478	0.4034	0.2068
Guaiacol	3	2	2	13	42.41	4.8054	-0.6469	0	0.09	0.4457	0.2464
Guaiacol	3	3	2	14	51.61	4.0221	-0.5949	0	0.0766	0.4322	0.6152
Guaiacol	3	4	2	15	54.91	4.2814	-0.6202	0	0.0835	0.4391	0.6468
Guaiacol	3	5	2	16	57.71	3.904	-0.589	0	0.0751	0.4307	0.7766
Guaiacol	3	6	4	24	116.31	3.5221	0.8953	0	0.0701	0.3598	1.498
Guaiacol	3	7	9	11	85.21	7.783	0.9705	0	0.2027	0.3337	0.1937
Guaiacol	3	8	9	12	88.71	8.3259	0.9764	0	0.2074	0.3384	0.1436
Guaiacol	3	9	9	14	97.61	11.6895	1.1564	0	0.29	0.4209	1.2441
Hexanal	2	#	Chrom	Markr	Position	LOD Score	Additive	Dominance	R2	TR2	S
Hexanal	2	1	1	4	16.71	19.5325	0.4412	0	0.3956	0.5049	21.4089
Hexanal	2	2	1	5	19.91	22.4983	0.4568	0	0.4353	0.5445	36.6414
Hexanal	2	3	1	6	21.11	23.114	0.466	0	0.4524	0.5617	40.0842
Hexanal	2	4	1	7	23.31	21.422	0.4546	0	0.4282	0.5375	49.8358
Hexanal	2	5	3	19	98.91	4.9317	-0.2048	0	0.0863	0.5046	38.7688
Hexanal	2	6	3	21	108.51	7.632	-0.2488	0	0.1286	0.5469	19.3607
Hexanal	2	7	3	23	115.51	4.1182	-0.1817	0	0.0691	0.4874	26.6004
Hexanal	2	8	3	24	123.21	4.1637	-0.1818	0	0.0701	0.4884	29.6522
Hexanal	3	#	Chrom	Markr	Position	LOD Score	Additive	Dominance	R2	TR2	S
Hexanal	3	1	1	4	16.71	29.299	0.9871	0	0.5184	0.6378	5.7451
Hexanal	3	2	1	5	17.91	29.8102	0.9952	0	0.5295	0.6489	8.5015
Hexanal	3	3	1	6	21.11	26.3928	0.958	0	0.4975	0.6169	9.9421
Hexanal	3	4	1	7	23.31	22.0795	0.9052	0	0.4362	0.5555	25.8533
Hexanal	3	5	3	15	82.61	2.8311	-0.3065	0	0.0433	0.5774	4.1794
Hexanal	3	6	3	18	94.91	6.5532	-0.4102	0	0.0903	0.6243	8.059
Hexanal	3	7	3	20	100.81	5.2454	-0.3701	0	0.0739	0.608	7.0983
Hexanal	3	8	11	17	101.51	3.3357	-0.2804	0	0.0447	0.6187	5.8733
Hexanal	3	9	11	18	105.61	3.1537	-0.2696	0	0.0415	0.6155	6.1874
Hexanoicacid	2	#	Chrom	Markr	Position	LOD Score	Additive	Dominance	R2	TR2	S
Hexanoicacid	2	1	1	4	15.71	4.1882	0.162	0	0.1047	0.3087	4.3653
Hexanoicacid	2	2	5	9	54.31	3.3591	0.1475	0	0.0857	0.2127	5.3981
Hexanoicacid	2	3	7	19	104.21	2.7537	0.1308	0	0.0694	0.2096	4.6714
Hexanoicacid	2	4	7	20	106.91	2.8553	0.1347	0	0.0732	0.2133	5.124
Hexanoicacid	2	5	11	16	95.51	2.9795	-0.1381	0	0.0744	0.2114	5.2088
Hexanoicacid	2	6	11	17	99.51	2.7329	-0.1325	0	0.0699	0.2069	5.1569
Hexanoicacid	3	#	Chrom	Markr	Position	LOD Score	Additive	Dominance	R2	TR2	S
Hexanoicacid	3	1	1	1	0.01	2.6579	0.079	0	0.0673	0.1715	60.6402
Hexanoicacid	3	2	1	3	10.91	3.9249	0.0952	0	0.0983	0.2025	68.7519
Hexanoicacid	3	3	1	5	17.91	2.5185	0.0784	0	0.0664	0.1706	81.5909
Hexanoicacid	3	4	6	2	6.81	2.6057	0.0858	0	0.064	0.2002	68.0197
Linalool	2	#	Chrom	Markr	Position	LOD Score	Additive	Dominance	R2	TR2	S
Linalool	2	1	1	7	22.31	4.0402	-0.2206	0	0.0845	0.3678	0.4832
Linalool	2	2	1	20	97.91	5.8248	0.285	0	0.1381	0.3829	0.2987
Linalool	2	3	1	27	103.31	6.4369	0.2945	0	0.1515	0.3962	0.611
Linalool	2	4	7	12	71.81	3.3218	0.2104	0	0.0787	0.3602	0.5729
Linalool	2	5	7	13	76.01	4.3315	0.2372	0	0.1006	0.3821	0.682
Linalool	2	6	12	6	24.21	3.4333	-0.3698	0	0.0752	0.3706	0.2307
Linalool	3	#	Chrom	Markr	Position	LOD Score	Additive	Dominance	R2	TR2	S
Linalool	3	1	1	12	55.61	4.8132	0.2464	0	0.0884	0.4852	1.9343
Linalool	3	2	1	13	62.31	6.3876	0.2908	0	0.1197	0.5165	1.1265
Linalool	3	3	1	16	73.21	2.9163	0.2052	0	0.058	0.4548	3.0576
Linalool	3	4	1	20	98.91	6.9467	0.346	0	0.1491	0.455	1.3015
Linalool	3	5	1	29	109.11	11.1764	0.3819	0	0.2015	0.5073	1.1152
Linalool	3	6	1	31	123.01	7.4943	0.3464	0	0.1669	0.4728	1.2539
Linalool	3	7	2	7	18.71	2.8244	-0.1827	0	0.0466	0.4974	2.1369
Linalool	3	8	9	5	27.81	5.505	-0.269	0	0.1037	0.5177	0.5611
Linalool	3	9	10	13	73.11	3.9381	-0.2074	0	0.0626	0.4934	1.2619
Methylsalicylate	2	#	Chrom	Markr	Position	LOD Score	Additive	Dominance	R2	TR2	S
Methylsalicylate	2	1	2	7	16.71	4.8807	-0.6173	0	0.0848	0.5135	0.3786
Methylsalicylate	2	2	2	8	21.21	2.8461	-0.5121	0	0.053	0.4817	2.6697
Methylsalicylate	2	3	5	9	54.31	2.8541	-0.3999	0	0.0467	0.5055	0.1983
Methylsalicylate	2	4	9	14	97.61	17.1272	1.0897	0	0.3493	0.5485	1.9261
Methylsalicylate	3	#	Chrom	Markr	Position	LOD Score	Additive	Dominance	R2	TR2	S
Methylsalicylate	3	1	2	7	17.71	4.148	-0.5185	0	0.0668	0.5327	0.1444
Methylsalicylate	3	2	2	9	25.81	5.1948	-0.6093	0	0.0797	0.5456	0.3157
Methylsalicylate	3	3	2	10	31.51	8.1553	-0.6921	0	0.1379	0.4962	0.0943
Methylsalicylate	3	4	2	11	36.31	7.2434	-0.6748	0	0.132	0.4902	0.5023
Methylsalicylate	3	5	5	8	51.41	3.349	-0.437	0	0.0555	0.5484	0.1652
Methylsalicylate	3	6	9	12	88.71	14.3895	0.9909	0	0.2908	0.5125	1.0303
Methylsalicylate	3	7	9	14	98.61	19.8954	1.1554	0	0.3965	0.6182	0.1935
Methylsalicylate	3	8	12	10	55.11	2.8222	0.4051	0	0.0458	0.5475	0.1872
Methylsalicylate	3	9	12	11	60.11	2.6248	0.3732	0	0.0394	0.5411	0.118
Nonanal	2	#	Chrom	Markr	Position	LOD Score	Additive	Dominance	R2	TR2	S
Nonanal	2	1	1	4	14.71	6.2881	-0.1572	0	0.1441	0.3761	0.5006
Nonanal	2	2	1	7	22.31	8.1625	-0.1686	0	0.1656	0.3976	0.1839
Nonanal	2	3	1	8	25.21	7.6551	-0.1692	0	0.1671	0.3992	0.4026
Nonanal	2	4	2	5	8.51	3.0776	0.1012	0	0.0575	0.3892	0.2096
Nonanal	2	5	2	23	88.81	4.2862	0.1222	0	0.0881	0.3954	0.187
Nonanal	3	#	Chrom	Markr	Position	LOD Score	Additive	Dominance	R2	TR2	S
Nonanal	3	1	1	1	0.01	2.8597	-0.0797	0	0.0656	0.242	44.3716
Nonanal	3	2	4	13	63.71	3.4612	-0.0932	0	0.0818	0.2534	41.5841
Nonanal	3	3	4	14	66.41	3.3811	-0.091	0	0.078	0.2496	41.955
Nonanal	3	4	4	27	131.71	2.7487	-0.2151	0	0.0617	0.237	43.3479
Octanal	2	#	Chrom	Markr	Position	LOD Score	Additive	Dominance	R2	TR2	S
Octanal	2	1	1	4	14.71	7.6843	-0.2022	0	0.2178	0.2375	2.0338
Octanal	2	2	1	5	18.91	7.8775	-0.1992	0	0.2103	0.23	2.9601
Octanal	2	3	1	7	23.31	9.1089	-0.213	0	0.235	0.2547	3.2104
Octanal	2	4	1	29	109.11	3.4072	-0.1219	0	0.0773	0.3167	0.5676
Octanal	2	5	1	31	123.01	3.6437	-0.1301	0	0.088	0.3273	1.7748
Octanal	2	6	2	5	8.51	2.6733	0.1042	0	0.057	0.2963	1.65
Octanal	2	7	2	12	40.01	3.5529	0.1234	0	0.0831	0.3225	0.004
Octanal	3	#	Chrom	Markr	Position	LOD Score	Additive	Dominance	R2	TR2	S
Octanal	3	1	1	2	9.81	2.684	-0.0771	0	0.065	0.2594	1.7119
Octanal	3	2	3	10	52.31	3.7726	-0.0882	0	0.0874	0.2589	1.4382
Octanal	3	3	4	12	59.41	2.8306	-0.0847	0	0.0691	0.2345	2.154
Octanal	3	4	4	14	65.41	3.8461	-0.0938	0	0.0866	0.252	2.0697
Octanoicacid	2	#	Chrom	Markr	Position	LOD Score	Additive	Dominance	R2	TR2	S
Octanoicacid	2	1	9	15	104.11	3.831	-0.2052	0	0.0907	0.3232	0.3881
Octanoicacid	2	2	9	17	110.01	4.3888	-0.209	0	0.0944	0.3268	0.5647
Octanoicacid	2	3	12	12	69.41	5.0347	0.2419	0	0.1208	0.323	1.5489
Octanoicacid	2	4	12	13	76.51	6.1714	0.2718	0	0.1562	0.3584	0.5516
Octanoicacid	2	5	12	15	86.41	3.7774	0.2129	0	0.0939	0.2962	1.3799
Octanoicacid	3	#	Chrom	Markr	Position	LOD Score	Additive	Dominance	R2	TR2	S
Pentanal	2	#	Chrom	Markr	Position	LOD Score	Additive	Dominance	R2	TR2	S
Pentanal	2	1	1	5	16.91	3.0083	-0.1619	0	0.0721	0.2678	7.1818
Pentanal	2	2	1	7	23.31	2.517	-0.1516	0	0.063	0.2587	5.5879
Pentanal	2	3	1	32	125.91	2.9581	-0.1553	0	0.0666	0.2606	6.4231
Pentanal	2	4	7	17	94.21	2.7821	0.1564	0	0.0712	0.2797	3.0421
Pentanal	2	5	7	18	96.41	2.7271	0.1552	0	0.07	0.2785	2.7349
Pentanal	2	6	7	19	103.21	2.6291	0.151	0	0.0656	0.2741	2.746
Pentanal	3	#	Chrom	Markr	Position	LOD Score	Additive	Dominance	R2	TR2	S
Pentanal	3	1	3	21	104.51	4.5789	-0.1887	0	0.1019	0.303	8.4228
Pentanal	3	2	7	17	93.21	2.8692	0.1464	0	0.0619	0.3027	8.603
Pentanal	3	3	9	7	42.61	2.8203	-0.1575	0	0.0706	0.3154	6.5713
Pentanoicacid	2	#	Chrom	Markr	Position	LOD Score	Additive	Dominance	R2	TR2	S
Pentanoicacid	2	1	1	5	18.91	2.7286	-0.1133	0	0.062	0.3158	228.384
Pentanoicacid	2	2	1	8	28.21	4.2509	-0.138	0	0.0893	0.3431	239.236
Pentanoicacid	2	3	1	10	37.01	3.5238	-0.1319	0	0.0816	0.3354	213.38
Pentanoicacid	3	#	Chrom	Markr	Position	LOD Score	Additive	Dominance	R2	TR2	S
Pentanoicacid	3	1	1	44	184.81	3.1434	-0.0792	0	0.0847	0.2202	1.3557
Phenylacetaldehyde	2	#	Chrom	Markr	Position	LOD Score	Additive	Dominance	R2	TR2	S
Phenylacetaldehyde	2	1	4	21	99.91	7.9627	0.4066	0	0.1444	0.4624	1.1946
Phenylacetaldehyde	2	2	4	22	105.81	4.4739	0.3913	0	0.1169	0.4349	3.7268
Phenylacetaldehyde	2	3	6	6	35.31	4.0935	-0.2755	0	0.0858	0.3868	0.572
Phenylacetaldehyde	2	4	6	8	46.11	8.6972	-0.3851	0	0.1651	0.4661	1.8526
Phenylacetaldehyde	2	5	6	9	56.61	5.4992	-0.3139	0	0.1118	0.4128	1.4739
Phenylacetaldehyde	2	6	8	7	54.31	5.724	0.3152	0	0.1124	0.4559	1.2299
Phenylacetaldehyde	2	7	8	8	61.81	6.5225	0.339	0	0.1286	0.4722	2.8795
Phenylacetaldehyde	2	8	8	10	71.91	3.6792	0.2618	0	0.0772	0.4207	3.404
Phenylacetaldehyde	2	9	9	13	90.51	2.5564	-0.2029	0	0.0453	0.4526	2.3495
Phenylacetaldehyde	3	#	Chrom	Markr	Position	LOD Score	Additive	Dominance	R2	TR2	S
Phenylacetaldehyde	3	1	5	21	124.01	2.846	0.3511	0	0.065	0.218	0.3338
Phenylacetaldehyde	3	2	7	4	21.91	3.2418	0.3846	0	0.0774	0.2197	0.264
Terpineol	2	#	Chrom	Markr	Position	LOD Score	Additive	Dominance	R2	TR2	S
Terpineol	2	1	1	4	15.71	3.5722	-0.1623	0	0.0715	0.4414	1.4089
Terpineol	2	2	1	5	17.91	3.5962	-0.1609	0	0.0707	0.4406	1.4656
Terpineol	2	3	1	7	22.31	4.8404	-0.1822	0	0.0904	0.4603	0.4837
Terpineol	2	4	1	8	25.21	4.0288	-0.1711	0	0.0799	0.4498	0.2342
Terpineol	2	5	1	13	60.31	2.6371	0.1444	0	0.0531	0.4942	1.7558
Terpineol	2	6	1	18	84.51	2.9118	0.1474	0	0.0497	0.4907	1.0515
Terpineol	2	7	1	20	99.91	7.8348	0.2391	0	0.1534	0.4619	2.2073
Terpineol	2	8	1	27	103.31	9.0529	0.2583	0	0.1826	0.491	3.3462
Terpineol	2	9	1	28	107.71	8.358	0.2421	0	0.1615	0.4699	2.2966
Terpineol	2	10	1	31	123.01	4.2914	0.1881	0	0.0968	0.4053	2.0407
Terpineol	2	11	3	21	106.51	4.0558	0.1728	0	0.0805	0.4602	0.9821
Terpineol	2	12	7	12	70.81	5.1456	0.1989	0	0.1095	0.447	0.5233
Terpineol	2	13	7	13	76.01	6.5224	0.215	0	0.1291	0.4666	0.4974
Terpineol	2	14	7	15	83.01	4.4798	0.1802	0	0.092	0.4295	1.0603
Terpineol	2	15	12	6	24.21	4.2197	-0.3102	0	0.0847	0.4655	0.1127
Terpineol	3	#	Chrom	Markr	Position	LOD Score	Additive	Dominance	R2	TR2	S
Terpineol	3	1	1	12	55.61	3.998	0.2161	0	0.0845	0.4004	3.183
Terpineol	3	2	1	13	62.31	5.8123	0.2701	0	0.1285	0.4444	1.6383
Terpineol	3	3	1	16	72.21	2.7038	0.186	0	0.0594	0.3753	3.5282
Terpineol	3	4	1	20	99.91	6.9006	0.3249	0	0.1647	0.3512	2.1488
Terpineol	3	5	1	29	109.11	11.5112	0.3733	0	0.2398	0.4262	1.2007
Terpineol	3	6	1	31	122.01	7.0157	0.3289	0	0.1878	0.3742	1.572
Terpineol	3	7	2	7	17.71	3.2632	-0.1827	0	0.0579	0.4664	4.0507
Terpineol	3	8	2	8	21.21	3.0062	-0.1748	0	0.0531	0.4616	5.0509
Terpineol	3	9	3	22	111.61	2.9579	0.1767	0	0.0566	0.4651	1.5108
Terpineol	3	10	10	13	73.11	3.277	-0.173	0	0.0541	0.4626	1.0216

## Sheet: QTL volatiles summary JL
		#	Chrom	Markr	Position	LOD Score	Additive	Dominance	R2	TR2	S
(E)-2-heptenal	2	#	Chrom	Markr	Position	LOD Score	Additive	Dominance	R2	TR2	S
(E)-2-heptenal	2	1	1	4	14.71	5.288	0.1746	0	0.1079	0.3823	25.2457
(E)-2-heptenal	2	2	1	5	17.91	4.8935	0.1656	0	0.097	0.3714	24.3052
(E)-2-heptenal	2	3	3	22	109.61	2.6223	-0.1198	0	0.0501	0.3648	23.4454
(E)-2-heptenal	2	4	3	24	122.21	2.953	-0.1323	0	0.0614	0.3761	25.1017
(E)-2-heptenal	2	5	4	25	123.91	4.457	-0.4346	0	0.1698	0.4556	1.1442
(E)-2-heptenal	2	6	7	17	93.21	3.0767	0.1394	0	0.0656	0.3551	21.3516
(E)-2-heptenal	2	7	7	20	104.91	4.3275	0.1581	0	0.0869	0.3764	21.2699
(E)-2-heptenal	2	8	9	15	104.11	2.8177	-0.1318	0	0.0597	0.361	23.9882
(E)-2-heptenal	2	9	9	17	111.01	3.5752	-0.1446	0	0.0737	0.3751	24.6432
(E)-2-heptenal	2	10	12	5	17.71	2.7254	0.2435	0	0.054	0.4216	7.9202
(E)-2-heptenal	3	#	Chrom	Markr	Position	LOD Score	Additive	Dominance	R2	TR2	S
(E)-2-heptenal	3	1	1	4	15.71	11.8444	0.3785	0	0.2488	0.4726	14.7427
(E)-2-heptenal	3	2	1	5	17.91	11.4528	0.3646	0	0.2334	0.4573	11.9717
(E)-2-heptenal	3	3	3	17	88.91	2.9794	-0.1906	0	0.0583	0.4381	8.0301
(E)-2-heptenal	3	4	9	7	41.61	3.2007	-0.1857	0	0.0596	0.4358	6.9175
(E)-2-heptenal	3	5	11	17	98.51	2.9417	-0.1703	0	0.0513	0.4292	8.1739
(E)-2-hexenal	2	#	Chrom	Markr	Position	LOD Score	Additive	Dominance	R2	TR2	S
(E)-2-hexenal	2	1	1	4	15.71	6.3225	0.2326	0	0.1485	0.3565	55.2303
(E)-2-hexenal	2	2	1	5	19.91	7.3807	0.2461	0	0.1624	0.3704	52.2429
(E)-2-hexenal	2	3	1	6	21.11	7.3867	0.245	0	0.161	0.3689	54.4219
(E)-2-hexenal	2	4	1	7	23.31	7.2394	0.2454	0	0.1598	0.3678	54.5289
(E)-2-hexenal	2	5	1	9	31.11	3.9963	0.1909	0	0.0955	0.3035	91.6458
(E)-2-hexenal	2	6	7	7	37.91	3.2242	-0.1594	0	0.0668	0.3545	51.4401
(E)-2-hexenal	2	7	10	2	11.01	3.3606	0.1672	0	0.0747	0.3658	52.0508
(E)-2-hexenal	3	#	Chrom	Markr	Position	LOD Score	Additive	Dominance	R2	TR2	S
(E)-2-hexenal	3	1	1	4	15.71	19.5573	0.5887	0	0.4359	0.5268	1.1823
(E)-2-hexenal	3	2	1	5	18.91	10.6739	0.519	0	0.2223	0.5368	2.1125
(E)-2-hexenal	3	3	1	7	23.31	8.7447	0.4392	0	0.181	0.4955	4.1307
(E)-2-hexenal	3	4	3	18	93.91	4.0044	-0.2709	0	0.0879	0.502	1.6647
(E)-2-hexenal	3	5	3	20	100.81	2.8826	-0.2361	0	0.0667	0.4808	0.9898
(E)-2-hexenal	3	6	11	16	97.51	4.1019	-0.301	0	0.0752	0.476	3.0659
(E)-2-methyl-2-butenal	2	#	Chrom	Markr	Position	LOD Score	Additive	Dominance	R2	TR2	S
(E)-2-methyl-2-butenal	2	1	1	5	16.91	2.5499	-0.1549	0	0.0578	0.2526	9.2442
(E)-2-methyl-2-butenal	2	2	9	14	99.61	5.6241	-0.257	0	0.1544	0.2888	9.5967
(E)-2-methyl-2-butenal	2	3	9	17	114.01	3.4769	-0.1979	0	0.0945	0.2288	4.3758
(E)-2-methyl-2-butenal	3	#	Chrom	Markr	Position	LOD Score	Additive	Dominance	R2	TR2	S
(E)-2-methyl-2-butenal	3	1	4	15	70.71	2.7821	-0.2084	0	0.0727	0.197	5.469
(E)-2-octenal	2	#	Chrom	Markr	Position	LOD Score	Additive	Dominance	R2	TR2	S
(E)-2-octenal	2	1	1	31	124.01	3.5345	-0.1979	0	0.0797	0.3356	0.5799
(E)-2-octenal	2	2	5	2	6.01	2.6116	-0.1656	0	0.0548	0.3293	0.7557
(E)-2-octenal	2	3	7	17	93.21	4.0492	0.2076	0	0.09	0.3186	0.165
(E)-2-octenal	2	4	7	18	98.41	4.2556	0.218	0	0.0987	0.3272	0.7258
(E)-2-octenal	2	5	7	19	104.21	4.8879	0.232	0	0.1099	0.3385	0.6924
(E)-2-octenal	2	6	9	7	49.61	3.7659	-0.2325	0	0.1099	0.3736	1.2683
(E)-2-octenal	3	#	Chrom	Markr	Position	LOD Score	Additive	Dominance	R2	TR2	S
(E)-2-octenal	3	1	3	13	68.41	2.5294	-0.1924	0	0.0585	0.2991	3.0147
(E)-2-octenal	3	2	3	15	81.61	3.5009	-0.2211	0	0.0799	0.3205	1.0229
(E)-2-octenal	3	3	3	16	84.41	3.5259	-0.2185	0	0.0769	0.3174	0.8999
(E)-2-octenal	3	4	9	7	48.61	5.1205	-0.2947	0	0.1437	0.3677	0.123
(E)-2-pentenal	2	#	Chrom	Markr	Position	LOD Score	Additive	Dominance	R2	TR2	S
(E)-2-pentenal	2	1	9	15	101.11	3.5613	-0.1458	0	0.0897	0.2269	7.3232
(E)-2-pentenal	3	#	Chrom	Markr	Position	LOD Score	Additive	Dominance	R2	TR2	S
(E)-2-pentenal	3	1	1	1	3.01	3.6137	0.2367	0	0.0882	0.2311	13.3175
(E)-2-pentenal	3	2	1	4	14.71	7.6041	0.3446	0	0.1916	0.3345	27.5836
(E)-2-pentenal	3	3	1	8	24.21	4.3256	0.2524	0	0.1028	0.2457	19.6437
(E)-2-pentenal	3	4	1	9	30.11	3.2732	0.2218	0	0.0805	0.2234	16.9063
(E.E)-2.4-decadienal	2	#	Chrom	Markr	Position	LOD Score	Additive	Dominance	R2	TR2	S
(E.E)-2.4-decadienal	2	1	1	37	146.21	3.0981	-0.2591	0	0.0729	0.319	1.8983
(E.E)-2.4-decadienal	2	2	2	19	71.91	3.4754	-0.2643	0	0.0752	0.3102	1.6147
(E.E)-2.4-decadienal	2	3	9	15	104.11	3.388	-0.2671	0	0.0792	0.312	0.9999
(E.E)-2.4-decadienal	2	4	9	17	113.01	3.6872	-0.2771	0	0.0852	0.318	1.4483
(E.E)-2.4-decadienal	2	5	9	18	116.51	3.4373	-0.2662	0	0.0787	0.3114	0.9965
(E.E)-2.4-decadienal	2	6	12	5	18.71	2.6115	0.4907	0	0.0735	0.3276	0.7959
(E.E)-2.4-decadienal	2	7	12	13	75.51	3.5577	0.2902	0	0.0912	0.3294	1.632
(E.E)-2.4-decadienal	3	#	Chrom	Markr	Position	LOD Score	Additive	Dominance	R2	TR2	S
(E.E)-2.4-decadienal	3	1	2	13	44.41	2.8604	-0.2825	0	0.0641	0.3524	16.429
(E.E)-2.4-decadienal	3	2	9	5	25.81	3.2391	-0.296	0	0.0724	0.3239	20.0837
(E.E)-2.4-decadienal	3	3	9	7	44.61	4.8228	-0.3935	0	0.1262	0.3778	14.0054
(E.E)-2.4-decadienal	3	4	11	8	46.41	3.105	0.3713	0	0.0627	0.3342	22.7627
(E.E)-2.4-decadienal	3	5	11	17	98.51	3.1799	-0.293	0	0.0648	0.3369	22.5093
(E.E)-2.4-hexadienal	2	#	Chrom	Markr	Position	LOD Score	Additive	Dominance	R2	TR2	S
(E.E)-2.4-hexadienal	2	1	1	6	22.11	8.7653	0.3174	0	0.2112	0.3239	26.9046
(E.E)-2.4-hexadienal	2	2	1	7	23.31	8.8113	0.3237	0	0.2161	0.3287	26.1106
(E.E)-2.4-hexadienal	2	3	1	18	86.51	2.8771	-0.1811	0	0.0678	0.3024	32.3326
(E.E)-2.4-hexadienal	2	4	1	39	157.41	3.3349	0.2038	0	0.0872	0.2815	45.7723
(E.E)-2.4-hexadienal	2	5	1	42	165.51	4.66	0.2173	0	0.1008	0.2951	30.7168
(E.E)-2.4-hexadienal	3	#	Chrom	Markr	Position	LOD Score	Additive	Dominance	R2	TR2	S
(E.E)-2.4-hexadienal	3	1	1	5	16.91	25.9061	1.2658	0	0.5152	0.5485	35.6618
(E.E)-2.4-hexadienal	3	2	1	7	23.31	16.6015	1.0996	0	0.3929	0.4262	98.565
(E.E)-2.4-hexadienal	3	3	3	15	80.61	2.5249	-0.3465	0	0.0391	0.5365	15.9804
(E.E)-2.4-hexadienal	3	4	3	18	94.91	3.384	-0.3938	0	0.0498	0.5472	25.0416
(Z)-3-hexenal	2	#	Chrom	Markr	Position	LOD Score	Additive	Dominance	R2	TR2	S
(Z)-3-hexenal	2	1	1	6	21.11	8.7735	0.308	0	0.2	0.3682	39.4558
(Z)-3-hexenal	2	2	1	7	23.31	8.7211	0.3097	0	0.1996	0.3679	34.5764
(Z)-3-hexenal	2	3	1	18	85.51	2.7419	-0.1676	0	0.0595	0.3379	49.5315
(Z)-3-hexenal	2	4	1	39	155.41	4.5793	0.2301	0	0.1105	0.3286	64.8717
(Z)-3-hexenal	2	5	1	42	165.51	5.6135	0.2322	0	0.1146	0.3328	49.8821
(Z)-3-hexenal	2	6	5	16	99.81	2.74	-0.1608	0	0.0562	0.3388	42.0525
(Z)-3-hexenal	3	#	Chrom	Markr	Position	LOD Score	Additive	Dominance	R2	TR2	S
(Z)-3-hexenal	3	1	1	5	16.91	26.2146	1.0854	0	0.5077	0.5615	11.7081
(Z)-3-hexenal	3	2	1	6	21.11	22.3394	1.0288	0	0.4759	0.5297	15.5105
(Z)-3-hexenal	3	3	1	7	23.31	17.7794	0.9375	0	0.3914	0.4453	36.4667
(Z)-3-hexenal	3	4	1	16	73.21	2.6634	-0.2903	0	0.0382	0.5628	8.708
(Z)-3-hexenal	3	5	3	18	95.91	3.5233	-0.3349	0	0.0508	0.5594	10.9931
1-nitro-2-phenylethane	2	#	Chrom	Markr	Position	LOD Score	Additive	Dominance	R2	TR2	S
1-nitro-2-phenylethane	2	1	4	20	99.31	6.5848	1.0023	0	0.1258	0.416	1.1617
1-nitro-2-phenylethane	2	2	5	20	117.41	2.8065	0.5226	0	0.0475	0.4554	0.609
1-nitro-2-phenylethane	2	3	7	4	21.91	2.5949	0.5309	0	0.0468	0.4101	1.3342
1-nitro-2-phenylethane	2	4	8	8	61.81	11.0712	1.2046	0	0.2449	0.4408	1.7047
1-nitro-2-phenylethane	2	5	9	5	26.81	6.6954	-0.8002	0	0.1134	0.5213	0.6546
1-nitro-2-phenylethane	2	6	9	6	34.21	5.6634	-0.7525	0	0.1003	0.5082	1.3017
1-nitro-2-phenylethane	3	#	Chrom	Markr	Position	LOD Score	Additive	Dominance	R2	TR2	S
1-nitro-2-phenylethane	3	1	1	31	125.01	2.6292	0.5641	0	0.0568	0.4032	1.0819
1-nitro-2-phenylethane	3	2	3	10	53.31	3.7666	-0.6621	0	0.0801	0.4085	0.6709
1-nitro-2-phenylethane	3	3	4	21	100.91	3.2992	0.6826	0	0.0661	0.4001	1.2933
1-nitro-2-phenylethane	3	4	4	22	105.81	2.88	0.7369	0	0.0683	0.4023	0.6644
1-nitro-2-phenylethane	3	5	5	20	123.41	5.3195	0.7626	0	0.1056	0.4012	1.1647
1-nitro-2-phenylethane	3	6	5	21	126.01	5.4414	0.7856	0	0.1127	0.4083	1.6666
1-nitro-2-phenylethane	3	7	7	4	21.91	2.7275	0.5222	0	0.0492	0.4387	2.7081
1-nitro-2-phenylethane	3	8	8	8	57.81	6.3907	0.8516	0	0.1368	0.4297	3.0155
1-nitro-2-phenylethane	3	9	9	6	38.21	2.7559	-0.5566	0	0.0583	0.4478	2.9061
1-nitro-2-phenylethane	3	10	9	7	46.61	3.2209	-0.6466	0	0.0783	0.4678	0.3816
1-pentanol	2	#	Chrom	Markr	Position	LOD Score	Additive	Dominance	R2	TR2	S
1-pentanol	2	1	1	32	125.91	2.6689	-0.1767	0	0.0574	0.3184	2.226
1-pentanol	2	2	7	17	93.21	3.8836	0.2234	0	0.0903	0.3024	3.0166
1-pentanol	2	3	7	18	97.41	3.6612	0.2219	0	0.0902	0.3023	2.5651
1-pentanol	2	4	7	20	104.91	5.0718	0.248	0	0.1127	0.3248	1.6138
1-pentanol	2	5	9	17	110.01	2.8294	-0.1784	0	0.0597	0.315	2.4393
1-pentanol	2	6	12	13	70.51	2.9744	0.1889	0	0.0653	0.3209	2.5764
1-pentanol	3	#	Chrom	Markr	Position	LOD Score	Additive	Dominance	R2	TR2	S
1-pentanol	3	1	11	17	101.51	2.6572	-0.1931	0	0.0722	0.2083	10.3193
1-pentanol	3	2	12	5	18.71	2.6222	0.4234	0	0.0909	0.2345	8.907
1-penten-3-ol	2	#	Chrom	Markr	Position	LOD Score	Additive	Dominance	R2	TR2	S
1-penten-3-ol	2	1	4	24	121.31	2.692	-0.2577	0	0.0608	0.3143	0.7485
1-penten-3-ol	2	2	9	13	94.51	3.6152	-0.1574	0	0.0845	0.3159	2.2495
1-penten-3-ol	2	3	9	15	101.11	6.1409	-0.1962	0	0.1306	0.3621	0.754
1-penten-3-ol	2	4	10	3	15.01	4.5801	0.1701	0	0.0947	0.3609	1.084
1-penten-3-ol	2	5	12	3	13.11	3.7475	0.2391	0	0.0953	0.3637	0.1245
1-penten-3-ol	2	6	12	4	17.01	4.4489	0.3109	0	0.0978	0.3661	0.5241
1-penten-3-ol	2	7	12	5	19.71	5.1358	0.3829	0	0.14	0.4084	0.2262
1-penten-3-ol	3	#	Chrom	Markr	Position	LOD Score	Additive	Dominance	R2	TR2	S
1-penten-3-ol	3	1	1	4	13.71	9.5182	0.3728	0	0.2199	0.3784	84.7369
1-penten-3-ol	3	2	1	5	17.91	8.8837	0.3584	0	0.2067	0.3652	81.7758
1-penten-3-ol	3	3	1	8	24.21	7.5872	0.331	0	0.1711	0.3297	49.6221
1-penten-3-ol	3	4	2	14	48.61	2.9908	-0.1885	0	0.0579	0.3416	62.7764
1-penten-3-one	2	#	Chrom	Markr	Position	LOD Score	Additive	Dominance	R2	TR2	S
1-penten-3-one	2	1	9	15	101.11	4.0249	-0.1584	0	0.0955	0.2879	2.8591
1-penten-3-one	2	2	11	18	109.61	3.1254	0.1438	0	0.0785	0.29	2.3224
1-penten-3-one	2	3	12	7	28.91	2.6472	0.1769	0	0.0577	0.2756	2.7937
1-penten-3-one	3	#	Chrom	Markr	Position	LOD Score	Additive	Dominance	R2	TR2	S
1-penten-3-one	3	1	1	4	14.71	7.4201	0.2913	0	0.1949	0.3278	8.754
1-penten-3-one	3	2	1	8	26.21	3.9824	0.2109	0	0.1063	0.2391	7.7486
1-penten-3-one	3	3	3	16	85.41	4.342	-0.2081	0	0.0981	0.2874	7.4755
1-penten-3-one	3	4	3	17	86.91	4.3263	-0.2075	0	0.0972	0.2865	7.5966
2-ethylfuran	2	#	Chrom	Markr	Position	LOD Score	Additive	Dominance	R2	TR2	S
2-ethylfuran	2	1	1	4	15.71	8.6626	0.3036	0	0.2174	0.3263	11.6736
2-ethylfuran	2	2	1	5	18.91	9.9104	0.3227	0	0.2464	0.3553	12.2469
2-ethylfuran	2	3	1	7	22.31	10.7837	0.3256	0	0.247	0.356	10.1048
2-ethylfuran	2	4	1	18	84.51	3.9146	-0.1875	0	0.0822	0.3378	11.8309
2-ethylfuran	2	5	1	39	161.41	3.638	0.1835	0	0.0798	0.3183	17.1742
2-ethylfuran	2	6	1	42	166.51	4.7512	0.2028	0	0.0986	0.3371	11.8013
2-ethylfuran	2	7	10	2	10.01	3.0406	0.1625	0	0.062	0.3947	9.5722
2-ethylfuran	3	#	Chrom	Markr	Position	LOD Score	Additive	Dominance	R2	TR2	S
2-ethylfuran	3	1	1	5	16.91	28.1847	1.0853	0	0.5362	0.5861	4.0778
2-ethylfuran	3	2	1	6	21.11	24.3328	1.0384	0	0.512	0.5619	8.0801
2-ethylfuran	3	3	1	7	23.31	19.1231	0.944	0	0.4194	0.4694	22.2781
2-ethylfuran	3	4	1	16	74.21	3.3273	-0.3127	0	0.0468	0.5878	2.5489
2-ethylfuran	3	5	3	18	95.91	3.7935	-0.3309	0	0.0522	0.582	3.6866
2-ethylhexanoicacid	2	#	Chrom	Markr	Position	LOD Score	Additive	Dominance	R2	TR2	S
2-ethylhexanoicacid	2	1	1	1	3.01	3.0916	-0.2317	0	0.0757	0.2129	0.7227
2-ethylhexanoicacid	2	2	1	2	7.81	3.3186	-0.2509	0	0.0873	0.2246	1.0374
2-ethylhexanoicacid	2	3	2	25	108.41	2.6723	0.2219	0	0.0706	0.2197	0.8192
2-ethylhexanoicacid	2	4	2	26	113.51	2.6923	0.2165	0	0.0671	0.2162	0.8419
2-ethylhexanoicacid	3	#	Chrom	Markr	Position	LOD Score	Additive	Dominance	R2	TR2	S
2-isobutylthiazole	2	#	Chrom	Markr	Position	LOD Score	Additive	Dominance	R2	TR2	S
2-isobutylthiazole	2	1	1	17	83.31	2.9265	0.4254	0	0.0749	0.2207	22.5831
2-isobutylthiazole	2	2	3	18	95.91	3.5071	-0.494	0	0.0976	0.2389	14.9936
2-isobutylthiazole	2	3	3	19	97.91	3.5078	-0.4904	0	0.0961	0.2374	14.734
2-isobutylthiazole	2	4	9	6	40.21	3.625	-0.4693	0	0.0875	0.3005	12.2084
2-isobutylthiazole	3	#	Chrom	Markr	Position	LOD Score	Additive	Dominance	R2	TR2	S
2-isobutylthiazole	3	1	1	27	105.31	6.5543	0.688	0	0.1566	0.3879	6.3764
2-isobutylthiazole	3	2	1	29	112.11	4.7589	0.5785	0	0.1109	0.3422	7.2116
2-isobutylthiazole	3	3	3	14	75.91	3.224	-0.4705	0	0.0718	0.3278	7.7909
2-isobutylthiazole	3	4	3	15	82.61	4.1677	-0.52	0	0.0905	0.3465	5.2095
2-isobutylthiazole	3	5	3	16	85.41	4.8066	-0.5452	0	0.0988	0.3548	7.0042
2-isobutylthiazole	3	6	3	18	92.91	3.287	-0.4706	0	0.0759	0.3319	5.7712
2-methylbutanal	2	#	Chrom	Markr	Position	LOD Score	Additive	Dominance	R2	TR2	S
2-methylbutanal	2	1	1	4	15.71	3.8216	-0.2129	0	0.0918	0.2925	0.0549
2-methylbutanal	2	2	1	5	18.91	4.1797	-0.2246	0	0.1015	0.3021	0.102
2-methylbutanal	2	3	1	8	25.21	4.9232	-0.2355	0	0.1132	0.3139	0.3452
2-methylbutanal	2	4	1	10	34.01	5.1173	-0.2436	0	0.1218	0.3225	1.261
2-methylbutanal	2	5	2	23	88.81	2.5938	0.1677	0	0.0581	0.3063	0.292
2-methylbutanal	2	6	6	8	48.11	3.8402	-0.2109	0	0.092	0.3164	0.4202
2-methylbutanal	2	7	6	9	56.61	3.3779	-0.1949	0	0.0789	0.3033	0.2662
2-methylbutanal	2	8	10	8	54.01	2.7119	0.1802	0	0.0671	0.3171	0.1036
2-methylbutanal	2	9	10	9	58.41	2.5701	0.1686	0	0.0586	0.3085	0.2503
2-methylbutanal	2	10	10	10	66.61	2.5506	0.1706	0	0.0578	0.3078	0.8817
2-methylbutanal	3	#	Chrom	Markr	Position	LOD Score	Additive	Dominance	R2	TR2	S
2-methylbutanal	3	1	1	35	139.51	2.5431	0.296	0	0.0621	0.2126	0.8844
2-methylbutanal	3	2	6	7	40.01	3.5773	-0.528	0	0.1149	0.2442	0.8976
2-methylbutanol	2	#	Chrom	Markr	Position	LOD Score	Additive	Dominance	R2	TR2	S
2-methylbutanol	2	1	6	6	37.31	4.227	-0.4747	0	0.097	0.286	0.3401
2-methylbutanol	2	2	6	8	46.11	6.4938	-0.5889	0	0.1478	0.3367	0.655
2-methylbutanol	2	3	6	9	56.61	3.5836	-0.4411	0	0.0838	0.2728	0.5699
2-methylbutanol	2	4	9	14	98.61	3.1354	-0.4247	0	0.0766	0.3416	0.544
2-methylbutanol	2	5	9	15	103.11	2.8449	-0.3945	0	0.0663	0.3314	0.5643
2-methylbutanol	2	6	10	8	56.01	6.6868	0.6083	0	0.1591	0.3407	0.1851
2-methylbutanol	2	7	10	9	59.41	6.9506	0.6263	0	0.1672	0.3487	0.0552
2-methylbutanol	2	8	10	10	66.61	5.4406	0.5359	0	0.1211	0.3026	1.1269
2-methylbutanol	2	9	10	15	92.81	2.9798	0.4218	0	0.0654	0.385	1.0526
2-methylbutanol	2	10	10	18	112.51	2.5403	0.3595	0	0.0533	0.3729	1.626
2-methylbutanol	3	#	Chrom	Markr	Position	LOD Score	Additive	Dominance	R2	TR2	S
2-methylbutanol	3	1	5	14	88.81	3.3686	0.3193	0	0.0713	0.2986	187.723
2-methylbutanol	3	2	6	9	57.61	3.4528	-0.3386	0	0.0807	0.2931	204.738
2-methylbutanol	3	3	6	12	67.91	4.2842	-0.3885	0	0.1039	0.3163	174.07
2-methylbutanol	3	4	10	9	59.41	7.6804	0.5082	0	0.1816	0.3165	226.349
2-methylbutanol	3	5	10	10	66.61	6.8416	0.4763	0	0.1581	0.293	207.379
2-methylpropanal	2	#	Chrom	Markr	Position	LOD Score	Additive	Dominance	R2	TR2	S
2-methylpropanal	2	1	7	9	46.81	2.6545	0.4142	0	0.0708	0.2187	5.1901
2-methylpropanal	3	#	Chrom	Markr	Position	LOD Score	Additive	Dominance	R2	TR2	S
2-methylpropanal	3	1	1	29	111.11	2.5931	0.1446	0	0.0707	0.2073	9.3861
2-pentylfuran	2	#	Chrom	Markr	Position	LOD Score	Additive	Dominance	R2	TR2	S
2-pentylfuran	2	1	1	32	126.91	4.4962	-0.2422	0	0.1033	0.3721	1.3748
2-pentylfuran	2	2	1	34	138.81	3.3868	-0.203	0	0.0717	0.3405	1.0438
2-pentylfuran	2	3	4	13	61.71	3.7411	-0.2195	0	0.0789	0.3561	2.3128
2-pentylfuran	2	4	7	20	104.91	4.4723	0.2331	0	0.0953	0.3614	1.4269
2-pentylfuran	2	5	12	11	61.11	2.6173	0.1877	0	0.061	0.3507	2.2906
2-pentylfuran	2	6	12	13	70.51	3.1834	0.1962	0	0.067	0.3567	2.0447
2-pentylfuran	2	7	12	14	82.51	2.5289	0.1859	0	0.0616	0.3513	3.5944
2-pentylfuran	3	#	Chrom	Markr	Position	LOD Score	Additive	Dominance	R2	TR2	S
2-pentylfuran	3	1	2	18	68.81	2.5029	-0.1956	0	0.0515	0.3383	2.7046
2-pentylfuran	3	2	3	16	84.41	5.9497	-0.325	0	0.1399	0.3666	3.0664
2-pentylfuran	3	3	9	6	40.21	2.6347	-0.2131	0	0.0627	0.3476	2.6198
2-pentylfuran	3	4	9	7	43.61	2.7218	-0.2237	0	0.0689	0.3538	1.2949
2-pentylfuran	3	5	12	5	18.71	3.3562	0.5061	0	0.0909	0.3682	2.3217
2-phenylethanol	2	#	Chrom	Markr	Position	LOD Score	Additive	Dominance	R2	TR2	S
2-phenylethanol	2	1	3	25	128.91	5.7915	0.3992	0	0.1064	0.4922	0.592
2-phenylethanol	2	2	3	26	132.01	6.1632	0.4164	0	0.1148	0.5006	0.6505
2-phenylethanol	2	3	3	27	135.11	5.9022	0.41	0	0.1105	0.4963	1.4181
2-phenylethanol	2	4	3	28	139.81	4.7709	0.3759	0	0.0899	0.4757	1.1995
2-phenylethanol	2	5	4	20	99.31	9.8257	0.5978	0	0.1793	0.4919	0.3385
2-phenylethanol	2	6	4	22	105.81	5.9125	0.5757	0	0.1475	0.4601	1.4613
2-phenylethanol	2	7	8	6	47.01	6.0737	0.4353	0	0.1276	0.4236	0.4193
2-phenylethanol	2	8	8	8	60.81	11.7073	0.5944	0	0.2349	0.5309	0.0235
2-phenylethanol	2	9	8	15	108.61	2.9209	0.2868	0	0.0512	0.5221	0.0608
2-phenylethanol	2	10	9	4	24.51	3.1273	-0.2888	0	0.0566	0.4809	0.232
2-phenylethanol	2	11	9	5	26.81	3.1165	-0.287	0	0.0559	0.4802	0.3217
2-phenylethanol	2	12	12	14	83.51	3.3176	-0.3084	0	0.0635	0.4868	0.3856
2-phenylethanol	2	13	12	15	86.41	3.217	-0.2978	0	0.059	0.4823	0.3883
2-phenylethanol	3	#	Chrom	Markr	Position	LOD Score	Additive	Dominance	R2	TR2	S
2-phenylethanol	3	1	1	29	109.11	5.3558	0.5189	0	0.1171	0.3937	0.35
2-phenylethanol	3	2	1	30	115.31	3.4261	0.4024	0	0.0789	0.3554	0.4783
2-phenylethanol	3	3	1	31	123.01	2.8831	0.3877	0	0.0736	0.3502	0.0255
2-phenylethanol	3	4	5	21	128.01	3.8202	0.3606	0	0.0775	0.3777	0.5698
2-phenylethanol	3	5	8	6	49.01	3.7225	0.3772	0	0.0831	0.3487	0.1908
2-phenylethanol	3	6	8	8	55.81	5.8014	0.4689	0	0.1279	0.3935	0.2942
2-phenylethanol	3	7	8	17	119.01	4.3581	0.4071	0	0.098	0.3926	1.0205
3-methylbutanal	2	#	Chrom	Markr	Position	LOD Score	Additive	Dominance	R2	TR2	S
3-methylbutanal	2	1	1	1	3.01	4.6102	-0.3443	0	0.0888	0.406	0.4717
3-methylbutanal	2	2	1	2	9.81	6.0718	-0.4042	0	0.1195	0.4367	0.4699
3-methylbutanal	2	3	1	4	14.71	7.4791	-0.4455	0	0.1506	0.4677	0.4655
3-methylbutanal	2	4	1	5	17.91	7.4329	-0.4377	0	0.1473	0.4645	0.4492
3-methylbutanal	2	5	1	6	21.11	6.7993	-0.4115	0	0.1306	0.4478	0.5878
3-methylbutanal	2	6	1	26	100.81	4.9941	0.3599	0	0.0978	0.4278	0.7402
3-methylbutanal	2	7	1	27	106.31	6.248	0.3963	0	0.1189	0.4489	0.4686
3-methylbutanal	2	8	1	28	107.71	6.3367	0.4006	0	0.1206	0.4506	0.5382
3-methylbutanal	2	9	1	31	125.01	4.1616	0.3405	0	0.0872	0.4172	0.095
3-methylbutanal	2	10	4	18	93.41	2.588	0.2811	0	0.0493	0.4339	0.9753
3-methylbutanal	2	11	4	20	98.31	3.1558	0.3145	0	0.0586	0.4431	0.0294
3-methylbutanal	2	12	4	21	100.91	2.9469	0.3025	0	0.0534	0.438	0.1333
3-methylbutanal	2	13	5	6	37.41	4.9052	0.3546	0	0.096	0.4514	0.3466
3-methylbutanal	2	14	5	8	48.41	3.9529	0.336	0	0.0852	0.4406	0.5745
3-methylbutanal	2	15	11	15	88.41	3.3579	-0.2892	0	0.059	0.4388	0.0999
3-methylbutanal	3	#	Chrom	Markr	Position	LOD Score	Additive	Dominance	R2	TR2	S
3-methylbutanal	3	1	1	5	16.91	4.5217	-0.3282	0	0.0711	0.4861	2.2334
3-methylbutanal	3	2	1	20	99.91	7.558	0.4861	0	0.1544	0.4355	2.0775
3-methylbutanal	3	3	1	28	108.71	11.9999	0.5882	0	0.222	0.503	4.4772
3-methylbutanal	3	4	1	29	110.11	12.0737	0.5897	0	0.2247	0.5058	5.1243
3-methylbutanal	3	5	1	31	123.01	8.736	0.5251	0	0.1793	0.4603	2.2296
3-methylbutanal	3	6	2	18	68.81	2.5586	0.2672	0	0.0392	0.5262	0.5736
3-methylbutanal	3	7	2	21	83.31	2.7092	0.2909	0	0.0454	0.5325	0.547
3-methylbutanal	3	8	5	14	89.81	3.7034	0.2997	0	0.0602	0.4924	2.1171
3-methylbutanal	3	9	5	15	97.81	3.0286	0.2691	0	0.0486	0.4808	1.7981
3-methylbutanal	3	10	11	12	78.11	4.0081	-0.357	0	0.076	0.4984	0.7812
3-methylbutanal	3	11	11	14	85.01	4.074	-0.3191	0	0.0629	0.4853	2.3226
3-methylbutanenitrile	2	#	Chrom	Markr	Position	LOD Score	Additive	Dominance	R2	TR2	S
3-methylbutanenitrile	2	1	1	1	1.01	5.2759	-0.5217	0	0.1244	0.3139	0.0983
3-methylbutanenitrile	2	2	1	2	6.81	6.0536	-0.5893	0	0.158	0.3476	1.0075
3-methylbutanenitrile	2	3	1	28	107.71	2.6846	0.3541	0	0.0569	0.3514	0.0746
3-methylbutanenitrile	2	4	2	25	102.41	3.5552	-0.4094	0	0.077	0.298	0.0306
3-methylbutanenitrile	2	5	2	26	111.51	2.6219	-0.3625	0	0.06	0.281	0.1843
3-methylbutanenitrile	2	6	4	13	60.71	2.7143	0.3609	0	0.0531	0.3476	0.5539
3-methylbutanenitrile	2	7	5	4	28.21	3.0922	0.4058	0	0.0739	0.2754	0.2963
3-methylbutanenitrile	2	8	5	6	35.41	4.3604	0.4589	0	0.0959	0.2973	0.0178
3-methylbutanenitrile	2	9	11	8	52.41	3.7227	-0.5019	0	0.0764	0.371	0.0202
3-methylbutanenitrile	2	10	11	9	55.81	4.0028	-0.535	0	0.0924	0.387	0.0317
3-methylbutanenitrile	2	11	11	11	70.21	5.3153	-0.5478	0	0.1169	0.4114	0.3374
3-methylbutanenitrile	2	12	11	12	81.11	6.6238	-0.5599	0	0.1304	0.425	0.0857
3-methylbutanenitrile	2	13	11	14	85.01	7.7009	-0.5876	0	0.1431	0.4377	0.114
3-methylbutanenitrile	2	14	11	15	89.41	7.3118	-0.595	0	0.1477	0.4422	0.3938
3-methylbutanenitrile	3	#	Chrom	Markr	Position	LOD Score	Additive	Dominance	R2	TR2	S
3-methylbutanenitrile	3	1	1	28	107.71	6.2235	0.5788	0	0.1369	0.3632	5.7028
3-methylbutanenitrile	3	2	1	29	114.11	7.4751	0.6174	0	0.1585	0.3848	0.4534
3-methylbutanenitrile	3	3	1	31	123.01	6.4271	0.6086	0	0.1515	0.3778	0.6199
3-methylbutanenitrile	3	4	3	16	83.41	2.6534	-0.3526	0	0.05	0.3687	0.3776
3-methylbutanenitrile	3	5	11	10	62.91	3.0409	-0.4408	0	0.0621	0.3647	1.414
3-methylbutanenitrile	3	6	11	11	71.21	4.0085	-0.5078	0	0.0925	0.3951	0.3253
3-methylbutanoicacid	2	#	Chrom	Markr	Position	LOD Score	Additive	Dominance	R2	TR2	S
3-methylbutanoicacid	2	1	1	29	109.11	4.7703	0.4626	0	0.0727	0.5163	1.8107
3-methylbutanoicacid	2	2	2	26	114.51	4.6826	-0.4804	0	0.0788	0.5321	1.9422
3-methylbutanoicacid	2	3	5	14	89.81	4.139	0.4271	0	0.0636	0.5171	2.211
3-methylbutanoicacid	2	4	5	15	95.81	3.3398	0.3843	0	0.0519	0.5054	2.4618
3-methylbutanoicacid	2	5	7	9	46.81	2.5116	-0.3439	0	0.0402	0.5542	1.6708
3-methylbutanoicacid	2	6	9	10	77.81	4.358	-0.4872	0	0.0817	0.5405	1.3331
3-methylbutanoicacid	2	7	9	11	82.21	4.0918	-0.4515	0	0.0703	0.529	1.6588
3-methylbutanoicacid	2	8	9	12	86.71	3.8039	-0.4439	0	0.068	0.5268	1.6396
3-methylbutanoicacid	2	9	9	13	95.51	3.3902	-0.3953	0	0.0537	0.5125	1.1253
3-methylbutanoicacid	2	10	11	13	83.91	12.9441	-0.8393	0	0.2273	0.5298	2.0034
3-methylbutanoicacid	2	11	11	14	86.01	12.9923	-0.8282	0	0.2256	0.5281	2.526
3-methylbutanoicacid	2	12	11	15	89.41	12.2799	-0.7971	0	0.2125	0.515	3.0918
3-methylbutanoicacid	3	#	Chrom	Markr	Position	LOD Score	Additive	Dominance	R2	TR2	S
3-methylbutanoicacid	3	1	1	29	109.11	8.318	0.5954	0	0.1322	0.5139	5.9438
3-methylbutanoicacid	3	2	1	31	122.01	5.0346	0.4971	0	0.0933	0.475	4.7728
3-methylbutanoicacid	3	3	5	14	88.81	4.4709	0.4228	0	0.068	0.5171	4.5799
3-methylbutanoicacid	3	4	5	15	95.81	2.9686	0.3524	0	0.0478	0.497	3.4364
3-methylbutanoicacid	3	5	6	15	86.71	3.3066	0.3954	0	0.0592	0.5308	2.0594
3-methylbutanoicacid	3	6	7	9	46.81	4.1038	-0.4152	0	0.0652	0.5197	4.7112
3-methylbutanoicacid	3	7	11	12	81.11	9.4257	-0.7141	0	0.1785	0.5061	2.2746
3-methylbutanoicacid	3	8	11	14	86.01	12.276	-0.774	0	0.2197	0.5473	3.4213
3-methylbutanoicacid	3	9	11	16	96.51	7.93	-0.6409	0	0.1516	0.4792	1.08
3-methylbutanol	2	#	Chrom	Markr	Position	LOD Score	Additive	Dominance	R2	TR2	S
3-methylbutanol	2	1	1	1	0.01	3.2634	-0.4288	0	0.0678	0.3478	0.4867
3-methylbutanol	2	2	1	2	7.81	3.8287	-0.4937	0	0.0899	0.3699	1.0809
3-methylbutanol	2	3	2	17	62.31	3.0298	0.4642	0	0.066	0.2829	0.1028
3-methylbutanol	2	4	2	25	102.41	6.8471	-0.7163	0	0.161	0.2904	0.1174
3-methylbutanol	2	5	2	26	111.51	5.3946	-0.6375	0	0.1356	0.2649	0.1583
3-methylbutanol	2	6	4	11	54.61	2.7119	0.4191	0	0.0592	0.3391	0.2187
3-methylbutanol	2	7	4	13	60.71	4.463	0.5016	0	0.0851	0.3651	0.7306
3-methylbutanol	2	8	5	5	34.91	3.7922	0.4766	0	0.085	0.2814	0.0711
3-methylbutanol	2	9	9	15	106.11	2.581	-0.4066	0	0.0612	0.2835	0.2194
3-methylbutanol	2	10	9	17	110.01	2.862	-0.4193	0	0.0653	0.2876	0.1529
3-methylbutanol	2	11	11	8	51.41	3.1876	-0.5381	0	0.0706	0.3506	0.4879
3-methylbutanol	2	12	11	9	55.81	3.3306	-0.556	0	0.082	0.362	0.4407
3-methylbutanol	2	13	11	11	71.21	4.9649	-0.585	0	0.1111	0.3911	0.082
3-methylbutanol	2	14	11	14	86.01	10.313	-0.7359	0	0.1886	0.4686	0.2507
3-methylbutanol	2	15	11	15	89.41	10.4403	-0.751	0	0.1985	0.4784	0.761
3-methylbutanol	3	#	Chrom	Markr	Position	LOD Score	Additive	Dominance	R2	TR2	S
3-methylbutanol	3	1	1	20	95.91	4.3415	0.5929	0	0.0908	0.3757	11.0576
3-methylbutanol	3	2	1	29	110.11	7.7087	0.7489	0	0.1476	0.4325	17.5744
3-methylbutanol	3	3	1	31	124.01	5.4609	0.6515	0	0.1127	0.3976	14.6021
3-methylbutanol	3	4	5	14	88.81	4.3055	0.5284	0	0.0758	0.4318	15.2605
3-methylbutanol	3	5	11	12	79.11	5.1663	-0.6693	0	0.1087	0.4418	13.5792
3-methylbutanol	3	6	11	14	85.01	5.3562	-0.615	0	0.0952	0.4283	15.2205
6-methyl-5-hepten-2-one	2	#	Chrom	Markr	Position	LOD Score	Additive	Dominance	R2	TR2	S
6-methyl-5-hepten-2-one	2	1	1	12	53.61	3.3416	-0.1503	0	0.0713	0.3781	30.4362
6-methyl-5-hepten-2-one	2	2	1	13	59.31	3.3293	-0.1491	0	0.0707	0.3775	28.6302
6-methyl-5-hepten-2-one	2	3	1	14	64.21	2.9916	-0.1405	0	0.0623	0.369	23.8716
6-methyl-5-hepten-2-one	2	4	2	10	32.51	2.6611	0.1296	0	0.0535	0.3504	27.2937
6-methyl-5-hepten-2-one	2	5	2	11	37.31	3.333	0.1454	0	0.0676	0.3645	26.3853
6-methyl-5-hepten-2-one	2	6	2	12	41.01	3.6232	0.1506	0	0.0721	0.3689	27.0354
6-methyl-5-hepten-2-one	2	7	2	13	43.41	3.5915	0.1502	0	0.0712	0.3681	26.2956
6-methyl-5-hepten-2-one	2	8	2	14	52.61	3.2232	0.14	0	0.0616	0.3585	23.822
6-methyl-5-hepten-2-one	2	9	4	12	57.41	5.2253	-0.1935	0	0.1047	0.3689	29.8277
6-methyl-5-hepten-2-one	2	10	4	13	62.71	4.4173	-0.1797	0	0.0917	0.3559	32.4333
6-methyl-5-hepten-2-one	2	11	4	14	67.41	4.3488	-0.1799	0	0.0912	0.3554	30.6673
6-methyl-5-hepten-2-one	2	12	7	7	36.91	3.2134	0.1432	0	0.0642	0.3711	25.055
6-methyl-5-hepten-2-one	2	13	7	9	46.81	2.5248	0.1278	0	0.0503	0.3572	12.4977
6-methyl-5-hepten-2-one	2	14	11	13	82.91	2.6811	0.1386	0	0.0586	0.3493	23.0923
6-methyl-5-hepten-2-one	2	15	11	16	94.51	4.2061	0.1645	0	0.0846	0.3754	24.8713
6-methyl-5-hepten-2-one	2	16	11	17	100.51	3.5889	0.1577	0	0.0794	0.3702	21.8209
6-methyl-5-hepten-2-one	3	#	Chrom	Markr	Position	LOD Score	Additive	Dominance	R2	TR2	S
6-methyl-5-hepten-2-one	3	1	3	16	85.41	4.7336	-0.2401	0	0.1164	0.3209	3.4507
6-methyl-5-hepten-2-one	3	2	3	17	86.91	4.6042	-0.2384	0	0.1152	0.3197	3.9006
6-methyl-5-hepten-2-one	3	3	4	11	55.61	2.8203	-0.1975	0	0.0699	0.31	4.4948
6-methyl-5-hepten-2-one	3	4	6	4	26.01	3.1511	0.1814	0	0.0688	0.2995	5.0189
Acetone	2	#	Chrom	Markr	Position	LOD Score	Additive	Dominance	R2	TR2	S
Acetone	2	1	2	12	42.01	3.5095	0.1003	0	0.0762	0.3445	0.3637
Acetone	2	2	2	13	43.41	3.5119	0.1004	0	0.077	0.3452	0.4598
Acetone	2	3	9	15	101.11	6.1261	-0.1308	0	0.1329	0.343	0.4767
Acetone	3	#	Chrom	Markr	Position	LOD Score	Additive	Dominance	R2	TR2	S
Acetone	3	1	1	5	16.91	15.0307	0.2203	0	0.2991	0.5247	1.3832
Acetone	3	2	1	6	21.11	10.5726	0.1914	0	0.2276	0.4531	0.2229
Acetone	3	3	1	7	23.31	9.3058	0.1803	0	0.199	0.4246	0.2706
Acetone	3	4	1	13	61.31	3.3648	-0.103	0	0.0658	0.4969	0.5762
Acetone	3	5	2	10	31.51	3.8812	0.1006	0	0.0641	0.4827	0.3725
Acetone	3	6	2	23	87.81	3.081	-0.0936	0	0.054	0.486	0.4887
Acetone	3	7	3	16	83.41	6.9871	-0.1403	0	0.1213	0.4858	0.3518
Acetone	3	8	3	17	87.91	6.4829	-0.1412	0	0.1207	0.4852	0.1271
Acetophenone	2	#	Chrom	Markr	Position	LOD Score	Additive	Dominance	R2	TR2	S
Acetophenone	2	1	1	5	18.91	6.1215	-0.1545	0	0.1449	0.3616	3.1152
Acetophenone	2	2	1	7	23.31	6.7332	-0.1558	0	0.1466	0.3633	6.5177
Acetophenone	2	3	1	8	27.21	7.623	-0.1685	0	0.1737	0.3904	7.4288
Acetophenone	2	4	2	2	0.01	4.8604	0.1286	0	0.0963	0.3496	7.0998
Acetophenone	2	5	2	3	4.71	5.38	0.1367	0	0.1093	0.3625	7.5065
Acetophenone	2	6	2	4	7.31	5.409	0.135	0	0.1073	0.3605	7.7522
Acetophenone	2	7	2	7	19.71	2.7278	0.1018	0	0.0607	0.3139	13.6565
Acetophenone	2	8	2	23	92.81	3.3005	0.1084	0	0.0721	0.3716	7.2583
Acetophenone	2	9	12	13	75.51	3.054	-0.1096	0	0.073	0.382	6.0489
Acetophenone	3	#	Chrom	Markr	Position	LOD Score	Additive	Dominance	R2	TR2	S
B-damascenone	2	#	Chrom	Markr	Position	LOD Score	Additive	Dominance	R2	TR2	S
B-damascenone	2	1	1	2	3.81	2.8068	-0.2069	0	0.0506	0.4458	2.7521
B-damascenone	2	2	2	22	85.41	3.4077	0.2283	0	0.0662	0.4062	3.6813
B-damascenone	2	3	2	23	89.81	3.361	0.2365	0	0.0732	0.4131	3.0523
B-damascenone	2	4	3	17	89.91	3.5448	-0.2444	0	0.0762	0.3653	2.4543
B-damascenone	2	5	3	20	99.81	5.8658	-0.2994	0	0.1175	0.4067	3.4168
B-damascenone	2	6	3	21	107.51	4.0739	-0.2606	0	0.0897	0.3789	2.2878
B-damascenone	2	7	8	8	57.81	2.6317	0.2027	0	0.0538	0.4037	2.914
B-damascenone	2	8	10	3	21.01	5.9439	0.3224	0	0.1276	0.4185	2.47
B-damascenone	2	9	10	18	112.51	8.9687	-0.3859	0	0.1904	0.4107	4.5006
B-damascenone	3	#	Chrom	Markr	Position	LOD Score	Additive	Dominance	R2	TR2	S
B-damascenone	3	1	1	14	63.21	4.1397	0.264	0	0.079	0.4377	2.5456
B-damascenone	3	2	3	17	88.91	6.237	-0.3488	0	0.1351	0.4109	3.6834
B-damascenone	3	3	3	18	94.91	6.5055	-0.3567	0	0.1431	0.4189	3.5018
B-damascenone	3	4	3	20	100.81	9.0725	-0.4124	0	0.1919	0.4676	5.2252
B-damascenone	3	5	3	21	106.51	8.677	-0.4039	0	0.1838	0.4595	4.4067
B-damascenone	3	6	3	22	110.61	7.9537	-0.3807	0	0.1638	0.4396	3.5882
B-damascenone	3	7	8	8	55.81	3.8023	0.2454	0	0.0688	0.4296	3.2314
B-damascenone	3	8	10	18	112.51	10.3537	-0.4352	0	0.213	0.4474	2.6959
Benzaldehyde	2	#	Chrom	Markr	Position	LOD Score	Additive	Dominance	R2	TR2	S
Benzaldehyde	2	1	1	6	21.11	3.3934	-0.1548	0	0.0599	0.4351	1.7666
Benzaldehyde	2	2	2	5	8.51	2.6441	0.1386	0	0.0462	0.4224	1.8161
Benzaldehyde	2	3	2	8	20.21	3.3861	0.1541	0	0.0573	0.4335	1.3394
Benzaldehyde	2	4	10	18	112.51	6.6846	0.2237	0	0.1279	0.4421	1.9354
Benzaldehyde	2	5	11	18	109.61	6.2009	0.2165	0	0.119	0.4422	1.7539
Benzaldehyde	3	#	Chrom	Markr	Position	LOD Score	Additive	Dominance	R2	TR2	S
Benzaldehyde	3	1	1	33	132.81	3.9416	0.1859	0	0.0826	0.3452	3.5133
Benzaldehyde	3	2	1	35	139.51	4.9391	0.2032	0	0.0978	0.3604	3.7017
Benzaldehyde	3	3	1	36	144.21	3.3269	0.1704	0	0.0694	0.332	4.4045
Benzaldehyde	3	4	1	37	146.21	3.3289	0.1762	0	0.074	0.3366	3.9752
Benzaldehyde	3	5	6	7	45.01	4.9152	-0.2105	0	0.1071	0.3741	2.9233
Benzaldehyde	3	6	6	9	54.61	2.8321	-0.1588	0	0.0612	0.3282	2.5647
Benzaldehyde	3	7	9	6	40.21	2.8195	-0.1605	0	0.0623	0.3705	2.9687
Benzaldehyde	3	8	9	7	43.61	2.8264	-0.1653	0	0.0658	0.3741	3.3019
Benzaldehyde	3	9	10	15	92.81	3.3	0.1736	0	0.073	0.3097	5.552
Benzaldehyde	3	10	10	17	106.01	6.3316	0.2342	0	0.132	0.3687	3.6841
Benzophenone	2	#	Chrom	Markr	Position	LOD Score	Additive	Dominance	R2	TR2	S
Benzophenone	2	1	2	4	7.31	2.5692	0.1128	0	0.0579	0.3007	0.0851
Benzophenone	2	2	2	5	10.51	2.7282	0.118	0	0.0635	0.3062	0.074
Benzophenone	2	3	2	23	87.81	5.9901	0.1674	0	0.1358	0.2962	0.1973
Benzophenone	2	4	2	24	99.11	4.4534	0.1561	0	0.1176	0.278	0.0341
Benzophenone	2	5	7	2	10.31	2.8816	0.1236	0	0.0709	0.3049	0.2746
Benzophenone	3	#	Chrom	Markr	Position	LOD Score	Additive	Dominance	R2	TR2	S
Benzophenone	3	1	7	1	6.01	2.5286	0.1067	0	0.0738	0.2353	0.1562
Benzophenone	3	2	7	2	14.31	3.4359	0.1192	0	0.0925	0.254	0.0257
Benzophenone	3	3	7	3	19.81	3.6889	0.1226	0	0.0972	0.2587	0.4569
Benzophenone	3	4	8	18	129.21	3.1111	0.1107	0	0.0819	0.2511	0.1072
Benzylacohol	2	#	Chrom	Markr	Position	LOD Score	Additive	Dominance	R2	TR2	S
Benzylacohol	2	1	3	25	127.91	2.7816	0.3142	0	0.062	0.4	2.6378
Benzylacohol	2	2	8	18	128.21	3.7092	-0.3428	0	0.076	0.3908	3.3901
Benzylacohol	2	3	10	18	111.51	3.9313	0.3533	0	0.0809	0.3922	2.6943
Benzylacohol	2	4	11	18	106.61	6.0547	0.4489	0	0.1285	0.4171	4.534
Benzylacohol	2	5	12	14	79.51	3.8031	-0.3338	0	0.0723	0.3828	3.1361
Benzylalcohol	3	#	Chrom	Markr	Position	LOD Score	Additive	Dominance	R2	TR2	S
Benzylalcohol	3	1	6	12	68.91	2.6306	-0.5371	0	0.0633	0.2741	22.9545
Benzylalcohol	3	2	10	17	104.01	4.3334	0.6801	0	0.1048	0.2802	23.4803
Benzylalcohol	3	3	11	18	107.61	3.2869	0.5974	0	0.0813	0.2804	27.1768
Benzylnitrile	2	#	Chrom	Markr	Position	LOD Score	Additive	Dominance	R2	TR2	S
Benzylnitrile	2	1	3	15	82.61	5.1858	-0.4778	0	0.091	0.4773	2.0783
Benzylnitrile	2	2	3	18	93.91	8.5318	-0.6068	0	0.1494	0.5357	0.3949
Benzylnitrile	2	3	3	19	97.91	8.2547	-0.5954	0	0.1454	0.5317	0.74
Benzylnitrile	2	4	4	13	62.71	2.5788	-0.3685	0	0.0443	0.5154	0.9548
Benzylnitrile	2	5	4	14	69.41	3.0768	-0.4268	0	0.0552	0.5263	0.4205
Benzylnitrile	2	6	4	17	89.31	4.2249	0.6085	0	0.0821	0.4448	0.5314
Benzylnitrile	2	7	4	20	99.31	9.6424	0.8381	0	0.1632	0.5259	0.7151
Benzylnitrile	2	8	4	22	105.81	6.5063	0.7993	0	0.1527	0.5154	0.1266
Benzylnitrile	2	9	6	8	47.11	4.0724	-0.3925	0	0.0649	0.5151	0.3937
Benzylnitrile	2	10	8	8	63.81	9.0969	0.6214	0	0.1577	0.5307	0.2391
Benzylnitrile	2	11	8	10	71.91	5.1637	0.4815	0	0.0968	0.4698	0.5368
Benzylnitrile	3	#	Chrom	Markr	Position	LOD Score	Additive	Dominance	R2	TR2	S
Benzylnitrile	3	1	3	10	52.31	2.819	-0.4465	0	0.0639	0.3487	0.6355
Benzylnitrile	3	2	3	14	76.91	7.3967	-0.6923	0	0.1544	0.4391	0.4115
Benzylnitrile	3	3	3	15	82.61	9.5071	-0.7604	0	0.1852	0.4699	0.4713
Benzylnitrile	3	4	3	17	87.91	10.3953	-0.8026	0	0.2081	0.4928	0.5956
Benzylnitrile	3	5	8	8	60.81	5.2315	0.6501	0	0.1377	0.3231	1.1918
Benzylnitrile	3	6	8	16	116.41	3.3725	0.5005	0	0.0814	0.2989	1.5131
Benzylnitrile	3	7	8	17	118.01	3.3654	0.4985	0	0.0812	0.2988	1.4411
Benzylnitrile	3	8	9	7	50.61	2.9542	-0.4969	0	0.081	0.3657	1.8047
Benzylnitrile	3	9	9	8	56.31	2.6754	-0.4407	0	0.0639	0.3486	0.9983
Benzylnitrile	3	10	9	13	90.51	2.7801	-0.4301	0	0.0608	0.3455	1.0631
B-ionone	2	#	Chrom	Markr	Position	LOD Score	Additive	Dominance	R2	TR2	S
B-ionone	2	1	1	2	8.81	4.1504	0.2502	0	0.1023	0.2978	1.554
B-ionone	2	2	1	5	18.91	6.7366	0.3026	0	0.155	0.3505	0.4532
B-ionone	2	3	1	9	32.11	2.8046	0.1952	0	0.0648	0.2603	1.9384
B-ionone	2	4	1	32	128.91	3.0192	-0.1966	0	0.0662	0.3925	0.9974
B-ionone	2	5	1	34	136.81	2.5276	-0.1746	0	0.0526	0.3788	0.778
B-ionone	2	6	3	19	98.91	5.0094	-0.2597	0	0.1147	0.3432	0.8909
B-ionone	2	7	3	21	106.51	3.5544	-0.2253	0	0.0852	0.3137	0.4559
B-ionone	2	8	12	5	20.71	3.0658	0.5153	0	0.112	0.3574	2.1626
B-ionone	2	9	12	7	28.91	4.1394	0.3202	0	0.0892	0.3346	0.7231
B-ionone	2	10	12	8	44.71	4.2124	0.2608	0	0.1023	0.3477	2.0589
B-ionone	3	#	Chrom	Markr	Position	LOD Score	Additive	Dominance	R2	TR2	S
B-ionone	3	1	1	4	15.71	13.8056	0.6336	0	0.2771	0.536	0.8781
B-ionone	3	2	1	5	17.91	14.2246	0.6346	0	0.2785	0.5373	0.8258
B-ionone	3	3	1	7	23.31	10.7516	0.5556	0	0.2132	0.4721	3.5393
B-ionone	3	4	1	9	32.11	6.6268	0.4622	0	0.1368	0.3956	0.7862
B-ionone	3	5	2	16	59.71	2.6975	-0.2689	0	0.0524	0.4604	3.1794
B-ionone	3	6	2	18	68.81	4.5045	-0.3283	0	0.0771	0.485	2.6052
B-ionone	3	7	3	18	92.91	5.1938	-0.3573	0	0.0939	0.4892	2.8707
B-ionone	3	8	3	20	101.81	4.2235	-0.3273	0	0.0781	0.4735	3.512
B-ionone	3	9	11	17	103.51	3.1857	-0.2713	0	0.0548	0.4824	2.862
B-ionone	3	10	12	5	19.71	2.8407	0.6442	0	0.0709	0.5451	0.7779
Butanol	2	#	Chrom	Markr	Position	LOD Score	Additive	Dominance	R2	TR2	S
Butanol	2	1	4	15	72.71	2.9992	0.3023	0	0.0728	0.3109	30.3713
Butanol	2	2	9	15	101.11	3.0233	-0.2838	0	0.0702	0.3084	26.5293
Butanol	2	3	10	8	54.01	4.0561	0.3526	0	0.1058	0.3296	28.068
Butanol	3	#	Chrom	Markr	Position	LOD Score	Additive	Dominance	R2	TR2	S
Butanol	3	1	6	5	26.91	3.0481	-0.313	0	0.0652	0.2736	620.462
Butanol	3	2	6	6	35.31	2.8882	-0.3334	0	0.0741	0.2826	630.072
Butanol	3	3	8	17	123.01	2.5545	-0.2891	0	0.0551	0.2696	653.757
Butanol	3	4	8	18	125.21	2.5982	-0.2984	0	0.0594	0.2738	684.94
Butanol	3	5	10	15	86.81	5.7369	0.4453	0	0.1337	0.2757	686.767
Decanal	2	#	Chrom	Markr	Position	LOD Score	Additive	Dominance	R2	TR2	S
Decanal	2	1	1	4	14.71	3.4315	-0.1176	0	0.0776	0.3739	1.7276
Decanal	2	2	1	7	22.31	6.2214	-0.1469	0	0.1201	0.4164	0.7133
Decanal	2	3	1	8	25.21	5.4995	-0.1434	0	0.115	0.4113	1.1741
Decanal	2	4	1	31	123.01	3.0618	-0.1054	0	0.0611	0.4172	0.6266
Decanal	2	5	2	4	8.31	3.0195	0.1012	0	0.0555	0.4099	0.9234
Decanal	2	6	2	23	88.81	5.9246	0.1454	0	0.1198	0.4192	0.9873
Decanal	2	7	2	24	96.11	4.4182	0.1279	0	0.0934	0.3928	1.4263
Decanal	2	8	11	7	43.21	2.5437	0.1395	0	0.0558	0.4235	0.7594
Decanal	3	#	Chrom	Markr	Position	LOD Score	Additive	Dominance	R2	TR2	S
Ethanol	2	#	Chrom	Markr	Position	LOD Score	Additive	Dominance	R2	TR2	S
Ethanol	3	#	Chrom	Markr	Position	LOD Score	Additive	Dominance	R2	TR2	S
Ethylsalicylate	2	#	Chrom	Markr	Position	LOD Score	Additive	Dominance	R2	TR2	S
Ethylsalicylate	2	1	2	6	15.21	9.166	1.4541	0	0.2026	0.3941	0.428
Ethylsalicylate	2	2	9	12	87.71	5.9333	1.1453	0	0.1279	0.3792	0.8208
Ethylsalicylate	3	#	Chrom	Markr	Position	LOD Score	Additive	Dominance	R2	TR2	S
Ethylsalicylate	3	1	2	2	0.01	3.2751	0.1433	0	0.0631	0.3698	74.8835
Ethylsalicylate	3	2	2	3	4.71	3.3978	0.1499	0	0.0695	0.3762	82.3417
Ethylsalicylate	3	3	2	4	8.31	3.8244	0.1546	0	0.0731	0.3798	89.1735
Ethylsalicylate	3	4	2	5	10.51	4.1574	0.1632	0	0.0832	0.3898	89.562
Ethylsalicylate	3	5	2	6	15.21	4.42	0.1623	0	0.0828	0.3895	83.1261
Ethylsalicylate	3	6	3	21	104.51	2.8771	0.1376	0	0.0615	0.3086	118.921
Ethylsalicylate	3	7	9	14	98.61	7.5228	0.2381	0	0.1845	0.3655	74.1905
Ethylsalicylate	3	8	10	6	35.71	3.733	-0.1562	0	0.08	0.3105	117.596
Eugenol	2	#	Chrom	Markr	Position	LOD Score	Additive	Dominance	R2	TR2	S
Eugenol	2	1	2	15	55.91	7.35	0.7954	0	0.109	0.5749	0.9097
Eugenol	2	2	2	16	60.71	7.9594	0.8428	0	0.1225	0.5885	1.7166
Eugenol	2	3	2	17	65.31	8.4166	0.9049	0	0.1393	0.6052	1.4551
Eugenol	2	4	2	19	74.91	4.9208	0.6614	0	0.0757	0.5416	3.4553
Eugenol	2	5	3	19	97.91	3.0268	0.5388	0	0.0505	0.5753	1.8015
Eugenol	2	6	3	20	102.81	3.1987	0.5405	0	0.0508	0.5757	1.1802
Eugenol	2	7	3	21	107.51	3.2829	0.5433	0	0.0516	0.5765	0.6852
Eugenol	2	8	9	14	98.61	22.2957	1.5107	0	0.4034	0.6555	0.6954
Eugenol	2	9	9	17	111.01	7.7009	0.9892	0	0.1721	0.4242	1.2729
Eugenol	2	10	10	3	15.01	2.8846	-0.4983	0	0.0417	0.5702	0.3614
Eugenol	3	#	Chrom	Markr	Position	LOD Score	Additive	Dominance	R2	TR2	S
Eugenol	3	1	2	15	54.91	3.0128	0.5671	0	0.0507	0.5136	16.9111
Eugenol	3	2	2	16	58.71	2.9121	0.5632	0	0.0502	0.5131	16.2476
Eugenol	3	3	2	17	66.31	3.2776	0.6201	0	0.0609	0.5238	16.8034
Eugenol	3	4	3	18	93.91	2.6357	0.5853	0	0.0533	0.5005	8.2977
Eugenol	3	5	3	21	104.51	3.8709	0.641	0	0.0652	0.5124	15.4585
Eugenol	3	6	9	14	98.61	19.7197	1.6149	0	0.4193	0.6523	0.3467
Geranial	2	#	Chrom	Markr	Position	LOD Score	Additive	Dominance	R2	TR2	S
Geranial	2	1	1	13	61.31	2.7416	-0.1567	0	0.0582	0.3796	23.9163
Geranial	2	2	2	13	46.41	3.5012	0.1737	0	0.0727	0.3621	19.7852
Geranial	2	3	2	15	52.91	4.3446	0.1854	0	0.0824	0.3718	22.3442
Geranial	2	4	4	12	57.41	5.1844	-0.2215	0	0.103	0.372	26.234
Geranial	2	5	4	14	67.41	2.9277	-0.1697	0	0.0615	0.3304	28.9548
Geranial	2	6	7	4	24.91	3.1545	0.1702	0	0.0683	0.3487	13.8543
Geranial	2	7	7	5	33.01	4.8757	0.2099	0	0.1025	0.3828	21.6875
Geranial	2	8	7	8	45.21	3.2164	0.1799	0	0.0754	0.3557	11.5559
Geranial	2	9	11	13	84.91	2.5235	0.1482	0	0.0512	0.3767	21.5572
Geranial	3	#	Chrom	Markr	Position	LOD Score	Additive	Dominance	R2	TR2	S
Geranial	3	1	3	16	85.41	5.0752	-0.3027	0	0.1233	0.3537	13.4223
Geranial	3	2	3	17	86.91	5.0053	-0.3047	0	0.1252	0.3556	14.385
Geranial	3	3	4	11	56.61	4.0788	-0.2694	0	0.0924	0.3361	14.8651
Geranial	3	4	4	12	59.41	4.444	-0.2846	0	0.1029	0.3467	13.9152
Geranial	3	5	4	13	63.71	4.9169	-0.3038	0	0.1174	0.3612	12.9609
Geranial	3	6	4	14	66.41	4.6033	-0.2865	0	0.1046	0.3483	14.4479
Geranial	3	7	6	5	26.91	3.7776	0.2327	0	0.0757	0.3236	16.8527
Geranial	3	8	12	5	19.71	3.0446	0.5909	0	0.1196	0.4037	8.7299
Geranylacetone	2	#	Chrom	Markr	Position	LOD Score	Additive	Dominance	R2	TR2	S
Geranylacetone	2	1	2	13	44.41	2.5782	0.2196	0	0.0551	0.377	0.0324
Geranylacetone	2	2	3	19	98.91	2.6736	-0.2293	0	0.0594	0.3794	0.1064
Geranylacetone	2	3	4	12	59.41	8.2302	-0.4188	0	0.1847	0.3742	2.5911
Geranylacetone	2	4	4	13	63.71	9.5417	-0.4582	0	0.2158	0.4053	0.3916
Geranylacetone	2	5	4	15	71.71	6.3646	-0.3818	0	0.1472	0.3368	0.3762
Geranylacetone	2	6	6	2	8.81	2.7704	0.2309	0	0.0603	0.3771	0.0415
Geranylacetone	2	7	11	11	68.21	2.5582	0.2584	0	0.0633	0.3599	0.1978
Geranylacetone	2	8	11	13	81.91	3.7974	0.2677	0	0.0772	0.3739	0.1761
Geranylacetone	3	#	Chrom	Markr	Position	LOD Score	Additive	Dominance	R2	TR2	S
Geranylacetone	3	1	1	4	15.71	14.9805	0.66	0	0.3193	0.5024	0.0589
Geranylacetone	3	2	1	7	23.31	9.0532	0.5239	0	0.2042	0.3873	0.4198
Geranylacetone	3	3	3	17	85.91	3.9571	-0.3347	0	0.0729	0.4538	1.4298
Geranylacetone	3	4	4	14	65.41	4.6356	-0.3534	0	0.0856	0.4635	2.3196
Geranylacetone	3	5	4	15	76.71	4.1627	-0.3496	0	0.0817	0.4595	1.36
Geranylacetone	3	6	8	15	108.61	3.6812	-0.316	0	0.0736	0.4572	1.9054
Geranylacetone	3	7	8	17	123.01	3.3632	-0.2878	0	0.0614	0.4449	0.766
Guaiacol	2	#	Chrom	Markr	Position	LOD Score	Additive	Dominance	R2	TR2	S
Guaiacol	2	1	1	20	95.91	3.5012	0.4168	0	0.0671	0.4532	3.9631
Guaiacol	2	2	9	12	89.71	12.3006	0.8387	0	0.2689	0.4477	5.0816
Guaiacol	2	3	9	13	95.51	14.3435	0.894	0	0.3026	0.4814	5.1889
Guaiacol	2	4	9	14	96.61	14.3815	0.9007	0	0.3073	0.4861	6.6853
Guaiacol	3	#	Chrom	Markr	Position	LOD Score	Additive	Dominance	R2	TR2	S
Guaiacol	3	1	2	9	25.81	2.5324	-0.4756	0	0.0478	0.4034	0.2068
Guaiacol	3	2	2	13	42.41	4.8054	-0.6469	0	0.09	0.4457	0.2464
Guaiacol	3	3	2	14	51.61	4.0221	-0.5949	0	0.0766	0.4322	0.6152
Guaiacol	3	4	2	15	54.91	4.2814	-0.6202	0	0.0835	0.4391	0.6468
Guaiacol	3	5	2	16	57.71	3.904	-0.589	0	0.0751	0.4307	0.7766
Guaiacol	3	6	4	24	116.31	3.5221	0.8953	0	0.0701	0.3598	1.498
Guaiacol	3	7	9	11	85.21	7.783	0.9705	0	0.2027	0.3337	0.1937
Guaiacol	3	8	9	12	88.71	8.3259	0.9764	0	0.2074	0.3384	0.1436
Guaiacol	3	9	9	14	97.61	11.6895	1.1564	0	0.29	0.4209	1.2441
Hexanal	2	#	Chrom	Markr	Position	LOD Score	Additive	Dominance	R2	TR2	S
Hexanal	2	1	1	4	16.71	19.5325	0.4412	0	0.3956	0.5049	21.4089
Hexanal	2	2	1	5	19.91	22.4983	0.4568	0	0.4353	0.5445	36.6414
Hexanal	2	3	1	6	21.11	23.114	0.466	0	0.4524	0.5617	40.0842
Hexanal	2	4	1	7	23.31	21.422	0.4546	0	0.4282	0.5375	49.8358
Hexanal	2	5	3	19	98.91	4.9317	-0.2048	0	0.0863	0.5046	38.7688
Hexanal	2	6	3	21	108.51	7.632	-0.2488	0	0.1286	0.5469	19.3607
Hexanal	2	7	3	23	115.51	4.1182	-0.1817	0	0.0691	0.4874	26.6004
Hexanal	2	8	3	24	123.21	4.1637	-0.1818	0	0.0701	0.4884	29.6522
Hexanal	3	#	Chrom	Markr	Position	LOD Score	Additive	Dominance	R2	TR2	S
Hexanal	3	1	1	4	16.71	29.299	0.9871	0	0.5184	0.6378	5.7451
Hexanal	3	2	1	5	17.91	29.8102	0.9952	0	0.5295	0.6489	8.5015
Hexanal	3	3	1	6	21.11	26.3928	0.958	0	0.4975	0.6169	9.9421
Hexanal	3	4	1	7	23.31	22.0795	0.9052	0	0.4362	0.5555	25.8533
Hexanal	3	5	3	15	82.61	2.8311	-0.3065	0	0.0433	0.5774	4.1794
Hexanal	3	6	3	18	94.91	6.5532	-0.4102	0	0.0903	0.6243	8.059
Hexanal	3	7	3	20	100.81	5.2454	-0.3701	0	0.0739	0.608	7.0983
Hexanal	3	8	11	17	101.51	3.3357	-0.2804	0	0.0447	0.6187	5.8733
Hexanal	3	9	11	18	105.61	3.1537	-0.2696	0	0.0415	0.6155	6.1874
Hexanoicacid	2	#	Chrom	Markr	Position	LOD Score	Additive	Dominance	R2	TR2	S
Hexanoicacid	2	1	1	4	15.71	4.1882	0.162	0	0.1047	0.3087	4.3653
Hexanoicacid	2	2	5	9	54.31	3.3591	0.1475	0	0.0857	0.2127	5.3981
Hexanoicacid	2	3	7	19	104.21	2.7537	0.1308	0	0.0694	0.2096	4.6714
Hexanoicacid	2	4	7	20	106.91	2.8553	0.1347	0	0.0732	0.2133	5.124
Hexanoicacid	2	5	11	16	95.51	2.9795	-0.1381	0	0.0744	0.2114	5.2088
Hexanoicacid	2	6	11	17	99.51	2.7329	-0.1325	0	0.0699	0.2069	5.1569
Hexanoicacid	3	#	Chrom	Markr	Position	LOD Score	Additive	Dominance	R2	TR2	S
Hexanoicacid	3	1	1	1	0.01	2.6579	0.079	0	0.0673	0.1715	60.6402
Hexanoicacid	3	2	1	3	10.91	3.9249	0.0952	0	0.0983	0.2025	68.7519
Hexanoicacid	3	3	1	5	17.91	2.5185	0.0784	0	0.0664	0.1706	81.5909
Hexanoicacid	3	4	6	2	6.81	2.6057	0.0858	0	0.064	0.2002	68.0197
Linalool	2	#	Chrom	Markr	Position	LOD Score	Additive	Dominance	R2	TR2	S
Linalool	2	1	1	7	22.31	4.0402	-0.2206	0	0.0845	0.3678	0.4832
Linalool	2	2	1	20	97.91	5.8248	0.285	0	0.1381	0.3829	0.2987
Linalool	2	3	1	27	103.31	6.4369	0.2945	0	0.1515	0.3962	0.611
Linalool	2	4	7	12	71.81	3.3218	0.2104	0	0.0787	0.3602	0.5729
Linalool	2	5	7	13	76.01	4.3315	0.2372	0	0.1006	0.3821	0.682
Linalool	2	6	12	6	24.21	3.4333	-0.3698	0	0.0752	0.3706	0.2307
Linalool	3	#	Chrom	Markr	Position	LOD Score	Additive	Dominance	R2	TR2	S
Linalool	3	1	1	12	55.61	4.8132	0.2464	0	0.0884	0.4852	1.9343
Linalool	3	2	1	13	62.31	6.3876	0.2908	0	0.1197	0.5165	1.1265
Linalool	3	3	1	16	73.21	2.9163	0.2052	0	0.058	0.4548	3.0576
Linalool	3	4	1	20	98.91	6.9467	0.346	0	0.1491	0.455	1.3015
Linalool	3	5	1	29	109.11	11.1764	0.3819	0	0.2015	0.5073	1.1152
Linalool	3	6	1	31	123.01	7.4943	0.3464	0	0.1669	0.4728	1.2539
Linalool	3	7	2	7	18.71	2.8244	-0.1827	0	0.0466	0.4974	2.1369
Linalool	3	8	9	5	27.81	5.505	-0.269	0	0.1037	0.5177	0.5611
Linalool	3	9	10	13	73.11	3.9381	-0.2074	0	0.0626	0.4934	1.2619
Methylsalicylate	2	#	Chrom	Markr	Position	LOD Score	Additive	Dominance	R2	TR2	S
Methylsalicylate	2	1	2	7	16.71	4.8807	-0.6173	0	0.0848	0.5135	0.3786
Methylsalicylate	2	2	2	8	21.21	2.8461	-0.5121	0	0.053	0.4817	2.6697
Methylsalicylate	2	3	5	9	54.31	2.8541	-0.3999	0	0.0467	0.5055	0.1983
Methylsalicylate	2	4	9	14	97.61	17.1272	1.0897	0	0.3493	0.5485	1.9261
Methylsalicylate	3	#	Chrom	Markr	Position	LOD Score	Additive	Dominance	R2	TR2	S
Methylsalicylate	3	1	2	7	17.71	4.148	-0.5185	0	0.0668	0.5327	0.1444
Methylsalicylate	3	2	2	9	25.81	5.1948	-0.6093	0	0.0797	0.5456	0.3157
Methylsalicylate	3	3	2	10	31.51	8.1553	-0.6921	0	0.1379	0.4962	0.0943
Methylsalicylate	3	4	2	11	36.31	7.2434	-0.6748	0	0.132	0.4902	0.5023
Methylsalicylate	3	5	5	8	51.41	3.349	-0.437	0	0.0555	0.5484	0.1652
Methylsalicylate	3	6	9	12	88.71	14.3895	0.9909	0	0.2908	0.5125	1.0303
Methylsalicylate	3	7	9	14	98.61	19.8954	1.1554	0	0.3965	0.6182	0.1935
Methylsalicylate	3	8	12	10	55.11	2.8222	0.4051	0	0.0458	0.5475	0.1872
Methylsalicylate	3	9	12	11	60.11	2.6248	0.3732	0	0.0394	0.5411	0.118
Nonanal	2	#	Chrom	Markr	Position	LOD Score	Additive	Dominance	R2	TR2	S
Nonanal	2	1	1	4	14.71	6.2881	-0.1572	0	0.1441	0.3761	0.5006
Nonanal	2	2	1	7	22.31	8.1625	-0.1686	0	0.1656	0.3976	0.1839
Nonanal	2	3	1	8	25.21	7.6551	-0.1692	0	0.1671	0.3992	0.4026
Nonanal	2	4	2	5	8.51	3.0776	0.1012	0	0.0575	0.3892	0.2096
Nonanal	2	5	2	23	88.81	4.2862	0.1222	0	0.0881	0.3954	0.187
Nonanal	3	#	Chrom	Markr	Position	LOD Score	Additive	Dominance	R2	TR2	S
Nonanal	3	1	1	1	0.01	2.8597	-0.0797	0	0.0656	0.242	44.3716
Nonanal	3	2	4	13	63.71	3.4612	-0.0932	0	0.0818	0.2534	41.5841
Nonanal	3	3	4	14	66.41	3.3811	-0.091	0	0.078	0.2496	41.955
Nonanal	3	4	4	27	131.71	2.7487	-0.2151	0	0.0617	0.237	43.3479
Octanal	2	#	Chrom	Markr	Position	LOD Score	Additive	Dominance	R2	TR2	S
Octanal	2	1	1	4	14.71	7.6843	-0.2022	0	0.2178	0.2375	2.0338
Octanal	2	2	1	5	18.91	7.8775	-0.1992	0	0.2103	0.23	2.9601
Octanal	2	3	1	7	23.31	9.1089	-0.213	0	0.235	0.2547	3.2104
Octanal	2	4	1	29	109.11	3.4072	-0.1219	0	0.0773	0.3167	0.5676
Octanal	2	5	1	31	123.01	3.6437	-0.1301	0	0.088	0.3273	1.7748
Octanal	2	6	2	5	8.51	2.6733	0.1042	0	0.057	0.2963	1.65
Octanal	2	7	2	12	40.01	3.5529	0.1234	0	0.0831	0.3225	0.004
Octanal	3	#	Chrom	Markr	Position	LOD Score	Additive	Dominance	R2	TR2	S
Octanal	3	1	1	2	9.81	2.684	-0.0771	0	0.065	0.2594	1.7119
Octanal	3	2	3	10	52.31	3.7726	-0.0882	0	0.0874	0.2589	1.4382
Octanal	3	3	4	12	59.41	2.8306	-0.0847	0	0.0691	0.2345	2.154
Octanal	3	4	4	14	65.41	3.8461	-0.0938	0	0.0866	0.252	2.0697
Octanoicacid	2	#	Chrom	Markr	Position	LOD Score	Additive	Dominance	R2	TR2	S
Octanoicacid	2	1	9	15	104.11	3.831	-0.2052	0	0.0907	0.3232	0.3881
Octanoicacid	2	2	9	17	110.01	4.3888	-0.209	0	0.0944	0.3268	0.5647
Octanoicacid	2	3	12	12	69.41	5.0347	0.2419	0	0.1208	0.323	1.5489
Octanoicacid	2	4	12	13	76.51	6.1714	0.2718	0	0.1562	0.3584	0.5516
Octanoicacid	2	5	12	15	86.41	3.7774	0.2129	0	0.0939	0.2962	1.3799
Octanoicacid	3	#	Chrom	Markr	Position	LOD Score	Additive	Dominance	R2	TR2	S
Pentanal	2	#	Chrom	Markr	Position	LOD Score	Additive	Dominance	R2	TR2	S
Pentanal	2	1	1	5	16.91	3.0083	-0.1619	0	0.0721	0.2678	7.1818
Pentanal	2	2	1	7	23.31	2.517	-0.1516	0	0.063	0.2587	5.5879
Pentanal	2	3	1	32	125.91	2.9581	-0.1553	0	0.0666	0.2606	6.4231
Pentanal	2	4	7	17	94.21	2.7821	0.1564	0	0.0712	0.2797	3.0421
Pentanal	2	5	7	18	96.41	2.7271	0.1552	0	0.07	0.2785	2.7349
Pentanal	2	6	7	19	103.21	2.6291	0.151	0	0.0656	0.2741	2.746
Pentanal	3	#	Chrom	Markr	Position	LOD Score	Additive	Dominance	R2	TR2	S
Pentanal	3	1	3	21	104.51	4.5789	-0.1887	0	0.1019	0.303	8.4228
Pentanal	3	2	7	17	93.21	2.8692	0.1464	0	0.0619	0.3027	8.603
Pentanal	3	3	9	7	42.61	2.8203	-0.1575	0	0.0706	0.3154	6.5713
Pentanoicacid	2	#	Chrom	Markr	Position	LOD Score	Additive	Dominance	R2	TR2	S
Pentanoicacid	2	1	1	5	18.91	2.7286	-0.1133	0	0.062	0.3158	228.384
Pentanoicacid	2	2	1	8	28.21	4.2509	-0.138	0	0.0893	0.3431	239.236
Pentanoicacid	2	3	1	10	37.01	3.5238	-0.1319	0	0.0816	0.3354	213.38
Pentanoicacid	3	#	Chrom	Markr	Position	LOD Score	Additive	Dominance	R2	TR2	S
Pentanoicacid	3	1	1	44	184.81	3.1434	-0.0792	0	0.0847	0.2202	1.3557
Phenylacetaldehyde	2	#	Chrom	Markr	Position	LOD Score	Additive	Dominance	R2	TR2	S
Phenylacetaldehyde	2	1	4	21	99.91	7.9627	0.4066	0	0.1444	0.4624	1.1946
Phenylacetaldehyde	2	2	4	22	105.81	4.4739	0.3913	0	0.1169	0.4349	3.7268
Phenylacetaldehyde	2	3	6	6	35.31	4.0935	-0.2755	0	0.0858	0.3868	0.572
Phenylacetaldehyde	2	4	6	8	46.11	8.6972	-0.3851	0	0.1651	0.4661	1.8526
Phenylacetaldehyde	2	5	6	9	56.61	5.4992	-0.3139	0	0.1118	0.4128	1.4739
Phenylacetaldehyde	2	6	8	7	54.31	5.724	0.3152	0	0.1124	0.4559	1.2299
Phenylacetaldehyde	2	7	8	8	61.81	6.5225	0.339	0	0.1286	0.4722	2.8795
Phenylacetaldehyde	2	8	8	10	71.91	3.6792	0.2618	0	0.0772	0.4207	3.404
Phenylacetaldehyde	2	9	9	13	90.51	2.5564	-0.2029	0	0.0453	0.4526	2.3495
Phenylacetaldehyde	3	#	Chrom	Markr	Position	LOD Score	Additive	Dominance	R2	TR2	S
Phenylacetaldehyde	3	1	5	21	124.01	2.846	0.3511	0	0.065	0.218	0.3338
Phenylacetaldehyde	3	2	7	4	21.91	3.2418	0.3846	0	0.0774	0.2197	0.264
Terpineol	2	#	Chrom	Markr	Position	LOD Score	Additive	Dominance	R2	TR2	S
Terpineol	2	1	1	4	15.71	3.5722	-0.1623	0	0.0715	0.4414	1.4089
Terpineol	2	2	1	5	17.91	3.5962	-0.1609	0	0.0707	0.4406	1.4656
Terpineol	2	3	1	7	22.31	4.8404	-0.1822	0	0.0904	0.4603	0.4837
Terpineol	2	4	1	8	25.21	4.0288	-0.1711	0	0.0799	0.4498	0.2342
Terpineol	2	5	1	13	60.31	2.6371	0.1444	0	0.0531	0.4942	1.7558
Terpineol	2	6	1	18	84.51	2.9118	0.1474	0	0.0497	0.4907	1.0515
Terpineol	2	7	1	20	99.91	7.8348	0.2391	0	0.1534	0.4619	2.2073
Terpineol	2	8	1	27	103.31	9.0529	0.2583	0	0.1826	0.491	3.3462
Terpineol	2	9	1	28	107.71	8.358	0.2421	0	0.1615	0.4699	2.2966
Terpineol	2	10	1	31	123.01	4.2914	0.1881	0	0.0968	0.4053	2.0407
Terpineol	2	11	3	21	106.51	4.0558	0.1728	0	0.0805	0.4602	0.9821
Terpineol	2	12	7	12	70.81	5.1456	0.1989	0	0.1095	0.447	0.5233
Terpineol	2	13	7	13	76.01	6.5224	0.215	0	0.1291	0.4666	0.4974
Terpineol	2	14	7	15	83.01	4.4798	0.1802	0	0.092	0.4295	1.0603
Terpineol	2	15	12	6	24.21	4.2197	-0.3102	0	0.0847	0.4655	0.1127
Terpineol	3	#	Chrom	Markr	Position	LOD Score	Additive	Dominance	R2	TR2	S
Terpineol	3	1	1	12	55.61	3.998	0.2161	0	0.0845	0.4004	3.183
Terpineol	3	2	1	13	62.31	5.8123	0.2701	0	0.1285	0.4444	1.6383
Terpineol	3	3	1	16	72.21	2.7038	0.186	0	0.0594	0.3753	3.5282
Terpineol	3	4	1	20	99.91	6.9006	0.3249	0	0.1647	0.3512	2.1488
Terpineol	3	5	1	29	109.11	11.5112	0.3733	0	0.2398	0.4262	1.2007
Terpineol	3	6	1	31	122.01	7.0157	0.3289	0	0.1878	0.3742	1.572
Terpineol	3	7	2	7	17.71	3.2632	-0.1827	0	0.0579	0.4664	4.0507
Terpineol	3	8	2	8	21.21	3.0062	-0.1748	0	0.0531	0.4616	5.0509
Terpineol	3	9	3	22	111.61	2.9579	0.1767	0	0.0566	0.4651	1.5108
Terpineol	3	10	10	13	73.11	3.277	-0.173	0	0.0541	0.4626	1.0216

## Sheet: disgestión
Trait	Season	Chrom	Markr	Position	LOD Score	Additive	R2	TR2
(E)-2-heptenal	2	1	4	14.71	5.288	0.1746	0.1079	0.3823
(E)-2-heptenal	3	1	4	15.71	11.8444	0.3785	0.2488	0.4726
(E)-2-heptenal	3	3	17	88.91	2.9794	-0.1906	0.0583	0.4381
(E)-2-heptenal	2	3	22	109.61	2.6223	-0.1198	0.0501	0.3648
(E)-2-heptenal	2	3	24	122.21	2.953	-0.1323	0.0614	0.3761
(E)-2-heptenal	2	4	25	123.91	4.457	-0.4346	0.1698	0.4556
(E)-2-heptenal	2	7	17	93.21	3.0767	0.1394	0.0656	0.3551
(E)-2-heptenal	2	7	20	104.91	4.3275	0.1581	0.0869	0.3764
(E)-2-heptenal	3	9	7	41.61	3.2007	-0.1857	0.0596	0.4358
(E)-2-heptenal	2	9	15	104.11	2.8177	-0.1318	0.0597	0.361
(E)-2-heptenal	2	9	17	111.01	3.5752	-0.1446	0.0737	0.3751
(E)-2-heptenal	3	11	17	98.51	2.9417	-0.1703	0.0513	0.4292
(E)-2-heptenal	2	12	5	17.71	2.7254	0.2435	0.054	0.4216
(E)-2-hexenal	3	1	4	15.71	19.5573	0.5887	0.4359	0.5268
(E)-2-hexenal	2	1	5	19.91	7.3807	0.2461	0.1624	0.3704
(E)-2-hexenal	3	3	18	93.91	4.0044	-0.2709	0.0879	0.502
(E)-2-hexenal	2	7	7	37.91	3.2242	-0.1594	0.0668	0.3545
(E)-2-hexenal	2	10	2	11.01	3.3606	0.1672	0.0747	0.3658
(E)-2-hexenal	3	11	16	97.51	4.1019	-0.301	0.0752	0.476
(E)-2-methyl-2-butenal	2	1	5	16.91	2.5499	-0.1549	0.0578	0.2526
(E)-2-methyl-2-butenal	3	4	15	70.71	2.7821	-0.2084	0.0727	0.197
(E)-2-methyl-2-butenal	2	9	14	99.61	5.6241	-0.257	0.1544	0.2888
(E)-2-methyl-2-butenal	2	9	17	114.01	3.4769	-0.1979	0.0945	0.2288
(E)-2-octenal	2	1	31	124.01	3.5345	-0.1979	0.0797	0.3356
(E)-2-octenal	3	3	16	84.41	3.5259	-0.2185	0.0769	0.3174
(E)-2-octenal	2	5	2	6.01	2.6116	-0.1656	0.0548	0.3293
(E)-2-octenal	2	7	19	104.21	4.8879	0.232	0.1099	0.3385
(E)-2-octenal	3	9	7	48.61	5.1205	-0.2947	0.1437	0.3677
(E)-2-octenal	2	9	7	49.61	3.7659	-0.2325	0.1099	0.3736
(E)-2-pentenal	3	1	4	14.71	7.6041	0.3446	0.1916	0.3345
(E)-2-pentenal	2	9	15	101.11	3.5613	-0.1458	0.0897	0.2269
(E.E)-2.4-decadienal	2	1	37	146.21	3.0981	-0.2591	0.0729	0.319
(E.E)-2.4-decadienal	3	2	13	44.41	2.8604	-0.2825	0.0641	0.3524
(E.E)-2.4-decadienal	2	2	19	71.91	3.4754	-0.2643	0.0752	0.3102
(E.E)-2.4-decadienal	3	9	7	44.61	4.8228	-0.3935	0.1262	0.3778
(E.E)-2.4-decadienal	2	9	17	113.01	3.6872	-0.2771	0.0852	0.318
(E.E)-2.4-decadienal	3	11	8	46.41	3.105	0.3713	0.0627	0.3342
(E.E)-2.4-decadienal	3	11	17	98.51	3.1799	-0.293	0.0648	0.3369
(E.E)-2.4-decadienal	2	12	13	75.51	3.5577	0.2902	0.0912	0.3294
(E.E)-2.4-hexadienal	3	1	5	16.91	25.9061	1.2658	0.5152	0.5485
(E.E)-2.4-hexadienal	2	1	6	22.11	8.7653	0.3174	0.2112	0.3239
(E.E)-2.4-hexadienal	2	1	42	165.51	4.66	0.2173	0.1008	0.2951
(E.E)-2.4-hexadienal	3	3	18	94.91	3.384	-0.3938	0.0498	0.5472
(Z)-3-hexenal	3	1	5	16.91	26.2146	1.0854	0.5077	0.5615
(Z)-3-hexenal	2	1	6	21.11	8.7735	0.308	0.2	0.3682
(Z)-3-hexenal	2	1	42	165.51	5.6135	0.2322	0.1146	0.3328
(Z)-3-hexenal	3	3	18	95.91	3.5233	-0.3349	0.0508	0.5594
(Z)-3-hexenal	2	5	16	99.81	2.74	-0.1608	0.0562	0.3388
1-nitro-2-phenylethane	3	1	31	125.01	2.6292	0.5641	0.0568	0.4032
1-nitro-2-phenylethane	3	3	10	53.31	3.7666	-0.6621	0.0801	0.4085
1-nitro-2-phenylethane	2	4	20	99.31	6.5848	1.0023	0.1258	0.416
1-nitro-2-phenylethane	3	4	21	100.91	3.2992	0.6826	0.0661	0.4001
1-nitro-2-phenylethane	2	5	20	117.41	2.8065	0.5226	0.0475	0.4554
1-nitro-2-phenylethane	3	5	21	126.01	5.4414	0.7856	0.1127	0.4083
1-nitro-2-phenylethane	2	7	4	21.91	2.5949	0.5309	0.0468	0.4101
1-nitro-2-phenylethane	3	7	4	21.91	2.7275	0.5222	0.0492	0.4387
1-nitro-2-phenylethane	3	8	8	57.81	6.3907	0.8516	0.1368	0.4297
1-nitro-2-phenylethane	2	8	8	61.81	11.0712	1.2046	0.2449	0.4408
1-nitro-2-phenylethane	2	9	5	26.81	6.6954	-0.8002	0.1134	0.5213
1-nitro-2-phenylethane	3	9	7	46.61	3.2209	-0.6466	0.0783	0.4678
1-pentanol	2	1	32	125.91	2.6689	-0.1767	0.0574	0.3184
1-pentanol	2	7	20	104.91	5.0718	0.248	0.1127	0.3248
1-pentanol	2	9	17	110.01	2.8294	-0.1784	0.0597	0.315
1-pentanol	3	11	17	101.51	2.6572	-0.1931	0.0722	0.2083
1-pentanol	3	12	5	18.71	2.6222	0.4234	0.0909	0.2345
1-pentanol	2	12	13	70.51	2.9744	0.1889	0.0653	0.3209
1-penten-3-ol	3	1	4	13.71	9.5182	0.3728	0.2199	0.3784
1-penten-3-ol	3	2	14	48.61	2.9908	-0.1885	0.0579	0.3416
1-penten-3-ol	2	4	24	121.31	2.692	-0.2577	0.0608	0.3143
1-penten-3-ol	2	9	15	101.11	6.1409	-0.1962	0.1306	0.3621
1-penten-3-ol	2	10	3	15.01	4.5801	0.1701	0.0947	0.3609
1-penten-3-ol	2	12	5	19.71	5.1358	0.3829	0.14	0.4084
1-penten-3-one	3	1	4	14.71	7.4201	0.2913	0.1949	0.3278
1-penten-3-one	3	3	17	86.91	4.3263	-0.2075	0.0972	0.2865
1-penten-3-one	2	9	15	101.11	4.0249	-0.1584	0.0955	0.2879
1-penten-3-one	2	11	18	109.61	3.1254	0.1438	0.0785	0.29
1-penten-3-one	2	12	7	28.91	2.6472	0.1769	0.0577	0.2756
2-ethylfuran	3	1	5	16.91	28.1847	1.0853	0.5362	0.5861
2-ethylfuran	2	1	7	22.31	10.7837	0.3256	0.247	0.356
2-ethylfuran	3	1	16	74.21	3.3273	-0.3127	0.0468	0.5878
2-ethylfuran	2	1	18	84.51	3.9146	-0.1875	0.0822	0.3378
2-ethylfuran	2	1	42	166.51	4.7512	0.2028	0.0986	0.3371
2-ethylfuran	3	3	18	95.91	3.7935	-0.3309	0.0522	0.582
2-ethylfuran	2	10	2	10.01	3.0406	0.1625	0.062	0.3947
2-ethylhexanoicacid	2	1	2	7.81	3.3186	-0.2509	0.0873	0.2246
2-ethylhexanoicacid	2	2	26	113.51	2.6923	0.2165	0.0671	0.2162
2-isobutylthiazole	2	1	17	83.31	2.9265	0.4254	0.0749	0.2207
2-isobutylthiazole	3	1	27	105.31	6.5543	0.688	0.1566	0.3879
2-isobutylthiazole	3	3	16	85.41	4.8066	-0.5452	0.0988	0.3548
2-isobutylthiazole	2	3	19	97.91	3.5078	-0.4904	0.0961	0.2374
2-isobutylthiazole	2	9	6	40.21	3.625	-0.4693	0.0875	0.3005
2-methylbutanal	2	1	10	34.01	5.1173	-0.2436	0.1218	0.3225
2-methylbutanal	3	1	35	139.51	2.5431	0.296	0.0621	0.2126
2-methylbutanal	2	2	23	88.81	2.5938	0.1677	0.0581	0.3063
2-methylbutanal	3	6	7	40.01	3.5773	-0.528	0.1149	0.2442
2-methylbutanal	2	6	8	48.11	3.8402	-0.2109	0.092	0.3164
2-methylbutanal	2	10	8	54.01	2.7119	0.1802	0.0671	0.3171
2-methylbutanol	3	5	14	88.81	3.3686	0.3193	0.0713	0.2986
2-methylbutanol	2	6	8	46.11	6.4938	-0.5889	0.1478	0.3367
2-methylbutanol	3	6	12	67.91	4.2842	-0.3885	0.1039	0.3163
2-methylbutanol	2	9	14	98.61	3.1354	-0.4247	0.0766	0.3416
2-methylbutanol	2	10	9	59.41	6.9506	0.6263	0.1672	0.3487
2-methylbutanol	3	10	9	59.41	7.6804	0.5082	0.1816	0.3165
2-methylpropanal	3	1	29	111.11	2.5931	0.1446	0.0707	0.2073
2-methylpropanal	2	7	9	46.81	2.6545	0.4142	0.0708	0.2187
2-pentylfuran	2	1	32	126.91	4.4962	-0.2422	0.1033	0.3721
2-pentylfuran	3	2	18	68.81	2.5029	-0.1956	0.0515	0.3383
2-pentylfuran	3	3	16	84.41	5.9497	-0.325	0.1399	0.3666
2-pentylfuran	2	7	20	104.91	4.4723	0.2331	0.0953	0.3614
2-pentylfuran	3	9	7	43.61	2.7218	-0.2237	0.0689	0.3538
2-pentylfuran	3	12	5	18.71	3.3562	0.5061	0.0909	0.3682
2-pentylfuran	2	12	13	70.51	3.1834	0.1962	0.067	0.3567
2-phenylethanol	3	1	29	109.11	5.3558	0.5189	0.1171	0.3937
2-phenylethanol	2	3	26	132.01	6.1632	0.4164	0.1148	0.5006
2-phenylethanol	2	4	20	99.31	9.8257	0.5978	0.1793	0.4919
2-phenylethanol	3	5	21	128.01	3.8202	0.3606	0.0775	0.3777
2-phenylethanol	3	8	8	55.81	5.8014	0.4689	0.1279	0.3935
2-phenylethanol	2	8	8	60.81	11.7073	0.5944	0.2349	0.5309
2-phenylethanol	2	8	15	108.61	2.9209	0.2868	0.0512	0.5221
2-phenylethanol	3	8	17	119.01	4.3581	0.4071	0.098	0.3926
2-phenylethanol	2	9	4	24.51	3.1273	-0.2888	0.0566	0.4809
2-phenylethanol	2	12	14	83.51	3.3176	-0.3084	0.0635	0.4868
3-methylbutanal	3	1	5	16.91	4.5217	-0.3282	0.0711	0.4861
3-methylbutanal	2	1	6	21.11	6.7993	-0.4115	0.1306	0.4478
3-methylbutanal	2	1	28	107.71	6.3367	0.4006	0.1206	0.4506
3-methylbutanal	3	1	29	110.11	12.0737	0.5897	0.2247	0.5058
3-methylbutanal	3	2	21	83.31	2.7092	0.2909	0.0454	0.5325
3-methylbutanal	2	4	20	98.31	3.1558	0.3145	0.0586	0.4431
3-methylbutanal	2	5	6	37.41	4.9052	0.3546	0.096	0.4514
3-methylbutanal	3	5	14	89.81	3.7034	0.2997	0.0602	0.4924
3-methylbutanal	3	11	14	85.01	4.074	-0.3191	0.0629	0.4853
3-methylbutanal	2	11	15	88.41	3.3579	-0.2892	0.059	0.4388
3-methylbutanenitrile	2	1	2	6.81	6.0536	-0.5893	0.158	0.3476
3-methylbutanenitrile	2	1	28	107.71	2.6846	0.3541	0.0569	0.3514
3-methylbutanenitrile	3	1	29	114.11	7.4751	0.6174	0.1585	0.3848
3-methylbutanenitrile	2	2	25	102.41	3.5552	-0.4094	0.077	0.298
3-methylbutanenitrile	3	3	16	83.41	2.6534	-0.3526	0.05	0.3687
3-methylbutanenitrile	2	4	13	60.71	2.7143	0.3609	0.0531	0.3476
3-methylbutanenitrile	2	5	6	35.41	4.3604	0.4589	0.0959	0.2973
3-methylbutanenitrile	2	11	12	81.11	6.6238	-0.5599	0.1304	0.425
3-methylbutanenitrile	2	11	14	85.01	7.7009	-0.5876	0.1431	0.4377
3-methylbutanoicacid	2	1	29	109.11	4.7703	0.4626	0.0727	0.5163
3-methylbutanoicacid	3	1	29	109.11	8.318	0.5954	0.1322	0.5139
3-methylbutanoicacid	2	2	26	114.51	4.6826	-0.4804	0.0788	0.5321
3-methylbutanoicacid	3	5	14	88.81	4.4709	0.4228	0.068	0.5171
3-methylbutanoicacid	2	5	14	89.81	4.139	0.4271	0.0636	0.5171
3-methylbutanoicacid	3	6	15	86.71	3.3066	0.3954	0.0592	0.5308
3-methylbutanoicacid	2	7	9	46.81	2.5116	-0.3439	0.0402	0.5542
3-methylbutanoicacid	3	7	9	46.81	4.1038	-0.4152	0.0652	0.5197
3-methylbutanoicacid	2	11	13	83.91	12.9441	-0.8393	0.2273	0.5298
3-methylbutanoicacid	3	11	14	86.01	12.276	-0.774	0.2197	0.5473
Trait	Season	Chrom	Markr	Position	LOD Score	Additive	R2	TR2
3-methylbutanol	2	1	2	7.81	3.8287	-0.4937	0.0899	0.3699
3-methylbutanol	3	1	29	110.11	7.7087	0.7489	0.1476	0.4325
3-methylbutanol	2	2	25	102.41	6.8471	-0.7163	0.161	0.2904
3-methylbutanol	2	4	13	60.71	4.463	0.5016	0.0851	0.3651
3-methylbutanol	2	5	5	34.91	3.7922	0.4766	0.085	0.2814
3-methylbutanol	3	5	14	88.81	4.3055	0.5284	0.0758	0.4318
3-methylbutanol	2	9	17	110.01	2.862	-0.4193	0.0653	0.2876
3-methylbutanol	3	11	14	85.01	5.3562	-0.615	0.0952	0.4283
6-methyl-5-hepten-2-one	2	1	12	53.61	3.3416	-0.1503	0.0713	0.3781
6-methyl-5-hepten-2-one	2	2	12	41.01	3.6232	0.1506	0.0721	0.3689
6-methyl-5-hepten-2-one	3	3	16	85.41	4.7336	-0.2401	0.1164	0.3209
6-methyl-5-hepten-2-one	2	4	12	57.41	5.2253	-0.1935	0.1047	0.3689
6-methyl-5-hepten-2-one	3	4	11	55.61	2.8203	-0.1975	0.0699	0.31
6-methyl-5-hepten-2-one	3	6	4	26.01	3.1511	0.1814	0.0688	0.2995
6-methyl-5-hepten-2-one	2	11	16	94.51	4.2061	0.1645	0.0846	0.3754
Acetone	3	1	5	16.91	15.0307	0.2203	0.2991	0.5247
Acetone	2	2	13	43.41	3.5119	0.1004	0.077	0.3452
Acetone	3	2	10	31.51	3.8812	0.1006	0.0641	0.4827
Acetone	3	3	16	83.41	6.9871	-0.1403	0.1213	0.4858
Acetone	2	9	15	101.11	6.1261	-0.1308	0.1329	0.343
Acetophenone	2	1	8	27.21	7.623	-0.1685	0.1737	0.3904
Acetophenone	2	12	13	75.51	3.054	-0.1096	0.073	0.382
B-damascenone	2	1	2	3.81	2.8068	-0.2069	0.0506	0.4458
B-damascenone	3	1	14	63.21	4.1397	0.264	0.079	0.4377
B-damascenone	2	3	20	99.81	5.8658	-0.2994	0.1175	0.4067
B-damascenone	3	3	20	100.81	9.0725	-0.4124	0.1919	0.4676
B-damascenone	2	8	8	57.81	2.6317	0.2027	0.0538	0.4037
B-damascenone	3	8	8	55.81	3.8023	0.2454	0.0688	0.4296
B-damascenone	2	10	18	112.51	8.9687	-0.3859	0.1904	0.4107
B-damascenone	3	10	18	112.51	10.3537	-0.4352	0.213	0.4474
Benzaldehyde	2	1	6	21.11	3.3934	-0.1548	0.0599	0.4351
Benzaldehyde	3	1	35	139.51	4.9391	0.2032	0.0978	0.3604
Benzaldehyde	2	2	8	20.21	3.3861	0.1541	0.0573	0.4335
Benzaldehyde	3	9	7	43.61	2.8264	-0.1653	0.0658	0.3741
Benzaldehyde	2	10	18	112.51	6.6846	0.2237	0.1279	0.4421
Benzaldehyde	3	10	17	106.01	6.3316	0.2342	0.132	0.3687
Benzaldehyde	2	11	18	109.61	6.2009	0.2165	0.119	0.4422
Benzophenone	2	2	23	87.81	5.9901	0.1674	0.1358	0.2962
Benzophenone	2	7	2	10.31	2.8816	0.1236	0.0709	0.3049
Benzophenone	3	7	3	19.81	3.6889	0.1226	0.0972	0.2587
Benzophenone	3	8	18	129.21	3.1111	0.1107	0.0819	0.2511
Benzylacohol	2	3	25	127.91	2.7816	0.3142	0.062	0.4
Benzylacohol	2	8	18	128.21	3.7092	-0.3428	0.076	0.3908
Benzylacohol	2	10	18	111.51	3.9313	0.3533	0.0809	0.3922
Benzylalcohol	3	10	17	104.01	4.3334	0.6801	0.1048	0.2802
Benzylacohol	2	11	18	106.61	6.0547	0.4489	0.1285	0.4171
Benzylalcohol	3	11	18	107.61	3.2869	0.5974	0.0813	0.2804
Benzylalcohol	3	6	12	68.91	2.6306	-0.5371	0.0633	0.2741
Benzylacohol	2	12	14	79.51	3.8031	-0.3338	0.0723	0.3828
Benzylnitrile	2	3	18	93.91	8.5318	-0.6068	0.1494	0.5357
Benzylnitrile	3	3	17	87.91	10.3953	-0.8026	0.2081	0.4928
Benzylnitrile	2	4	20	99.31	9.6424	0.8381	0.1632	0.5259
Benzylnitrile	2	6	8	47.11	4.0724	-0.3925	0.0649	0.5151
Benzylnitrile	2	8	8	63.81	9.0969	0.6214	0.1577	0.5307
Benzylnitrile	3	8	8	60.81	5.2315	0.6501	0.1377	0.3231
Benzylnitrile	3	9	7	50.61	2.9542	-0.4969	0.081	0.3657
B-ionone	2	1	5	18.91	6.7366	0.3026	0.155	0.3505
B-ionone	3	1	5	17.91	14.2246	0.6346	0.2785	0.5373
B-ionone	3	2	18	68.81	4.5045	-0.3283	0.0771	0.485
B-ionone	2	3	19	98.91	5.0094	-0.2597	0.1147	0.3432
B-ionone	3	3	18	92.91	5.1938	-0.3573	0.0939	0.4892
B-ionone	3	11	17	103.51	3.1857	-0.2713	0.0548	0.4824
B-ionone	2	12	8	44.71	4.2124	0.2608	0.1023	0.3477
B-ionone	3	12	5	19.71	2.8407	0.6442	0.0709	0.5451
Butanol	2	4	15	72.71	2.9992	0.3023	0.0728	0.3109
Butanol	3	6	5	26.91	3.0481	-0.313	0.0652	0.2736
Butanol	3	8	18	125.21	2.5982	-0.2984	0.0594	0.2738
Butanol	2	9	15	101.11	3.0233	-0.2838	0.0702	0.3084
Butanol	2	10	8	54.01	4.0561	0.3526	0.1058	0.3296
Butanol	3	10	15	86.81	5.7369	0.4453	0.1337	0.2757
Decanal	2	1	31	123.01	3.0618	-0.1054	0.0611	0.4172
Decanal	2	1	7	22.31	6.2214	-0.1469	0.1201	0.4164
Decanal	2	2	4	8.31	3.0195	0.1012	0.0555	0.4099
Decanal	2	2	23	88.81	5.9246	0.1454	0.1198	0.4192
Decanal	2	11	7	43.21	2.5437	0.1395	0.0558	0.4235
Ethylsalicylate	2	2	6	15.21	9.166	1.4541	0.2026	0.3941
Ethylsalicylate	3	2	6	15.21	4.42	0.1623	0.0828	0.3895
Ethylsalicylate	3	3	21	104.51	2.8771	0.1376	0.0615	0.3086
Ethylsalicylate	2	9	12	87.71	5.9333	1.1453	0.1279	0.3792
Ethylsalicylate	3	9	14	98.61	7.5228	0.2381	0.1845	0.3655
Ethylsalicylate	3	10	6	35.71	3.733	-0.1562	0.08	0.3105
Eugenol	2	2	17	65.31	8.4166	0.9049	0.1393	0.6052
Eugenol	3	2	17	66.31	3.2776	0.6201	0.0609	0.5238
Eugenol	2	3	21	107.51	3.2829	0.5433	0.0516	0.5765
Eugenol	3	3	21	104.51	3.8709	0.641	0.0652	0.5124
Eugenol	2	9	14	98.61	22.2957	1.5107	0.4034	0.6555
Eugenol	3	9	14	98.61	19.7197	1.6149	0.4193	0.6523
Eugenol	2	10	3	15.01	2.8846	-0.4983	0.0417	0.5702
Geranial	2	2	15	52.91	4.3446	0.1854	0.0824	0.3718
Geranial	3	3	16	85.41	5.0752	-0.3027	0.1233	0.3537
Geranial	2	4	12	57.41	5.1844	-0.2215	0.103	0.372
Geranial	3	4	13	63.71	4.9169	-0.3038	0.1174	0.3612
Geranial	3	6	5	26.91	3.7776	0.2327	0.0757	0.3236
Geranial	2	7	5	33.01	4.8757	0.2099	0.1025	0.3828
Geranial	2	11	13	84.91	2.5235	0.1482	0.0512	0.3767
Geranial	3	12	5	19.71	3.0446	0.5909	0.1196	0.4037
Geranylacetone	3	1	4	15.71	14.9805	0.66	0.3193	0.5024
Geranylacetone	2	2	13	44.41	2.5782	0.2196	0.0551	0.377
Geranylacetone	2	3	19	98.91	2.6736	-0.2293	0.0594	0.3794
Geranylacetone	3	3	17	85.91	3.9571	-0.3347	0.0729	0.4538
Geranylacetone	2	4	13	63.71	9.5417	-0.4582	0.2158	0.4053
Geranylacetone	3	4	14	65.41	4.6356	-0.3534	0.0856	0.4635
Geranylacetone	2	6	2	8.81	2.7704	0.2309	0.0603	0.3771
Geranylacetone	3	8	15	108.61	3.6812	-0.316	0.0736	0.4572
Geranylacetone	2	11	13	81.91	3.7974	0.2677	0.0772	0.3739
Guaiacol	2	1	20	95.91	3.5012	0.4168	0.0671	0.4532
Guaiacol	3	2	13	42.41	4.8054	-0.6469	0.09	0.4457
Guaiacol	3	4	24	116.31	3.5221	0.8953	0.0701	0.3598
Guaiacol	2	9	14	96.61	14.3815	0.9007	0.3073	0.4861
Guaiacol	3	9	14	97.61	11.6895	1.1564	0.29	0.4209
Hexanal	2	1	6	21.11	23.114	0.466	0.4524	0.5617
Hexanal	3	1	5	17.91	29.8102	0.9952	0.5295	0.6489
Hexanal	2	3	21	108.51	7.632	-0.2488	0.1286	0.5469
Hexanal	3	3	18	94.91	6.5532	-0.4102	0.0903	0.6243
Hexanal	3	11	17	101.51	3.3357	-0.2804	0.0447	0.6187
Hexanoicacid	2	1	4	15.71	4.1882	0.162	0.1047	0.3087
Hexanoicacid	3	1	3	10.91	3.9249	0.0952	0.0983	0.2025
Hexanoicacid	2	5	9	54.31	3.3591	0.1475	0.0857	0.2127
Hexanoicacid	3	6	2	6.81	2.6057	0.0858	0.064	0.2002
Hexanoicacid	2	7	20	106.91	2.8553	0.1347	0.0732	0.2133
Hexanoicacid	2	11	16	95.51	2.9795	-0.1381	0.0744	0.2114
Linalool	2	1	27	103.31	6.4369	0.2945	0.1515	0.3962
Linalool	3	1	29	109.11	11.1764	0.3819	0.2015	0.5073
Linalool	3	2	7	18.71	2.8244	-0.1827	0.0466	0.4974
Linalool	2	7	13	76.01	4.3315	0.2372	0.1006	0.3821
Linalool	3	9	5	27.81	5.505	-0.269	0.1037	0.5177
Linalool	3	10	13	73.11	3.9381	-0.2074	0.0626	0.4934
Linalool	2	12	6	24.21	3.4333	-0.3698	0.0752	0.3706
Methylsalicylate	2	2	7	16.71	4.8807	-0.6173	0.0848	0.5135
Methylsalicylate	3	2	10	31.51	8.1553	-0.6921	0.1379	0.4962
Methylsalicylate	2	5	9	54.31	2.8541	-0.3999	0.0467	0.5055
Methylsalicylate	3	5	8	51.41	3.349	-0.437	0.0555	0.5484
Methylsalicylate	2	9	14	97.61	17.1272	1.0897	0.3493	0.5485
Methylsalicylate	3	9	14	98.61	19.8954	1.1554	0.3965	0.6182
Methylsalicylate	3	12	11	60.11	2.6248	0.3732	0.0394	0.5411
Methylsalicylate	3	12	10	55.11	2.8222	0.4051	0.0458	0.5475
Nonanal	2	1	7	22.31	8.1625	-0.1686	0.1656	0.3976
Nonanal	3	1	1	0.01	2.8597	-0.0797	0.0656	0.242
Nonanal	2	2	5	8.51	3.0776	0.1012	0.0575	0.3892
Nonanal	2	2	23	88.81	4.2862	0.1222	0.0881	0.3954
Nonanal	3	4	13	63.71	3.4612	-0.0932	0.0818	0.2534
Octanal	2	1	7	23.31	9.1089	-0.213	0.235	0.2547
Octanal	3	1	2	9.81	2.684	-0.0771	0.065	0.2594
Octanal	2	2	12	40.01	3.5529	0.1234	0.0831	0.3225
Octanal	3	3	10	52.31	3.7726	-0.0882	0.0874	0.2589
Octanal	3	4	14	65.41	3.8461	-0.0938	0.0866	0.252
Octanoicacid	2	9	17	110.01	4.3888	-0.209	0.0944	0.3268
Octanoicacid	2	12	13	76.51	6.1714	0.2718	0.1562	0.3584
Pentanal	2	1	32	125.91	2.9581	-0.1553	0.0666	0.2606
Pentanal	2	1	5	16.91	3.0083	-0.1619	0.0721	0.2678
Pentanal	3	3	21	104.51	4.5789	-0.1887	0.1019	0.303
Pentanal	2	7	17	94.21	2.7821	0.1564	0.0712	0.2797
Pentanal	3	7	17	93.21	2.8692	0.1464	0.0619	0.3027
Pentanoicacid	2	1	8	28.21	4.2509	-0.138	0.0893	0.3431
Pentanoicacid	3	1	44	184.81	3.1434	-0.0792	0.0847	0.2202
Phenylacetaldehyde	2	4	21	99.91	7.9627	0.4066	0.1444	0.4624
Phenylacetaldehyde	3	5	21	124.01	2.846	0.3511	0.065	0.218
Phenylacetaldehyde	2	6	8	46.11	8.6972	-0.3851	0.1651	0.4661
Phenylacetaldehyde	3	7	4	21.91	3.2418	0.3846	0.0774	0.2197
Phenylacetaldehyde	2	8	8	61.81	6.5225	0.339	0.1286	0.4722
Phenylacetaldehyde	2	9	13	90.51	2.5564	-0.2029	0.0453	0.4526
Terpineol	2	1	7	22.31	4.8404	-0.1822	0.0904	0.4603
Terpineol	3	1	13	62.31	5.8123	0.2701	0.1285	0.4444
Terpineol	2	1	27	103.31	9.0529	0.2583	0.1826	0.491
Terpineol	3	1	29	109.11	11.5112	0.3733	0.2398	0.4262
Terpineol	3	2	7	17.71	3.2632	-0.1827	0.0579	0.4664
Terpineol	2	3	21	106.51	4.0558	0.1728	0.0805	0.4602
Terpineol	3	3	22	111.61	2.9579	0.1767	0.0566	0.4651
Terpineol	2	7	13	76.01	6.5224	0.215	0.1291	0.4666
Terpineol	3	10	13	73.11	3.277	-0.173	0.0541	0.4626
Terpineol	2	12	6	24.21	4.2197	-0.3102	0.0847	0.4655

## Sheet: repetibles
Trait	Season	Chrom	Markr	Position	LOD Score	Additive	R2	TR2
(E)-2-heptenal	2	1	4	14.71	5.288	0.1746	0.1079	0.3823
(E)-2-heptenal	3	1	4	15.71	11.8444	0.3785	0.2488	0.4726
(E)-2-heptenal	3	3	17	88.91	2.9794	-0.1906	0.0583	0.4381
(E)-2-heptenal	2	3	22	109.61	2.6223	-0.1198	0.0501	0.3648
(E)-2-heptenal	3	9	7	41.61	3.2007	-0.1857	0.0596	0.4358
(E)-2-heptenal	2	9	15	104.11	2.8177	-0.1318	0.0597	0.361
(E)-2-hexenal	3	1	4	15.71	19.5573	0.5887	0.4359	0.5268
(E)-2-hexenal	2	1	5	19.91	7.3807	0.2461	0.1624	0.3704
(E)-2-octenal	3	9	7	48.61	5.1205	-0.2947	0.1437	0.3677
(E)-2-octenal	2	9	7	49.61	3.7659	-0.2325	0.1099	0.3736
(E.E)-2.4-decadienal	3	2	13	44.41	2.8604	-0.2825	0.0641	0.3524
(E.E)-2.4-decadienal	2	2	19	71.91	3.4754	-0.2643	0.0752	0.3102
(E.E)-2.4-hexadienal	3	1	5	16.91	25.9061	1.2658	0.5152	0.5485
(E.E)-2.4-hexadienal	2	1	6	22.11	8.7653	0.3174	0.2112	0.3239
(Z)-3-hexenal	3	1	5	16.91	26.2146	1.0854	0.5077	0.5615
(Z)-3-hexenal	2	1	6	21.11	8.7735	0.308	0.2	0.3682
1-nitro-2-phenylethane	2	4	20	99.31	6.5848	1.0023	0.1258	0.416
1-nitro-2-phenylethane	3	4	21	100.91	3.2992	0.6826	0.0661	0.4001
1-nitro-2-phenylethane	2	5	20	117.41	2.8065	0.5226	0.0475	0.4554
1-nitro-2-phenylethane	3	5	21	126.01	5.4414	0.7856	0.1127	0.4083
1-nitro-2-phenylethane	2	7	4	21.91	2.5949	0.5309	0.0468	0.4101
1-nitro-2-phenylethane	3	7	4	21.91	2.7275	0.5222	0.0492	0.4387
1-nitro-2-phenylethane	3	8	8	57.81	6.3907	0.8516	0.1368	0.4297
1-nitro-2-phenylethane	2	8	8	61.81	11.0712	1.2046	0.2449	0.4408
1-nitro-2-phenylethane	2	9	5	26.81	6.6954	-0.8002	0.1134	0.5213
1-nitro-2-phenylethane	3	9	7	46.61	3.2209	-0.6466	0.0783	0.4678
1-pentanol	3	12	5	18.71	2.6222	0.4234	0.0909	0.2345
1-pentanol	2	12	13	70.51	2.9744	0.1889	0.0653	0.3209
2-ethylfuran	3	1	5	16.91	28.1847	1.0853	0.5362	0.5861
2-ethylfuran	2	1	7	22.31	10.7837	0.3256	0.247	0.356
2-ethylfuran	3	1	16	74.21	3.3273	-0.3127	0.0468	0.5878
2-ethylfuran	2	1	18	84.51	3.9146	-0.1875	0.0822	0.3378
2-isobutylthiazole	2	1	17	83.31	2.9265	0.4254	0.0749	0.2207
2-isobutylthiazole	3	1	27	105.31	6.5543	0.688	0.1566	0.3879
2-isobutylthiazole	3	3	16	85.41	4.8066	-0.5452	0.0988	0.3548
2-isobutylthiazole	2	3	19	97.91	3.5078	-0.4904	0.0961	0.2374
2-methylbutanal	3	6	7	40.01	3.5773	-0.528	0.1149	0.2442
2-methylbutanal	2	6	8	48.11	3.8402	-0.2109	0.092	0.3164
2-methylbutanol	2	6	8	46.11	6.4938	-0.5889	0.1478	0.3367
2-methylbutanol	3	6	12	67.91	4.2842	-0.3885	0.1039	0.3163
2-methylbutanol	2	10	9	59.41	6.9506	0.6263	0.1672	0.3487
2-methylbutanol	3	10	9	59.41	7.6804	0.5082	0.1816	0.3165
2-pentylfuran	3	12	5	18.71	3.3562	0.5061	0.0909	0.3682
2-pentylfuran	2	12	13	70.51	3.1834	0.1962	0.067	0.3567
2-phenylethanol	3	8	8	55.81	5.8014	0.4689	0.1279	0.3935
2-phenylethanol	2	8	8	60.81	11.7073	0.5944	0.2349	0.5309
2-phenylethanol	2	8	15	108.61	2.9209	0.2868	0.0512	0.5221
2-phenylethanol	3	8	17	119.01	4.3581	0.4071	0.098	0.3926
3-methylbutanal	3	1	5	16.91	4.5217	-0.3282	0.0711	0.4861
3-methylbutanal	2	1	6	21.11	6.7993	-0.4115	0.1306	0.4478
3-methylbutanal	2	1	28	107.71	6.3367	0.4006	0.1206	0.4506
3-methylbutanal	3	1	29	110.11	12.0737	0.5897	0.2247	0.5058
3-methylbutanal	2	5	6	37.41	4.9052	0.3546	0.096	0.4514
3-methylbutanal	3	5	14	89.81	3.7034	0.2997	0.0602	0.4924
3-methylbutanal	3	11	14	85.01	4.074	-0.3191	0.0629	0.4853
3-methylbutanal	2	11	15	88.41	3.3579	-0.2892	0.059	0.4388
3-methylbutanenitrile	2	1	28	107.71	2.6846	0.3541	0.0569	0.3514
3-methylbutanenitrile	3	1	29	114.11	7.4751	0.6174	0.1585	0.3848
3-methylbutanoicacid	2	1	29	109.11	4.7703	0.4626	0.0727	0.5163
3-methylbutanoicacid	3	1	29	109.11	8.318	0.5954	0.1322	0.5139
3-methylbutanoicacid	3	5	14	88.81	4.4709	0.4228	0.068	0.5171
3-methylbutanoicacid	2	5	14	89.81	4.139	0.4271	0.0636	0.5171
3-methylbutanoicacid	2	7	9	46.81	2.5116	-0.3439	0.0402	0.5542
3-methylbutanoicacid	3	7	9	46.81	4.1038	-0.4152	0.0652	0.5197
3-methylbutanoicacid	2	11	13	83.91	12.9441	-0.8393	0.2273	0.5298
3-methylbutanoicacid	3	11	14	86.01	12.276	-0.774	0.2197	0.5473
3-methylbutanol	2	5	5	34.91	3.7922	0.4766	0.085	0.2814
3-methylbutanol	3	5	14	88.81	4.3055	0.5284	0.0758	0.4318
6-methyl-5-hepten-2-one	2	4	12	57.41	5.2253	-0.1935	0.1047	0.3689
6-methyl-5-hepten-2-one	3	4	11	55.61	2.8203	-0.1975	0.0699	0.31
Acetone	2	2	13	43.41	3.5119	0.1004	0.077	0.3452
Acetone	3	2	10	31.51	3.8812	0.1006	0.0641	0.4827
B-damascenone	2	3	20	99.81	5.8658	-0.2994	0.1175	0.4067
B-damascenone	3	3	20	100.81	9.0725	-0.4124	0.1919	0.4676
B-damascenone	2	8	8	57.81	2.6317	0.2027	0.0538	0.4037
B-damascenone	3	8	8	55.81	3.8023	0.2454	0.0688	0.4296
B-damascenone	2	10	18	112.51	8.9687	-0.3859	0.1904	0.4107
B-damascenone	3	10	18	112.51	10.3537	-0.4352	0.213	0.4474
Benzaldehyde	2	10	18	112.51	6.6846	0.2237	0.1279	0.4421
Benzaldehyde	3	10	17	106.01	6.3316	0.2342	0.132	0.3687
Benzophenone	2	7	2	10.31	2.8816	0.1236	0.0709	0.3049
Benzophenone	3	7	3	19.81	3.6889	0.1226	0.0972	0.2587
Benzylacohol	2	10	18	111.51	3.9313	0.3533	0.0809	0.3922
Benzylalcohol	3	10	17	104.01	4.3334	0.6801	0.1048	0.2802
Benzylacohol	2	11	18	106.61	6.0547	0.4489	0.1285	0.4171
Benzylalcohol	3	11	18	107.61	3.2869	0.5974	0.0813	0.2804
Benzylnitrile	2	3	18	93.91	8.5318	-0.6068	0.1494	0.5357
Benzylnitrile	3	3	17	87.91	10.3953	-0.8026	0.2081	0.4928
Benzylnitrile	2	8	8	63.81	9.0969	0.6214	0.1577	0.5307
Benzylnitrile	3	8	8	60.81	5.2315	0.6501	0.1377	0.3231
B-ionone	2	1	5	18.91	6.7366	0.3026	0.155	0.3505
B-ionone	3	1	5	17.91	14.2246	0.6346	0.2785	0.5373
B-ionone	2	12	8	44.71	4.2124	0.2608	0.1023	0.3477
B-ionone	3	12	5	19.71	2.8407	0.6442	0.0709	0.5451
Butanol	2	10	8	54.01	4.0561	0.3526	0.1058	0.3296
Butanol	3	10	15	86.81	5.7369	0.4453	0.1337	0.2757
Ethylsalicylate	2	2	6	15.21	9.166	1.4541	0.2026	0.3941
Ethylsalicylate	3	2	6	15.21	4.42	0.1623	0.0828	0.3895
Ethylsalicylate	2	9	12	87.71	5.9333	1.1453	0.1279	0.3792
Ethylsalicylate	3	9	14	98.61	7.5228	0.2381	0.1845	0.3655
Eugenol	2	2	17	65.31	8.4166	0.9049	0.1393	0.6052
Eugenol	3	2	17	66.31	3.2776	0.6201	0.0609	0.5238
Eugenol	2	3	21	107.51	3.2829	0.5433	0.0516	0.5765
Eugenol	3	3	21	104.51	3.8709	0.641	0.0652	0.5124
Eugenol	2	9	14	98.61	22.2957	1.5107	0.4034	0.6555
Eugenol	3	9	14	98.61	19.7197	1.6149	0.4193	0.6523
Geranial	2	4	12	57.41	5.1844	-0.2215	0.103	0.372
Geranial	3	4	13	63.71	4.9169	-0.3038	0.1174	0.3612
Geranylacetone	2	3	19	98.91	2.6736	-0.2293	0.0594	0.3794
Geranylacetone	3	3	17	85.91	3.9571	-0.3347	0.0729	0.4538
Geranylacetone	2	4	13	63.71	9.5417	-0.4582	0.2158	0.4053
Geranylacetone	3	4	14	65.41	4.6356	-0.3534	0.0856	0.4635
Guaiacol	2	9	14	96.61	14.3815	0.9007	0.3073	0.4861
Guaiacol	3	9	14	97.61	11.6895	1.1564	0.29	0.4209
Hexanal	2	1	6	21.11	23.114	0.466	0.4524	0.5617
Hexanal	3	1	5	17.91	29.8102	0.9952	0.5295	0.6489
Hexanal	2	3	21	108.51	7.632	-0.2488	0.1286	0.5469
Hexanal	3	3	18	94.91	6.5532	-0.4102	0.0903	0.6243
Hexanoicacid	2	1	4	15.71	4.1882	0.162	0.1047	0.3087
Hexanoicacid	3	1	3	10.91	3.9249	0.0952	0.0983	0.2025
Linalool	2	1	27	103.31	6.4369	0.2945	0.1515	0.3962
Linalool	3	1	29	109.11	11.1764	0.3819	0.2015	0.5073
Methylsalicylate	2	2	7	16.71	4.8807	-0.6173	0.0848	0.5135
Methylsalicylate	3	2	10	31.51	8.1553	-0.6921	0.1379	0.4962
Methylsalicylate	2	5	9	54.31	2.8541	-0.3999	0.0467	0.5055
Methylsalicylate	3	5	8	51.41	3.349	-0.437	0.0555	0.5484
Methylsalicylate	2	9	14	97.61	17.1272	1.0897	0.3493	0.5485
Methylsalicylate	3	9	14	98.61	19.8954	1.1554	0.3965	0.6182
Nonanal	2	1	7	22.31	8.1625	-0.1686	0.1656	0.3976
Nonanal	3	1	1	0.01	2.8597	-0.0797	0.0656	0.242
Octanal	2	1	7	23.31	9.1089	-0.213	0.235	0.2547
Octanal	3	1	2	9.81	2.684	-0.0771	0.065	0.2594
Pentanal	2	7	17	94.21	2.7821	0.1564	0.0712	0.2797
Pentanal	3	7	17	93.21	2.8692	0.1464	0.0619	0.3027
Terpineol	2	1	7	22.31	4.8404	-0.1822	0.0904	0.4603
Terpineol	3	1	13	62.31	5.8123	0.2701	0.1285	0.4444
Terpineol	2	1	27	103.31	9.0529	0.2583	0.1826	0.491
Terpineol	3	1	29	109.11	11.5112	0.3733	0.2398	0.4262
Terpineol	2	3	21	106.51	4.0558	0.1728	0.0805	0.4602
Terpineol	3	3	22	111.61	2.9579	0.1767	0.0566	0.4651

## Sheet: repetibles por chr
Trait	Season	Chrom	Markr	Position	LOD Score	Additive	R2	TR2
Nonanal	3	1	1	0.01	2.8597	-0.0797	0.0656	0.242
Octanal	3	1	2	9.81	2.684	-0.0771	0.065	0.2594
Hexanoicacid	3	1	3	10.91	3.9249	0.0952	0.0983	0.2025
(E)-2-heptenal	2	1	4	14.71	5.288	0.1746	0.1079	0.3823
(E)-2-heptenal	3	1	4	15.71	11.8444	0.3785	0.2488	0.4726
(E)-2-hexenal	3	1	4	15.71	19.5573	0.5887	0.4359	0.5268
Hexanoicacid	2	1	4	15.71	4.1882	0.162	0.1047	0.3087
(E)-2-hexenal	2	1	5	19.91	7.3807	0.2461	0.1624	0.3704
(E.E)-2.4-hexadienal	3	1	5	16.91	25.9061	1.2658	0.5152	0.5485
(Z)-3-hexenal	3	1	5	16.91	26.2146	1.0854	0.5077	0.5615
2-ethylfuran	3	1	5	16.91	28.1847	1.0853	0.5362	0.5861
3-methylbutanal	3	1	5	16.91	4.5217	-0.3282	0.0711	0.4861
B-ionone	2	1	5	18.91	6.7366	0.3026	0.155	0.3505
B-ionone	3	1	5	17.91	14.2246	0.6346	0.2785	0.5373
Hexanal	3	1	5	17.91	29.8102	0.9952	0.5295	0.6489
(E.E)-2.4-hexadienal	2	1	6	22.11	8.7653	0.3174	0.2112	0.3239
(Z)-3-hexenal	2	1	6	21.11	8.7735	0.308	0.2	0.3682
3-methylbutanal	2	1	6	21.11	6.7993	-0.4115	0.1306	0.4478
Hexanal	2	1	6	21.11	23.114	0.466	0.4524	0.5617
2-ethylfuran	2	1	7	22.31	10.7837	0.3256	0.247	0.356
Nonanal	2	1	7	22.31	8.1625	-0.1686	0.1656	0.3976
Octanal	2	1	7	23.31	9.1089	-0.213	0.235	0.2547
Terpineol	2	1	7	22.31	4.8404	-0.1822	0.0904	0.4603
Terpineol	3	1	13	62.31	5.8123	0.2701	0.1285	0.4444
2-ethylfuran	3	1	16	74.21	3.3273	-0.3127	0.0468	0.5878
2-isobutylthiazole	2	1	17	83.31	2.9265	0.4254	0.0749	0.2207
2-ethylfuran	2	1	18	84.51	3.9146	-0.1875	0.0822	0.3378
2-isobutylthiazole	3	1	27	105.31	6.5543	0.688	0.1566	0.3879
Linalool	2	1	27	103.31	6.4369	0.2945	0.1515	0.3962
Terpineol	2	1	27	103.31	9.0529	0.2583	0.1826	0.491
3-methylbutanal	2	1	28	107.71	6.3367	0.4006	0.1206	0.4506
3-methylbutanenitrile	2	1	28	107.71	2.6846	0.3541	0.0569	0.3514
3-methylbutanal	3	1	29	110.11	12.0737	0.5897	0.2247	0.5058
3-methylbutanenitrile	3	1	29	114.11	7.4751	0.6174	0.1585	0.3848
3-methylbutanoicacid	2	1	29	109.11	4.7703	0.4626	0.0727	0.5163
3-methylbutanoicacid	3	1	29	109.11	8.318	0.5954	0.1322	0.5139
Linalool	3	1	29	109.11	11.1764	0.3819	0.2015	0.5073
Terpineol	3	1	29	109.11	11.5112	0.3733	0.2398	0.4262
Ethylsalicylate	2	2	6	15.21	9.166	1.4541	0.2026	0.3941
Ethylsalicylate	3	2	6	15.21	4.42	0.1623	0.0828	0.3895
Methylsalicylate	2	2	7	16.71	4.8807	-0.6173	0.0848	0.5135
Terpineol	3	2	7	17.71	3.2632	-0.1827	0.0579	0.4664
Acetone	3	2	10	31.51	3.8812	0.1006	0.0641	0.4827
Methylsalicylate	3	2	10	31.51	8.1553	-0.6921	0.1379	0.4962
(E.E)-2.4-decadienal	3	2	13	44.41	2.8604	-0.2825	0.0641	0.3524
Acetone	2	2	13	43.41	3.5119	0.1004	0.077	0.3452
Eugenol	2	2	17	65.31	8.4166	0.9049	0.1393	0.6052
Eugenol	3	2	17	66.31	3.2776	0.6201	0.0609	0.5238
(E.E)-2.4-decadienal	2	2	19	71.91	3.4754	-0.2643	0.0752	0.3102
2-isobutylthiazole	3	3	16	85.41	4.8066	-0.5452	0.0988	0.3548
(E)-2-heptenal	3	3	17	88.91	2.9794	-0.1906	0.0583	0.4381
Benzylnitrile	3	3	17	87.91	10.3953	-0.8026	0.2081	0.4928
Geranylacetone	3	3	17	85.91	3.9571	-0.3347	0.0729	0.4538
Benzylnitrile	2	3	18	93.91	8.5318	-0.6068	0.1494	0.5357
B-ionone	3	3	18	92.91	5.1938	-0.3573	0.0939	0.4892
Hexanal	3	3	18	94.91	6.5532	-0.4102	0.0903	0.6243
2-isobutylthiazole	2	3	19	97.91	3.5078	-0.4904	0.0961	0.2374
B-ionone	2	3	19	98.91	5.0094	-0.2597	0.1147	0.3432
Geranylacetone	2	3	19	98.91	2.6736	-0.2293	0.0594	0.3794
B-damascenone	2	3	20	99.81	5.8658	-0.2994	0.1175	0.4067
B-damascenone	3	3	20	100.81	9.0725	-0.4124	0.1919	0.4676
Eugenol	2	3	21	107.51	3.2829	0.5433	0.0516	0.5765
Eugenol	3	3	21	104.51	3.8709	0.641	0.0652	0.5124
Hexanal	2	3	21	108.51	7.632	-0.2488	0.1286	0.5469
Terpineol	2	3	21	106.51	4.0558	0.1728	0.0805	0.4602
(E)-2-heptenal	2	3	22	109.61	2.6223	-0.1198	0.0501	0.3648
Terpineol	3	3	22	111.61	2.9579	0.1767	0.0566	0.4651
6-methyl-5-hepten-2-one	3	4	11	55.61	2.8203	-0.1975	0.0699	0.31
6-methyl-5-hepten-2-one	2	4	12	57.41	5.2253	-0.1935	0.1047	0.3689
Geranial	2	4	12	57.41	5.1844	-0.2215	0.103	0.372
Geranial	3	4	13	63.71	4.9169	-0.3038	0.1174	0.3612
Geranylacetone	2	4	13	63.71	9.5417	-0.4582	0.2158	0.4053
Geranylacetone	3	4	14	65.41	4.6356	-0.3534	0.0856	0.4635
1-nitro-2-phenylethane	2	4	20	99.31	6.5848	1.0023	0.1258	0.416
1-nitro-2-phenylethane	3	4	21	100.91	3.2992	0.6826	0.0661	0.4001
3-methylbutanol	2	5	5	34.91	3.7922	0.4766	0.085	0.2814
3-methylbutanal	2	5	6	37.41	4.9052	0.3546	0.096	0.4514
Methylsalicylate	3	5	8	51.41	3.349	-0.437	0.0555	0.5484
Methylsalicylate	2	5	9	54.31	2.8541	-0.3999	0.0467	0.5055
3-methylbutanal	3	5	14	89.81	3.7034	0.2997	0.0602	0.4924
3-methylbutanoicacid	2	5	14	89.81	4.139	0.4271	0.0636	0.5171
3-methylbutanoicacid	3	5	14	88.81	4.4709	0.4228	0.068	0.5171
3-methylbutanol	3	5	14	88.81	4.3055	0.5284	0.0758	0.4318
1-nitro-2-phenylethane	2	5	20	117.41	2.8065	0.5226	0.0475	0.4554
1-nitro-2-phenylethane	3	5	21	126.01	5.4414	0.7856	0.1127	0.4083
2-methylbutanal	3	6	7	40.01	3.5773	-0.528	0.1149	0.2442
2-methylbutanal	2	6	8	48.11	3.8402	-0.2109	0.092	0.3164
2-methylbutanol	2	6	8	46.11	6.4938	-0.5889	0.1478	0.3367
2-methylbutanol	3	6	12	67.91	4.2842	-0.3885	0.1039	0.3163
Benzophenone	2	7	2	10.31	2.8816	0.1236	0.0709	0.3049
Benzophenone	3	7	3	19.81	3.6889	0.1226	0.0972	0.2587
1-nitro-2-phenylethane	2	7	4	21.91	2.5949	0.5309	0.0468	0.4101
1-nitro-2-phenylethane	3	7	4	21.91	2.7275	0.5222	0.0492	0.4387
3-methylbutanoicacid	2	7	9	46.81	2.5116	-0.3439	0.0402	0.5542
3-methylbutanoicacid	3	7	9	46.81	4.1038	-0.4152	0.0652	0.5197
Pentanal	2	7	17	94.21	2.7821	0.1564	0.0712	0.2797
Pentanal	3	7	17	93.21	2.8692	0.1464	0.0619	0.3027
1-nitro-2-phenylethane	2	8	8	61.81	11.0712	1.2046	0.2449	0.4408
1-nitro-2-phenylethane	3	8	8	57.81	6.3907	0.8516	0.1368	0.4297
2-phenylethanol	2	8	8	60.81	11.7073	0.5944	0.2349	0.5309
2-phenylethanol	3	8	8	55.81	5.8014	0.4689	0.1279	0.3935
B-damascenone	2	8	8	57.81	2.6317	0.2027	0.0538	0.4037
B-damascenone	3	8	8	55.81	3.8023	0.2454	0.0688	0.4296
Benzylnitrile	2	8	8	63.81	9.0969	0.6214	0.1577	0.5307
Benzylnitrile	3	8	8	60.81	5.2315	0.6501	0.1377	0.3231
2-phenylethanol	2	8	15	108.61	2.9209	0.2868	0.0512	0.5221
2-phenylethanol	3	8	17	119.01	4.3581	0.4071	0.098	0.3926
1-nitro-2-phenylethane	2	9	5	26.81	6.6954	-0.8002	0.1134	0.5213
(E)-2-heptenal	3	9	7	41.61	3.2007	-0.1857	0.0596	0.4358
(E)-2-octenal	2	9	7	49.61	3.7659	-0.2325	0.1099	0.3736
(E)-2-octenal	3	9	7	48.61	5.1205	-0.2947	0.1437	0.3677
1-nitro-2-phenylethane	3	9	7	46.61	3.2209	-0.6466	0.0783	0.4678
Ethylsalicylate	2	9	12	87.71	5.9333	1.1453	0.1279	0.3792
Ethylsalicylate	3	9	14	98.61	7.5228	0.2381	0.1845	0.3655
Eugenol	2	9	14	98.61	22.2957	1.5107	0.4034	0.6555
Eugenol	3	9	14	98.61	19.7197	1.6149	0.4193	0.6523
Guaiacol	2	9	14	96.61	14.3815	0.9007	0.3073	0.4861
Guaiacol	3	9	14	97.61	11.6895	1.1564	0.29	0.4209
Methylsalicylate	2	9	14	97.61	17.1272	1.0897	0.3493	0.5485
Methylsalicylate	3	9	14	98.61	19.8954	1.1554	0.3965	0.6182
(E)-2-heptenal	2	9	15	104.11	2.8177	-0.1318	0.0597	0.361
Butanol	2	10	8	54.01	4.0561	0.3526	0.1058	0.3296
2-methylbutanol	2	10	9	59.41	6.9506	0.6263	0.1672	0.3487
2-methylbutanol	3	10	9	59.41	7.6804	0.5082	0.1816	0.3165
Butanol	3	10	15	86.81	5.7369	0.4453	0.1337	0.2757
Benzaldehyde	3	10	17	106.01	6.3316	0.2342	0.132	0.3687
Benzylalcohol	3	10	17	104.01	4.3334	0.6801	0.1048	0.2802
B-damascenone	2	10	18	112.51	8.9687	-0.3859	0.1904	0.4107
B-damascenone	3	10	18	112.51	10.3537	-0.4352	0.213	0.4474
Benzaldehyde	2	10	18	112.51	6.6846	0.2237	0.1279	0.4421
Benzylacohol	2	10	18	111.51	3.9313	0.3533	0.0809	0.3922
3-methylbutanoicacid	2	11	13	83.91	12.9441	-0.8393	0.2273	0.5298
3-methylbutanal	3	11	14	85.01	4.074	-0.3191	0.0629	0.4853
3-methylbutanoicacid	3	11	14	86.01	12.276	-0.774	0.2197	0.5473
3-methylbutanal	2	11	15	88.41	3.3579	-0.2892	0.059	0.4388
Benzylacohol	2	11	18	106.61	6.0547	0.4489	0.1285	0.4171
Benzylalcohol	3	11	18	107.61	3.2869	0.5974	0.0813	0.2804
1-pentanol	3	12	5	18.71	2.6222	0.4234	0.0909	0.2345
2-pentylfuran	3	12	5	18.71	3.3562	0.5061	0.0909	0.3682
B-ionone	3	12	5	19.71	2.8407	0.6442	0.0709	0.5451
B-ionone	2	12	8	44.71	4.2124	0.2608	0.1023	0.3477
1-pentanol	2	12	13	70.51	2.9744	0.1889	0.0653	0.3209
2-pentylfuran	2	12	13	70.51	3.1834	0.1962	0.067	0.3567

## Sheet: digestión JL
Trait	Season	Chrom	Markr	Position	LOD Score	Additive	R2	TR2	S1	LODmax-2	LODmax+2
(E)-2-heptenal	2	1	4	14.71	5.288	0.1746	0.1079	0.3823		6.7	23.8
(E)-2-heptenal	3	1	4	15.71	11.8444	0.3785	0.2488	0.4726		11.4	16.9
(E)-2-heptenal	3	3	17	88.91	2.9794	-0.1906	0.0583	0.4381		77.3	95.9
(E)-2-heptenal	2	3	22	109.61	2.6223	-0.1198	0.0501	0.3648		109.5	114.5
(E)-2-heptenal	2	3	24	122.21	2.953	-0.1323	0.0614	0.3761		114.5	131.2
(E)-2-heptenal	1	3	7	33	3.5853	-0.1826	0.0801	0.3474	14.2676	17.31	38.01
(E)-2-heptenal	2	4	25	123.91	4.457	-0.4346	0.1698	0.4556		118.4	126.7
(E)-2-heptenal	2	7	17	93.21	3.0767	0.1394	0.0656	0.3551		92.7	100.2
(E)-2-heptenal	1	7	17	93.2	3.1575	0.1686	0.0704	0.3325	18.84
(E)-2-heptenal	2	7	20	104.91	4.3275	0.1581	0.0869	0.3764		104.2	108.9
(E)-2-heptenal	1	7	20	104.9	3.7509	0.184	0.0824	0.3446	14.4361	92.71	final (109.91)
(E)-2-heptenal	3	9	7	41.61	3.2007	-0.1857	0.0596	0.4358		35.4	53.5
(E)-2-heptenal	2	9	15	104.11	2.8177	-0.1318	0.0597	0.361				No aparece	Eliminar
(E)-2-heptenal	2	9	17	111.01	3.5752	-0.1446	0.0737	0.3751		107.1	121.5
(E)-2-heptenal	3	11	17	98.51	2.9417	-0.1703	0.0513	0.4292		94.5	109.3
(E)-2-heptenal	2	12	5	17.71	2.7254	0.2435	0.054	0.4216		9.5	22.7
(E)-2-hexenal	3	1	4	15.71	19.5573	0.5887	0.4359	0.5268		13.6	16.7
(E)-2-hexenal	2	1	5	19.91	7.3807	0.2461	0.1624	0.3704		16.9	27.1	En .txt aparece en 21.1, no en 19.9
(E)-2-hexenal	1	1	5	16.9	12.5484	0.5831	0.2721	0.424	85.9944	12.71	19.91
(E)-2-hexenal	3	3	18	93.91	4.0044	-0.2709	0.0879	0.502		80	103.9
(E)-2-hexenal	2	7	7	37.91	3.2242	-0.1594	0.0668	0.3545		26	54.9
(E)-2-hexenal	2	10	2	11.01	3.3606	0.1672	0.0747	0.3658		1.6	26.7
(E)-2-hexenal	3	11	16	97.51	4.1019	-0.301	0.0752	0.476		94.4	104
(E)-2-methyl-2-butenal	2	1	5	16.91	2.5499	-0.1549	0.0578	0.2526				No aparece
(E)-2-methyl-2-butenal	3	4	15	70.71	2.7821	-0.2084	0.0727	0.197		58.3	83.9
(E)-2-methyl-2-butenal	2	9	14	99.61	5.6241	-0.257	0.1544	0.2888		105.4	114
(E)-2-methyl-2-butenal	2	9	17	114.01	3.4769	-0.1979	0.0945	0.2288		107.1	115.3
(E)-2-octenal	1	1	5	17.9	14.1221	-0.5064	0.3159	0.4868	12.6883	12.71	21.11
(E)-2-octenal	2	1	31	124.01	3.5345	-0.1979	0.0797	0.3356		114.3	130.8
(E)-2-octenal	3	3	16	84.41	3.5259	-0.2185	0.0769	0.3174				Otros valores. Este no aparece.
(E)-2-octenal	2	5	2	6.01	2.6116	-0.1656	0.0548	0.3293		0	22.1
(E)-2-octenal	2	7	19	104.21	4.8879	0.232	0.1099	0.3385		100.2	108.9
(E)-2-octenal	1	7	17	93.2	2.9789	0.209	0.0544	0.4589	12.4469	81.41	104.91
(E)-2-octenal	1	8	5	36.6	3.7481	-0.2491	0.0768	0.4706	15.6204	24.91	50.31
(E)-2-octenal	3	9	7	48.61	5.1205	-0.2947	0.1437	0.3677		41.5	62.3
(E)-2-octenal	2	9	7	49.61	3.7659	-0.2325	0.1099	0.3736		41.5	62.3
(E)-2-octenal	1	9	7	45.6	3.2021	-0.239	0.0693	0.5223	8.7992	29.81	67.11
(E)-2-octenal	1	12	13	77.5	3.2769	0.225	0.0616	0.5146	8.5727	66.41	91.41
(E)-2-pentenal	3	1	4	14.71	7.6041	0.3446	0.1916	0.3345		9.2	19.4
(E)-2-pentenal	2	9	15	101.11	3.5613	-0.1458	0.0897	0.2269		90.3	108.8
(E.E)-2.4-decadienal	2	1	37	146.21	3.0981	-0.2591	0.0729	0.319		134.8	154.5
(E.E)-2.4-decadienal	3	2	13	44.41	2.8604	-0.2825	0.0641	0.3524		37.6	52.9
(E.E)-2.4-decadienal	2	2	19	71.91	3.4754	-0.2643	0.0752	0.3102		63.6	85.4
(E.E)-2.4-decadienal	3	9	7	44.61	4.8228	-0.3935	0.1262	0.3778		35.3	53.6
(E.E)-2-4-decadienal	1	9	7	45.6	4.2711	-0.9458	0.1229	0.3347	7.5198	33.21	54.31
(E.E)-2.4-decadienal	2	9	17	113.01	3.6872	-0.2771	0.0852	0.318		107.1	121.9
(E.E)-2.4-decadienal	3	11	8	46.41	3.105	0.3713	0.0627	0.3342		34.6	52.8
(E.E)-2.4-decadienal	3	11	17	98.51	3.1799	-0.293	0.0648	0.3369		88.2	108.2
(E.E)-2.4-decadienal	2	12	13	75.51	3.5577	0.2902	0.0912	0.3294		65.3	89.3
(E.E)-2.4-decadienal	2	12	5	18.7	2.6115	0.4907	0.0735	0.3276	0.7959	9.1	23.1	En .txt, pero no aquí. ¿? Añadido por mí
(E.E)-2.4-hexadienal	3	1	5	16.91	25.9061	1.2658	0.5152	0.5485		15.1	19.4
(E.E)-2.4-hexadienal	2	1	6	22.11	8.7653	0.3174	0.2112	0.3239		17	27.1
(E.E).2.4-hexadienal	1	1	5	16.9	18.336	1.4873	0.3574	0.5326	5.6089	13.71	18.91
(E.E)-2.4-hexadienal	2	1		86.5		-0.1811				71.2	94.3
(E.E)-2.4-hexadienal	2	1	42	165.51	4.66	0.2173	0.1008	0.2951		162.8	176.3
(E.E).2.4-hexadienal	1	1	38	150.5	6.08	0.7922	0.0996	0.5361	4.3882	144.21	154.51
(E.E)-2.4-hexadienal	3	3	18	94.91	3.384	-0.3938	0.0498	0.5472		83.4	103.8
(Z)-3-hexenal	3	1	5	16.91	26.2146	1.0854	0.5077	0.5615		15	19.4
(Z)-3-hexenal	2	1	6	21.11	8.7735	0.308	0.2	0.3682		16.2	27.6
10	1	1	5	16.91	15.5784	1.01678	0.311534	0.485099	17.5029	13.71	19.91
(Z)-3-hexenal	2	1	18	85.5	2.7419	-0.1676	0.0595			71	94.5
(Z)-3-hexenal	3	1	16	73.2	2.6634	-0.2903	0.0382			62.6	84.5
(Z)-3-hexenal	2	1	42	165.51	5.6135	0.2322	0.1146	0.3328		163.8	175.3
10	1	1	37	150.21	4.30549	0.513565	0.079471	0.509596	10.6753	140.51	158.41
(Z)-3-hexenal	3	3	18	95.91	3.5233	-0.3349	0.0508	0.5594		85.8	109.5
10	1	3	11	56.81	4.17487	-0.497161	0.070795	0.497767	13.4334	48.61	63.91
(Z)-3-hexenal	2	5	16	99.81	2.74	-0.1608	0.0562	0.3388		88.7	103.6
1-nitro-2-phenylethane	3	1	31	125.01	2.6292	0.5641	0.0568	0.4032				No aparece (LOD<3)
1-nitro-2-phenylethane	3	3	10	53.31	3.7666	-0.6621	0.0801	0.4085		44.4	61.9
1-nitro-2-phenylethane	2	4	20	99.31	6.5848	1.0023	0.1258	0.416		92.9	103.2
1-nitro-2-phenylethane	3	4	21	100.91	3.2992	0.6826	0.0661	0.4001		94.3	103.8
1-nitro-2-phenylethane	2	5	20	117.41	2.8065	0.5226	0.0475	0.4554		115.9	127
1-nitro-2-phenylethane	3	5	21	126.01	5.4414	0.7856	0.1127	0.4083		117.4	127
1-nitro-2-phenylethane	2	7	4	21.91	2.5949	0.5309	0.0468	0.4101		16.4	26
1-nitro-2-phenylethane	3	7	4	21.91	2.7275	0.5222	0.0492	0.4387		10.7	34.9
1-nitro-2-phenylethane	3	8	8	57.81	6.3907	0.8516	0.1368	0.4297		51.3	66.7
1-nitro-2-phenylethane	2	8	8	61.81	11.0712	1.2046	0.2449	0.4408		54.4	66.5
1-nitro-2-phenylethane	1	8	16	113.4	4.1216	1.2497	0.105	0.3791	2.2655	103.61	125.21
1-nitro-2-phenylethane	2	9	5	26.81	6.6954	-0.8002	0.1134	0.5213		19.4	39
1-nitro-2-phenylethane	3	9	7	46.61	3.2209	-0.6466	0.0783	0.4678		41.6	68.3
1-pentanol	2	1	32	125.91	2.6689	-0.1767	0.0574	0.3184		114.2	134.8
1-pentanol	2	7	20	104.91	5.0718	0.248	0.1127	0.3248		100.2	108.9
1-pentanol	1	7	18	99.4	3.5126	0.3606	0.0933	0.2689	29.4403	87.71	109.91 (final)
1-pentanol	2	9	17	110.01	2.8294	-0.1784	0.0597	0.315		104.2	121.8
1-pentanol	3	11	17	101.51	2.6572	-0.1931	0.0722	0.2083		94.4	109.6
1-pentanol	3	12	5	18.71	2.6222	0.4234	0.0909	0.2345		14.5	23.7
1-pentanol	2	12	13	70.51	2.9744	0.1889	0.0653	0.3209		58	79.5
1-penten-3-ol	3	1	4	13.71	9.5182	0.3728	0.2199	0.3784		9.7	21.8
1-penten-3-ol	3	2	14	48.61	2.9908	-0.1885	0.0579	0.3416		38.8	61.8
1-penten-3-ol	2	4	24	121.31	2.692	-0.2577	0.0608	0.3143		116.3	125.8
1-penten-3-ol	1	7	1	7	3.583	0.2174	0.0824	0.325	4.2457	0.01	15.31
1-penten-3-ol	2	9	15	101.11	6.1409	-0.1962	0.1306	0.3621		96.2	108.2
1-penten-3-ol	2	10	3	15.01	4.5801	0.1701	0.0947	0.3609		9.3	24.1
1-penten-3-ol	2	12	5	19.71	5.1358	0.3829	0.14	0.4084		17.7	23.2
1-penten-3-one	3	1	4	14.71	7.4201	0.2913	0.1949	0.3278		11.3	19.6
1-penten-3-one	1	1	5	19.9	4.8696	-0.2597	0.1136	0.3862	6.5252	8.81	23.31
1-penten-3-one	1	1	19	90.3	3.3991	-0.2061	0.0716	0.3637	15.9115	79.31	100.61
1-penten-3-one	3	3	17	86.91	4.3263	-0.2075	0.0972	0.2865		77.6	96.1
1-penten-3-one	1	3	25	127.9	3.6641	0.2229	0.0869	0.3817	9.0808	119.21	136.11
1-penten-3-one	2	9	15	101.11	4.0249	-0.1584	0.0955	0.2879		91.3	107
1-penten-3-one	2	11	18	109.61	3.1254	0.1438	0.0785	0.29		98	110.6
1-penten-3-one	2	12	7	28.91	2.6472	0.1769	0.0577	0.2756		24.2	45.8
2-ethylfuran	3	1	5	16.91	28.1847	1.0853	0.5362	0.5861		14.8	19.5
2-ethylfuran	2	1	7	22.31	10.7837	0.3256	0.247	0.356		20.1	25.2
2-ethylfuran	1	1	4	15.7	15.2594	1.3415	0.3538	0.4934	0.2952	11.91	19.91
2-ethylfuran	3	1	16	74.21	3.3273	-0.3127	0.0468	0.5878		62.9	83.8
2-ethylfuran	2	1	18	84.51	3.9146	-0.1875	0.0822	0.3378		79.1	93.7
2-ethylfuran	2	1	42	166.51	4.7512	0.2028	0.0986	0.3371		163.7	176.3
5	1	1	34	134.81	2.99167	0.529404	0.055086	0.432082	0.10821	124.01	145.21
2-ethylfuran	3	3	18	95.91	3.7935	-0.3309	0.0522	0.582		85.8	109.5
2-ethylfuran	2	10	2	10.01	3.0406	0.1625	0.062	0.3947		0	23.7
2-ethylhexanoicacid	2	1	2	7.81	3.3186	-0.2509	0.0873	0.2246		0	16.8
2-ethylhexanoicacid	2	2	26	113.51	2.6923	0.2165	0.0671	0.2162		102.2	128.9
2-isobutylthiazole	2	1	17	83.31	2.9265	0.4254	0.0749	0.2207		71	94.6
2-isobutylthiazole	3	1	27	105.31	6.5543	0.688	0.1566	0.3879		96.4	108.7
2-isobutylthiazole	3	3	16	85.41	4.8066	-0.5452	0.0988	0.3548		78.6	96
2-isobutylthiazole	2	3	19	97.91	3.5078	-0.4904	0.0961	0.2374		85.8	109.5
2-isobutylthiazole	2	9	6	40.21	3.625	-0.4693	0.0875	0.3005		26.2	49.5
2-isobutylthiazole	1	9	6	33.2	4.9968	-1.0971	0.1296	0.2962	12.8399	22.51	41.61
2-methylbutanal	2	1	10	34.01	5.1173	-0.2436	0.1218	0.3225		29.1	39
2-methylbutanal	3	1	35	139.51	2.5431	0.296	0.0621	0.2126		126	143.2
2-methylbutanal	2	2	23	88.81	2.5938	0.1677	0.0581	0.3063		76	101.5
2-methylbutanal	3	6	7	40.01	3.5773	-0.528	0.1149	0.2442		37.3	50.1
2-methylbutanal	2	6	8	48.11	3.8402	-0.2109	0.092	0.3164		33.3	53.6
2-methylbutanal	2	10	8	54.01	2.7119	0.1802	0.0671	0.3171		43.5	64.6
2-methylbutanol	1	5	9	61.3	2.9745	0.8239	0.0752	0.3371	5.6964	44.91	76.81
2-methylbutanol	3	5	14	88.81	3.3686	0.3193	0.0713	0.2986		76.8	93.8
2-methylbutanol	2	6	8	46.11	6.4938	-0.5889	0.1478	0.3367		38.8	51.8
2-methylbutanol	3	6	12	67.91	4.2842	-0.3885	0.1039	0.3163		62.9	79.1
2-methylbutanol	1	6	8	52.1	4.4842	-0.993	0.11	0.3372	5.1517	37.31	64.41
2-methylbutanol	2	9	14	98.61	3.1354	-0.4247	0.0766	0.3416		90.1	115.2
2-methylbutanol	2	10	9	59.41	6.9506	0.6263	0.1672	0.3487		50.4	64.6
2-methylbutanol	3	10	9	59.41	7.6804	0.5082	0.1816	0.3165		52.7	64.6
2-methylbutanol	1	10	16	95.1	3.6241	0.8913	0.0872	0.3312	5.5328	83.41	106.51
2-methylpropanal	3	1	29	111.11	2.5931	0.1446	0.0707	0.2073		92.7	119
2-methylpropanal	2	7	9	46.81	2.6545	0.4142	0.0708	0.2187		42.2	60
2-pentylfuran	2	1	32	126.91	4.4962	-0.2422	0.1033	0.3721		119.5	134.8
2-pentylfuran	3	2	18	68.81	2.5029	-0.1956	0.0515	0.3383		56.2	80.1
2-pentylfuran	3	3	16	84.41	5.9497	-0.325	0.1399	0.3666		79.5	91.5
2-pentylfuran	2	4		61.7		-0.2195				52.9	78.3
2-pentylfuran	2	7	20	104.91	4.4723	0.2331	0.0953	0.3614		97.3	108.9
2-pentylfuran	3	9	7	43.61	2.7218	-0.2237	0.0689	0.3538		33.2	53.9
2-pentylfuran	3	12	5	18.71	3.3562	0.5061	0.0909	0.3682		15.5	23.1
2-pentylfuran	2	12	13	70.51	3.1834	0.1962	0.067	0.3567		79.5	84.5	(position 82.5)
2-phenylethanol	3	1	29	109.11	5.3558	0.5189	0.1171	0.3937		102	114.1
2-phenylethanol	2	3	26	132.01	6.1632	0.4164	0.1148	0.5006		122.9	134.1
2-phenylethanol	1	3	23	115.5	7.3016	1.306	0.1786	0.4027	1.3954	107.51	119.21
2-phenylethanol	2	4	20	99.31	9.8257	0.5978	0.1793	0.4919		95.7	102.9
2-phenylethanol	1	4	20	99.3	6.7674	1.5815	0.1571	0.3902	2.2082	95.31	103.81
2-phenylethanol	3	5	21	128.01	3.8202	0.3606	0.0775	0.3777				No encontrado
24	1	5	21	128.01	2.33108	0.686216	0.049717	0.374957	2.04956	116.41	128.01 (final)
2-phenylethanol	3	8	8	55.81	5.8014	0.4689	0.1279	0.3935		50.5	63.3
2-phenylethanol	2	8	8	60.81	11.7073	0.5944	0.2349	0.5309		54.6	65.3
2-phenylethanol	2	8	15	108.61	2.9209	0.2868	0.0512	0.5221		88.6	125.4
2-phenylethanol	3	8	17	119.01	4.3581	0.4071	0.098	0.3926		105.3	127.4
2-phenylethanol	2	9	4	24.51	3.1273	-0.2888	0.0566	0.4809		11.4	41.4
2-phenylethanol	2	12	14	83.51	3.3176	-0.3084	0.0635	0.4868		74.1	95.4
3-methylbutanal	3	1	5	16.91	4.5217	-0.3282	0.0711	0.4861		12.7	25.5
3-methylbutanal	2	1	6	21.11	6.7993	-0.4115	0.1306	0.4478		6	16.9	Position 14.7
3-methylbutanal	2	1	28	107.71	6.3367	0.4006	0.1206	0.4506		97.3	116
3-methylbutanal	3	1	29	110.11	12.0737	0.5897	0.2247	0.5058		106.4	115.5
3-methylbutanal	3	2	21	83.31	2.7092	0.2909	0.0454	0.5325		71.9	94.3
3-methylbutanal	2	4	20	98.31	3.1558	0.3145	0.0586	0.4431				No aparece
3-methylbutanal	2	5	6	37.41	4.9052	0.3546	0.096	0.4514		27.3	45.4
3-methylbutanal	3	5	14	89.81	3.7034	0.2997	0.0602	0.4924		77.3	98.8
3-methylbutanal	3	11	14	85.01	4.074	-0.3191	0.0629	0.4853		81.9	93
3-methylbutanal	2	11	15	88.41	3.3579	-0.2892	0.059	0.4388		77.6	96.3
3-methylbutanenitrile	2	1	2	6.81	6.0536	-0.5893	0.158	0.3476		3.8	10.8
3-methylbutanenitrile	2	1	28	107.71	2.6846	0.3541	0.0569	0.3514		105.7	122.7
3-methylbutanenitrile	3	1	29	114.11	7.4751	0.6174	0.1585	0.3848				107.7 0.5788 0.0000 103.5 109.1 101.3 109.1 123.0 0.6086 0.0000 119.0 125.2 119.0 125.3
3-methylbutanenitrile	2	2	25	102.41	3.5552	-0.4094	0.077	0.298		96.4	116.8
3-methylbutanenitrile	3	3	16	83.41	2.6534	-0.3526	0.05	0.3687		70.8	96.6
3-methylbutanenitrile	2	4	13	60.71	2.7143	0.3609	0.0531	0.3476				No aparece
3-methylbutanenitrile	2	5	6	35.41	4.3604	0.4589	0.0959	0.2973		24.2	40.5
3-methylbutanenitrile	2	11		55.8		-0.535				43	60.9
	3	11		71.2		-0.5078				65.2	80.6
3-methylbutanenitrile	2	11	12	81.11	6.6238	-0.5599	0.1304	0.425
3-methylbutanenitrile	2	11	14	85.01	7.7009	-0.5876	0.1431	0.4377		74.8	88.4
3-methylbutanoicacid	2	1	29	109.11	4.7703	0.4626	0.0727	0.5163		105.1	118.1
3-methylbutanoicacid	3	1	29	109.11	8.318	0.5954	0.1322	0.5139		107.3	114.3
3-methylbutanoicacid	2	2	26	114.51	4.6826	-0.4804	0.0788	0.5321		102.4	121.6
3-methylbutanoicacid	3	5	14	88.81	4.4709	0.4228	0.068	0.5171		79.2	98.9
3-methylbutanoicacid	2	5	14	89.81	4.139	0.4271	0.0636	0.5171		79.2	99.1
3-methylbutanoicacid	3	6	15	86.71	3.3066	0.3954	0.0592	0.5308		75.4	94.3
3-methylbutanoicacid	2	7	9	46.81	2.5116	-0.3439	0.0402	0.5542		42.5	56.6
3-methylbutanoicacid	3	7	9	46.81	4.1038	-0.4152	0.0652	0.5197		37.7	52.8
3-methylbutanoicacid	2	9		77.8		-0.4872				70.6	90.5
3-methylbutanoicacid	2	11	13	83.91	12.9441	-0.8393	0.2273	0.5298				No aparece
3-methylbutanoicacid	3	11	14	86.01	12.276	-0.774	0.2197	0.5473		82.8	90.1
Trait		Chrom	Markr	Position	LOD Score	Additive	R2	TR2
3-methylbutanol	2	1	2	7.81	3.8287	-0.4937	0.0899	0.3699		3.8	16.3
3-methylbutanol	1	1	5	16.9	6.0242	-0.8121	0.1237	0.4027	19.0705	9.81	21.11
3-methylbutanol	3	1	29	110.11	7.7087	0.7489	0.1476	0.4325	47	106.7	116.8
3-methylbutanol	2	2		62.3		0.4642				56.3	71
3-methylbutanol	2	2	25	102.41	6.8471	-0.7163	0.161	0.2904		97.6	110.5
3-methylbutanol	2	4	13	60.71	4.463	0.5016	0.0851	0.3651		57.4	65.4
3-methylbutanol	1	4	13	60.7	3.2477	0.6026	0.0634	0.4017	17.0163	46.21	69.41
3-methylbutanol	2	5	5	34.91	3.7922	0.4766	0.085	0.2814		23.4	41.4
6	1	5	9	60.31	2.70775	0.592762	0.066771	0.422084	17.0906	44.91	76.81
3-methylbutanol	3	5	14	88.81	4.3055	0.5284	0.0758	0.4318		77.8	97.5
3-methylbutanol	1	6	9	53.6	3.2691	-0.5744	0.064	0.4004	16.7395	39.01	65.51
3-methylbutanol	2	9	17	110.01	2.862	-0.4193	0.0653	0.2876		101.1	121.5
3-methylbutanol	2	11		55.8		-0.556				39.3	60.9
3-methylbutanol	2	11	15	89.4	10.4403	-0.751	0.1985			82.2	93.7
3-methylbutanol	3	11	14	85.01	5.3562	-0.615	0.0952	0.4283		81.9	89.9
6	1	11	13	84.91	2.51561	-0.511028	0.045954	0.444708	17.4343	75.11	108.61
6-methyl-5-hepten-2-one	1	1	5	17.9	3.4263	-0.2421	0.083	0.3331	7.8775	12.71	33.01
6-methyl-5-hepten-2-one	2	1	12	53.61	3.3416	-0.1503	0.0713	0.3781				No aparece
6-methyl-5-hepten-2-one	2	2	12	41.01	3.6232	0.1506	0.0721	0.3689				No aparece
6-methyl-5-hepten-2-one	3	3	16	85.41	4.7336	-0.2401	0.1164	0.3209		80.1	93.9
6-methyl-5-hepten-2-one	2	4	12	57.41	5.2253	-0.1935	0.1047	0.3689		52.3	70.4
6-methyl-5-hepten-2-one	3	4	11	55.61	2.8203	-0.1975	0.0699	0.31		46.1	70.6
6-methyl-5-hepten-2-one	1	4	11	51.6	4.9852	-0.2878	0.1055	0.3552	7.0328	47.21	65.41
6-methyl-5-hepten-2-one	3	6	4	26.01	3.1511	0.1814	0.0688	0.2995		15.3	37.4
6-methyl-5-hepten-2-one	2	7		36.9		0.1432				26	42.2
6-methyl-5-hepten-2-one	2	11	16	94.51	4.2061	0.1645	0.0846	0.3754		85	104.5
Acetone	3	1	5	16.91	15.0307	0.2203	0.2991	0.5247		14.4	19.2
Acetone	3	1		61.3		-0.103				51.1	77
Acetone	2	2	13	43.41	3.5119	0.1004	0.077	0.3452		33.4	52.6
Acetone	3	2	10	31.51	3.8812	0.1006	0.0641	0.4827		23.8	39
Acetone	3	2		87.8		-0.0936				76.1	94.8
Acetone	3	3	16	83.41	6.9871	-0.1403	0.1213	0.4858		80	85.9
Acetone	2	9	15	101.11	6.1261	-0.1308	0.1329	0.343		90.5	107
Acetophenone	2	1	8	27.21	7.623	-0.1685	0.1737	0.3904		24.2	35.7
Acetophenone	1	1	30	117.3	3.1454	-1.1466	0.0925	0.219	7.9431	106.31	125.91
Acetophenone	2	2		7.3		0.135				1.7	11.1
Acetophenone	2	2		92.8		0.1084				85.6	110.4
Acetophenone	2	12	13	75.51	3.054	-0.1096	0.073	0.382		65.3	85.4
B-damascenone	2	1	2	3.81	2.8068	-0.2069	0.0506	0.4458		0	13.3
31	1	1	2	5.81	4.69555	-0.518628	0.12113	0.288488	454.516	0.01	12.71
B-damascenone	3	1	14	63.21	4.1397	0.264	0.079	0.4377		54.2	70
B-damascenone	2	3	20	99.81	5.8658	-0.2994	0.1175	0.4067		93.2	103.8
B-damascenone	3	3	20	100.81	9.0725	-0.4124	0.1919	0.4676		99.6	104.5
B-damascenone	2	8	8	57.81	2.6317	0.2027	0.0538	0.4037		42.8	69.6
B-damascenone	3	8	8	55.81	3.8023	0.2454	0.0688	0.4296		44.6	67.6
B-damascenone	2	10	18	112.51	8.9687	-0.3859	0.1904	0.4107				No aparece
B-damascenone	2	10		21		0.3224				14.1	32.8
B-damascenone	3	10	18	112.51	10.3537	-0.4352	0.213	0.4474				No aparece
31	1	10	18	112.51	2.73041	-0.385654	0.066153	0.273982	414.406	98.11	final chrom
Benzaldehyde	2	1	6	21.11	3.3934	-0.1548	0.0599	0.4351		10.9	29.1
Benzaldehyde	1	1	5	16.9	7.444	-0.3354	0.1581	0.39	1.2343	12.71	22.11
Benzaldehyde	3	1	35	139.51	4.9391	0.2032	0.0978	0.3604		134.8	148.7
Benzaldehyde	2	2	8	20.21	3.3861	0.1541	0.0573	0.4335		12.2	25.2
Benzaldehyde	3	6	7	45	4.9152	-0.2105	0.1071			35.8	53.3
15	1	6	10	62.41	5.33849	-0.320539	0.133959	0.437838	0.887873	53.11	73.61
Benzaldehyde	3	9	7	43.61	2.8264	-0.1653	0.0658	0.3741		25.7	54
Benzaldehyde	2	10	18	112.51	6.6846	0.2237	0.1279	0.4421				No aparece
Benzaldehyde	3	10	17	106.01	6.3316	0.2342	0.132	0.3687		96.9	111.5
Benzaldehyde	1	10	18	106.5	5.8274	0.2947	0.1244	0.3978	1.144	97.11	112.51 (final)
Benzaldehyde	2	11	18	109.61	6.2009	0.2165	0.119	0.4422		99.7	110.6
15	1	11	17	99.51	2.41666	0.190997	0.051527	0.395671	0.927182	88.01	110.61 (final)
Benzophenone	2	2		10.5						1.7	15.2
Benzophenone	2	2	23	87.81	5.9901	0.1674	0.1358	0.2962		85	95.1
Benzophenone	2	7	2	10.31	2.8816	0.1236	0.0709	0.3049		0	20.3
Benzophenone	3	7	3	19.81	3.6889	0.1226	0.0972	0.2587		0	25.9
Benzophenone	3	8	18	129.21	3.1111	0.1107	0.0819	0.2511				No aparece
Benzylacohol	2	3	25	127.91	2.7816	0.3142	0.062	0.4		118.8	138.8
Benzylalcohol	3	6	12	68.91	2.6306	-0.5371	0.0633	0.2741		61.8	81.4
Benzylacohol	2	8	18	128.21	3.7092	-0.3428	0.076	0.3908		117	129.2
Benzylacohol	2	10	18	111.51	3.9313	0.3533	0.0809	0.3922		96.2	112.5
Benzylalcohol	3	10	17	104.01	4.3334	0.6801	0.1048	0.2802		89.1	111.5
Benzylacohol	2	11	18	106.61	6.0547	0.4489	0.1285	0.4171		98.9	109.6
Benzylalcohol	3	11	18	107.61	3.2869	0.5974	0.0813	0.2804		98.3	109.6
Benzylacohol	2	12	14	79.51	3.8031	-0.3338	0.0723	0.3828		71.7	91.6
Benzylnitrile	2	3	18	93.91	8.5318	-0.6068	0.1494	0.5357		87.5	96.9
Benzylnitrile	3	3		52.3		-0.4465				45.3	56.8
Benzylnitrile	3	3	17	87.91	10.3953	-0.8026	0.2081	0.4928		79.8	96
Benzylnitrile	2	4		69.4		-0.4268				65.4	82.1
Benzylnitrile	2	4	20	99.31	9.6424	0.8381	0.1632	0.5259		95.3	102.9
Benzylnitrile	2	6	8	47.11	4.0724	-0.3925	0.0649	0.5151		35.1	58.6
Benzylnitrile	2	8	8	63.81	9.0969	0.6214	0.1577	0.5307		56	67.7
Benzylnitrile	3	8	8	60.81	5.2315	0.6501	0.1377	0.3231		52.7	73.2
Benzylnitrile	3	8		116.4		0.5005				103.8	127.6
Benzylnitrile	3	9	7	50.61	2.9542	-0.4969	0.081	0.3657		41.6	69.3	Hay otro a 90.5 [71.8, 105.8]
B-ionone	2	1	5	18.91	6.7366	0.3026	0.155	0.3505		12.7	24.6
B-ionone	3	1	5	17.91	14.2246	0.6346	0.2785	0.5373		16.9	21.2
B-ionone	2	1		128.9		-0.1966				120.9	134.8
B-ionone	3	2	18	68.81	4.5045	-0.3283	0.0771	0.485		62.5	80.2
B-ionone	2	3	19	98.91	5.0094	-0.2597	0.1147	0.3432		87.4	110
B-ionone	3	3	18	92.91	5.1938	-0.3573	0.0939	0.4892		81.7	99.8
B-ionone	3	11	17	103.51	3.1857	-0.2713	0.0548	0.4824		94.5	109.6
B-ionone	2	12	8	44.71	4.2124	0.2608	0.1023	0.3477		37.7	45.9
B-ionone	2	12	7	28.9	4.1394	0.3202	0.0892	0.3341		25.9	37.7
B-ionone	3	12	5	19.71	2.8407	0.6442	0.0709	0.5451		13.3	24.2
Butanol	2	4	15	72.71	2.9992	0.3023	0.0728	0.3109		57.6	84.1
Butanol	3	6	5	26.91	3.0481	-0.313	0.0652	0.2736		14.3	33.3
Butanol	3	8	18	125.21	2.5982	-0.2984	0.0594	0.2738		90.2	107.1
Butanol	2	9	15	101.11	3.0233	-0.2838	0.0702	0.3084		110	128.2
Butanol	2	10	8	54.01	4.0561	0.3526	0.1058	0.3296		45.1	66.7
Butanol	3	10	15	86.81	5.7369	0.4453	0.1337	0.2757		81.5	95.7
Decanal	2	1	31	123.01	3.0618	-0.1054	0.0611	0.4172		114.3	137.6
Decanal	2	1	7	22.31	6.2214	-0.1469	0.1201	0.4164		18.2	28.5
Decanal	2	2	4	8.31	3.0195	0.1012	0.0555	0.4099		5.3	19.8
Decanal	2	2	23	88.81	5.9246	0.1454	0.1198	0.4192		84.1	100.1
Decanal	2	11	7	43.21	2.5437	0.1395	0.0558	0.4235		36.5	52.5
Ethylsalicylate	2	2	6	15.21	9.166	1.4541	0.2026	0.3941		12.2	23.3
Ethylsalicylate	3	2	6	15.21	4.42	0.1623	0.0828	0.3895		12.2	21.8
Ethylsalicylate	3	3	21	104.51	2.8771	0.1376	0.0615	0.3086		95.4	114
Ethylsalicylate	2	9	12	87.71	5.9333	1.1453	0.1279	0.3792		81.5	100.6
Ethylsalicylate	3	9	14	98.61	7.5228	0.2381	0.1845	0.3655		93.2	104.3
Ethylsalicylate	3	10	6	35.71	3.733	-0.1562	0.08	0.3105		28.3	44.2
Eugenol	2	2	17	65.31	8.4166	0.9049	0.1393	0.6052		62.3	69
Eugenol	3	2	17	66.31	3.2776	0.6201	0.0609	0.5238		62.3	68.3
Eugenol	2	3	21	107.51	3.2829	0.5433	0.0516	0.5765		99.8	116.3
Eugenol	3	3	21	104.51	3.8709	0.641	0.0652	0.5124		96.9	113.4
30	1	3	21	109.51	3.41238	0.615828	0.080781	0.314982	66.4025	96.91	122.21
Eugenol	2	9	14	98.61	22.2957	1.5107	0.4034	0.6555		95.6	101.9
Eugenol	3	9	14	98.61	19.7197	1.6149	0.4193	0.6523		96.3	101
30	1	9	14	99.61	4.31326	0.702497	0.107198	0.317475	75.3481	90.51	114.01
Eugenol	2	10	3	15.01	2.8846	-0.4983	0.0417	0.5702		1.6	26.8
Geranial	1	1	7	22.3	3.3057	-0.2952	0.0803	0.2808	35.6548	10.81	33.01
Geranial	2	1		61.3						49.3	77.2
Geranial	2	2	15	52.91	4.3446	0.1854	0.0824	0.3718		48.6	58.1
Geranial	3	3	16	85.41	5.0752	-0.3027	0.1233	0.3537		80.5	94.3
Geranial	2	4	12	57.41	5.1844	-0.2215	0.103	0.372		51.8	64.1
Geranial	3	4	13	63.71	4.9169	-0.3038	0.1174	0.3612		52	70.4
Geranial	1	4	13	61.7	4.3671	-0.3523	0.1068	0.279	37.5188	49.21	76.71
Geranial	3	6	5	26.91	3.7776	0.2327	0.0757	0.3236		15	37.4
Geranial	2	7	5	33.01	4.8757	0.2099	0.1025	0.3828		22.1	41.7
Geranial	2	11	13	84.91	2.5235	0.1482	0.0512	0.3767		72.6	88.4
Geranial	3	12	5	19.71	3.0446	0.5909	0.1196	0.4037		15.5	23.6
Geranylacetone	3	1	4	15.71	14.9805	0.66	0.3193	0.5024		13	19.2
Geranylacetone	2	2	13	44.41	2.5782	0.2196	0.0551	0.377		31.1	52.6
Geranylacetone	2	3	19	98.91	2.6736	-0.2293	0.0594	0.3794		85.6	103.8
Geranylacetone	3	3	17	85.91	3.9571	-0.3347	0.0729	0.4538		80.2	95.9
Geranylacetone	2	4	13	63.71	9.5417	-0.4582	0.2158	0.4053		57.6	69
Geranylacetone	3	4	14	65.41	4.6356	-0.3534	0.0856	0.4635		64.7	70.7
32	1	4	15	73.71	3.99385	-0.587132	0.101991	0.323979	86.682	58.41	83.81
Geranylacetone	2	6	2	8.81	2.7704	0.2309	0.0603	0.3771		0	19.5
32	1	6	4	25.01	3.19355	0.485143	0.076998	0.320374	86.8899	13.81	38.01
Geranylacetone	3	8	15	108.61	3.6812	-0.316	0.0736	0.4572		98.3	117
Geranylacetone	2	11	13	81.91	3.7974	0.2677	0.0772	0.3739		73.1	93.5
Guaiacol	2	1	20	95.91	3.5012	0.4168	0.0671	0.4532		88.6	106.4
21	1	1	29	109.11	4.14605	0.589863	0.065482	0.523842	3.24297	94.31	125.91
Guaiacol	3	2	13	42.41	4.8054	-0.6469	0.09	0.4457		35.5	48.6
Guaiacol	3	4	24	116.31	3.5221	0.8953	0.0701	0.3598		112	120.8
Guaiacol	2	9	14	96.61	14.3815	0.9007	0.3073	0.4861		92	102.5
Guaiacol	3	9	14	97.61	11.6895	1.1564	0.29	0.4209		92	102.1
Guaiacol	1	9	15	101.1	17.0146	1.3465	0.3365	0.5313	3.6991	95.61	105.11
Hexanal	2	1	6	21.11	23.114	0.466	0.4524	0.5617				No aparece
Hexanal	3	1	5	17.91	29.8102	0.9952	0.5295	0.6489		16.9	19.8
11	1	1	5	16.91	24.7877	0.644132	0.47898	0.598435	1.44096	14.71	19.91
Hexanal	2	3	21	108.51	7.632	-0.2488	0.1286	0.5469		104.7	112.8
Hexanal	3	3	18	94.91	6.5532	-0.4102	0.0903	0.6243		86.9	103.8
11	1	3	21	106.51	5.04765	-0.252879	0.076997	0.596692	0.598051	95.91	117.51
Hexanal	3	11	17	101.51	3.3357	-0.2804	0.0447	0.6187		94.5	109.6
Hexanoicacid	2	1	4	15.71	4.1882	0.162	0.1047	0.3087		8.2	24.1
Hexanoicacid	3	1	3	10.91	3.9249	0.0952	0.0983	0.2025		3.8	22.1
Hexanoicacid	2	5	9	54.31	3.3591	0.1475	0.0857	0.2127		47.3	70.2
Hexanoicacid	3	6	2	6.81	2.6057	0.0858	0.064	0.2002		0	13.6
Hexanoicacid	2	7	20	106.91	2.8553	0.1347	0.0732	0.2133		93.1	108.9
Hexanoicacid	2	11	16	95.51	2.9795	-0.1381	0.0744	0.2114		85.5	104.5
Linalool	2	1		22.3		-0.2206				12.7	28.8
Linalool	2	1	27	103.31	6.4369	0.2945	0.1515	0.3962		100.6	112.2
Linalool	3	1	29	109.11	11.1764	0.3819	0.2015	0.5073		103.5	113.7
22	1	1	27	101.31	4.52306	0.59014	0.100412	0.40059	39.1503	94.31	113.11
22	1	1	41	163.71	4.08822	0.574671	0.088809	0.376784	44.2334	151.51	176.31
Linalool	3	2	7	18.71	2.8244	-0.1827	0.0466	0.4974		5.1	25.6
Linalool	2	7	13	76.01	4.3315	0.2372	0.1006	0.3821		73	85.3
22	1	7	16	91.71	5.11943	0.62349	0.113149	0.373968	55.0305	83.01	104.21
Linalool	3	9	5	27.81	5.505	-0.269	0.1037	0.5177		21.8	36.1
Linalool	3	10	13	73.11	3.9381	-0.2074	0.0626	0.4934		64.9	80.7
Linalool	2	12	6	24.21	3.4333	-0.3698	0.0752	0.3706		19.8	28.9
22	1	12	6	24.21	2.93353	-0.924295	0.061562	0.363429	57.1699	18.71	27.21
Methylsalicylate	2	2	7	16.71	4.8807	-0.6173	0.0848	0.5135		10.6	20.2
Methylsalicylate	3	2	10	31.51	8.1553	-0.6921	0.1379	0.4962		31.2	34.3
Methyl_salicylate	1	2	6	15.2	7.2567	-0.8962	0.1162	0.5425	1.7457	9.51	25.21
Methylsalicylate	2	5	9	54.31	2.8541	-0.3999	0.0467	0.5055		41.7	70.2
Methylsalicylate	3	5	8	51.41	3.349	-0.437	0.0555	0.5484		41.7	63.3
Methyl_salicylate	1	5	5	32.91	3.498	-0.657	0.0628	0.555	2.1432	23.21	54.31
Methylsalicylate	2	9	14	97.61	17.1272	1.0897	0.3493	0.5485		92.4	101.4
Methylsalicylate	3	9	14	98.61	19.8954	1.1554	0.3965	0.6182		94.7	100.7
Methyl_salicylate	1	9	14	99.61	19.848	1.6601	0.4045	0.6257	5.6829	95.61	102.11
Methylsalicylate	3	12	11	60.11	2.6248	0.3732	0.0394	0.5411
Methylsalicylate	3	12	10	55.11	2.8222	0.4051	0.0458	0.5475		48.4	70.4
26	1	12	10	51.11	2.74398	0.540879	0.041	0.537614	2.59205	37.71	61.11
Nonanal	2	1	7	22.31	8.1625	-0.1686	0.1656	0.3976		18.6	24.2
Nonanal	3	1	1	0.01	2.8597	-0.0797	0.0656	0.242		0	10.9
Nonanal	1	1	5	17.9	22.761	-0.4004	0.4819	0.6121	3.1238	12.71	19.91
Nonanal	2	2	5	8.51	3.0776	0.1012	0.0575	0.3892		0	12.2
23 (LOD muy bajo)	1	2	4	5.31	2.18355	0.110081	0.035145	0.536883	4.09354	0.01	15.71
Nonanal	2	2	23	88.81	4.2862	0.1222	0.0881	0.3954		83.2	100.6
Nonanal	3	4	13	63.71	3.4612	-0.0932	0.0818	0.2534		57	82.2
Nonanal	3	4		131.7		-0.2151				128.3	132.7
Octanal	2	1	7	23.31	9.1089	-0.213	0.235	0.2547		20.1	28.9
Octanal	3	1	2	9.81	2.684	-0.0771	0.065	0.2594		0	22.1
Octanal	2	1		123.01		-0.1301				114.3	131.5
Octanal	2	2	12	40.01	3.5529	0.1234	0.0831	0.3225		34.3	51.7
Octanal	3	3	10	52.31	3.7726	-0.0882	0.0874	0.2589		42.7	66.9
Octanal	3	4	14	65.41	3.8461	-0.0938	0.0866	0.252		54	79.7
Octanoicacid	2	9	17	110.01	4.3888	-0.209	0.0944	0.3268		107.1	118.9
Octanoicacid	2	12	13	76.51	6.1714	0.2718	0.1562	0.3584		65.7	84.9
Pentanal	2	1	32	125.91	2.9581	-0.1553	0.0666	0.2606		114.2	133.6
Pentanal	2	1	5	16.91	3.0083	-0.1619	0.0721	0.2678				No aparece
Pentanal	1	1	5	17.9	21.6925	-0.6257	0.4937	0.5534	1.1841	13.71	21.11
Pentanal	3	3	21	104.51	4.5789	-0.1887	0.1019	0.303		99.3	114.6
Pentanal	2	7	17	94.21	2.7821	0.1564	0.0712	0.2797		81.8	100.2
Pentanal	3	7	17	93.21	2.8692	0.1464	0.0619	0.3027		82.2	104.2
Pentanal	3	9		42.6		-0.1575				33.2	53.6
Pentanoicacid	2	1	8	28.21	4.2509	-0.138	0.0893	0.3431		16.9	33
Pentanoicacid	3	1	44	184.81	3.1434	-0.0792	0.0847	0.2202		171.2	191.9
18	1	3	24	122.21	6.58274	0.385608	0.144349	0.419847	1.1199	109.61	134.01
Phenylacetaldehyde	2	4	21	99.91	7.9627	0.4066	0.1444	0.4624		94.1	102.9
Phenylacetaldehyde	1	4	21	99.9	4.7637	0.3548	0.0957	0.4089	1.4294	95.31	103.81
Phenylacetaldehyde	3	5	21	124.01	2.846	0.3511	0.065	0.218		113.3	127
Phenylacetaldehyde	2	6	8	46.11	8.6972	-0.3851	0.1651	0.4661		41.8	51.3
Phenylacetaldehyde	1	6	12	68.9	6.4646	-0.3933	0.1491	0.4384	0.9652	58.61	74.61
Phenylacetaldehyde	3	7	4	21.91	3.2418	0.3846	0.0774	0.2197		17.4	29.3
Phenylacetaldehyde	2	8	8	61.81	6.5225	0.339	0.1286	0.4722		55.8	68.2
18	1	8	8	62.81	3.05343	0.257763	0.060702	0.461457	0.728876	51.31	72.91
Phenylacetaldehyde	2	9	13	90.51	2.5564	-0.2029	0.0453	0.4526		71.5	95.6
Terpineol	2	1	7	22.31	4.8404	-0.1822	0.0904	0.4603		20.1	29.9
Terpineol	1	1	4	16.7	11.9269	-0.5088	0.2761	0.445	2.4532	10.91	19.91
Terpineol	2	1	13	60.3	2.6371	0.1444	0.0531			47.5	77.3
Terpineol	3	1	13	62.31	5.8123	0.2701	0.1285	0.4444		52.2	69.2
25	1	1	14	69.21	2.54963	0.230413	0.053575	0.456196	0.585603	50.61	88.51
Terpineol	2	1	27	103.31	9.0529	0.2583	0.1826	0.491		95.2	106.7
Terpineol	3	1	29	109.11	11.5112	0.3733	0.2398	0.4262		104.7	113.5
Terpineol	1	1	20	109.11	3.3514	0.2674	0.075	0.4039	2.1071	94.31	119.01
Terpineol	3	2	7	17.71	3.2632	-0.1827	0.0579	0.4664		8.2	39.4
Terpineol	2	3	21	106.51	4.0558	0.1728	0.0805	0.4602		99.1	116.2
Terpineol	3	3	22	111.61	2.9579	0.1767	0.0566	0.4651		99	122.5
Terpineol	1	3	22	109.5	4.2486	0.2878	0.0868	0.4102	2.1594	98.91	119.21
Terpineol	2	7	13	76.01	6.5224	0.215	0.1291	0.4666		73	81.9
Terpineol	3	10	13	73.11	3.277	-0.173	0.0541	0.4626		62.9	82.7
Terpineol	2	12	6	24.21	4.2197	-0.3102	0.0847	0.4655		20.6	30.3

## Sheet: Filtrando repetibles 2 ó 3 de 3
QTL id	Pathway	Trait	Season	Chrom	Markr	Position	LOD Score	Additive	R2	TR2	S1	LODmax-2	LODmax+2
1	Lipid	(E)-2-heptenal	2	1	4	14.71	5.288	0.1746	0.1079	0.3823		6.7	23.8
1	Lipid	(E)-2-heptenal	3	1	4	15.71	11.8444	0.3785	0.2488	0.4726		11.4	16.9
2	Lipid	(E)-2-heptenal	3	3	17	88.91	2.9794	-0.1906	0.0583	0.4381		77.3	95.9
2	Lipid	(E)-2-heptenal	2	3	22	109.61	2.6223	-0.1198	0.0501	0.3648		109.5	114.5
3	Lipid	(E)-2-heptenal	2	7	20	104.91	4.3275	0.1581	0.0869	0.3764		104.2	108.9
3	Lipid	(E)-2-heptenal	1	7	20	104.9	3.7509	0.184	0.0824	0.3446	14.4361	92.71	final (109.91)
4	Lipid	(E)-2-hexenal	3	1	4	15.71	19.5573	0.5887	0.4359	0.5268		13.6	16.7
4	Lipid	(E)-2-hexenal	2	1	5	19.91	7.3807	0.2461	0.1624	0.3704		16.9	27.1	En .txt aparece en 21.1, no en 19.9
4	Lipid	(E)-2-hexenal	1	1	5	16.9	12.5484	0.5831	0.2721	0.424	85.9944	12.71	19.91
	Lipid	(E)-2-octenal	1	1	5	17.9	14.1221	-0.5064	0.3159	0.4868	12.6883	12.71	21.11
5	Lipid	(E)-2-octenal	2	7	19	104.21	4.8879	0.232	0.1099	0.3385		100.2	108.9
5	Lipid	(E)-2-octenal	1	7	17	93.2	2.9789	0.209	0.0544	0.4589	12.4469	81.41	104.91
6	Lipid	(E)-2-octenal	3	9	7	48.61	5.1205	-0.2947	0.1437	0.3677		41.5	62.3
6	Lipid	(E)-2-octenal	2	9	7	49.61	3.7659	-0.2325	0.1099	0.3736		41.5	62.3
6	Lipid	(E)-2-octenal	1	9	7	45.6	3.2021	-0.239	0.0693	0.5223	8.7992	29.81	67.11
7	Lipid	(E.E)-2.4-decadienal	3	2	13	44.41	2.8604	-0.2825	0.0641	0.3524		37.6	52.9
7	Lipid	(E.E)-2.4-decadienal	2	2	19	71.91	3.4754	-0.2643	0.0752	0.3102		63.6	85.4
8	Lipid	(E.E)-2.4-decadienal	3	9	7	44.61	4.8228	-0.3935	0.1262	0.3778		35.3	53.6
8	Lipid	(E.E)-2-4-decadienal	1	9	7	45.6	4.2711	-0.9458	0.1229	0.3347	7.5198	33.21	54.31
9	Lipid	(E.E)-2.4-hexadienal	3	1	5	16.91	25.9061	1.2658	0.5152	0.5485		15.1	19.4
9	Lipid	(E.E)-2.4-hexadienal	2	1	6	22.11	8.7653	0.3174	0.2112	0.3239		17	27.1
9	Lipid	(E.E).2.4-hexadienal	1	1	5	16.9	18.336	1.4873	0.3574	0.5326	5.6089	13.71	18.91
10	Lipid	(E.E)-2.4-hexadienal	2	1	42	165.51	4.66	0.2173	0.1008	0.2951		162.8	176.3
10	Lipid	(E.E).2.4-hexadienal	1	1	38	150.5	6.08	0.7922	0.0996	0.5361	4.3882	144.21	154.51
11	Lipid	(Z)-3-hexenal	3	1	5	16.91	26.2146	1.0854	0.5077	0.5615		15	19.4
11	Lipid	(Z)-3-hexenal	2	1	6	21.11	8.7735	0.308	0.2	0.3682		16.2	27.6
11	Lipid	(Z)-3-hexenal	1	1	5	16.91	15.5784	1.01678	0.311534	0.485099	17.5029	13.71	19.91
12	Lipid	(Z)-3-hexenal	2	1	18	85.5	2.7419	-0.1676	0.0595			71	94.5
12	Lipid	(Z)-3-hexenal	3	1	16	73.2	2.6634	-0.2903	0.0382			62.6	84.5
13	Lipid	(Z)-3-hexenal	2	1	42	165.51	5.6135	0.2322	0.1146	0.3328		163.8	175.3
13	Lipid	(Z)-3-hexenal	1	1	37	150.21	4.30549	0.513565	0.079471	0.509596	10.6753	140.51	158.41
¿? ¿Sí?	Lipid	(Z)-3-hexenal	3	3	18	95.91	3.5233	-0.3349	0.0508	0.5594		85.8	109.5
¿? ¿Sí?	Lipid	(Z)-3-hexenal	1	3	11	56.81	4.17487	-0.497161	0.070795	0.497767	13.4334	48.61	63.91
14	Phenolic	1-nitro-2-phenylethane	2	4	20	99.31	6.5848	1.0023	0.1258	0.416		92.9	103.2
14	Phenolic	1-nitro-2-phenylethane	3	4	21	100.91	3.2992	0.6826	0.0661	0.4001		94.3	103.8
15	Phenolic	1-nitro-2-phenylethane	2	5	20	117.41	2.8065	0.5226	0.0475	0.4554		115.9	127
15	Phenolic	1-nitro-2-phenylethane	3	5	21	126.01	5.4414	0.7856	0.1127	0.4083		117.4	127
16	Phenolic	1-nitro-2-phenylethane	2	7	4	21.91	2.5949	0.5309	0.0468	0.4101		16.4	26
16	Phenolic	1-nitro-2-phenylethane	3	7	4	21.91	2.7275	0.5222	0.0492	0.4387		10.7	34.9
17	Phenolic	1-nitro-2-phenylethane	3	8	8	57.81	6.3907	0.8516	0.1368	0.4297		51.3	66.7
17	Phenolic	1-nitro-2-phenylethane	2	8	8	61.81	11.0712	1.2046	0.2449	0.4408		54.4	66.5
18	Phenolic	1-nitro-2-phenylethane	2	9	5	26.81	6.6954	-0.8002	0.1134	0.5213		19.4	39
18	Phenolic	1-nitro-2-phenylethane	3	9	7	46.61	3.2209	-0.6466	0.0783	0.4678		41.6	68.3
	Lipid	1-pentanol	2	1	32	125.91	2.6689	-0.1767	0.0574	0.3184		114.2	134.8
19	Lipid	1-pentanol	2	7	20	104.91	5.0718	0.248	0.1127	0.3248		100.2	108.9
19	Lipid	1-pentanol	1	7	18	99.4	3.5126	0.3606	0.0933	0.2689	29.4403	87.71	109.91 (final)
	Lipid	1-penten-3-ol	3	1	4	13.71	9.5182	0.3728	0.2199	0.3784		9.7	21.8
	Lipid	1-penten-3-one	3	1	4	14.71	7.4201	0.2913	0.1949	0.3278		11.3	19.6
	Lipid	1-penten-3-one	1	1	5	19.9	4.8696	-0.2597	0.1136	0.3862	6.5252	8.81	23.31
20	Lipid	2-ethylfuran	3	1	5	16.91	28.1847	1.0853	0.5362	0.5861		14.8	19.5
20	Lipid	2-ethylfuran	2	1	7	22.31	10.7837	0.3256	0.247	0.356		20.1	25.2
20	Lipid	2-ethylfuran	1	1	4	15.7	15.2594	1.3415	0.3538	0.4934	0.2952	11.91	19.91
21	Lipid	2-ethylfuran	3	1	16	74.21	3.3273	-0.3127	0.0468	0.5878		62.9	83.8
21	Lipid	2-ethylfuran	2	1	18	84.51	3.9146	-0.1875	0.0822	0.3378		79.1	93.7
22	Lipid	2-ethylfuran	2	1	42	166.51	4.7512	0.2028	0.0986	0.3371		163.7	176.3
22	Lipid	2-ethylfuran	1	1	34	134.81	2.99167	0.529404	0.055086	0.432082	0.10821	124.01	145.21
23	Branched-chain AA	2-isobutylthiazole	2	1	17	83.31	2.9265	0.4254	0.0749	0.2207		71	94.6
23	Branched-chain AA	2-isobutylthiazole	3	1	27	105.31	6.5543	0.688	0.1566	0.3879		96.4	108.7
24	Branched-chain AA	2-isobutylthiazole	3	3	16	85.41	4.8066	-0.5452	0.0988	0.3548		78.6	96
24	Branched-chain AA	2-isobutylthiazole	2	3	19	97.91	3.5078	-0.4904	0.0961	0.2374		85.8	109.5
25	Branched-chain AA	2-isobutylthiazole	2	9	6	40.21	3.625	-0.4693	0.0875	0.3005		26.2	49.5
25	Branched-chain AA	2-isobutylthiazole	1	9	6	33.2	4.9968	-1.0971	0.1296	0.2962	12.8399	22.51	41.61
26	Branched-chain AA	2-methylbutanal	3	6	7	40.01	3.5773	-0.528	0.1149	0.2442		37.3	50.1
26	Branched-chain AA	2-methylbutanal	2	6	8	48.11	3.8402	-0.2109	0.092	0.3164		33.3	53.6
27	Branched-chain AA	2-methylbutanol	1	5	9	61.3	2.9745	0.8239	0.0752	0.3371	5.6964	44.91	76.81
27	Branched-chain AA	2-methylbutanol	3	5	14	88.81	3.3686	0.3193	0.0713	0.2986		76.8	93.8
28	Branched-chain AA	2-methylbutanol	2	6	8	46.11	6.4938	-0.5889	0.1478	0.3367		38.8	51.8
28	Branched-chain AA	2-methylbutanol	3	6	12	67.91	4.2842	-0.3885	0.1039	0.3163		62.9	79.1
28	Branched-chain AA	2-methylbutanol	1	6	8	52.1	4.4842	-0.993	0.11	0.3372	5.1517	37.31	64.41
29	Branched-chain AA	2-methylbutanol	2	10	9	59.41	6.9506	0.6263	0.1672	0.3487		50.4	64.6
29	Branched-chain AA	2-methylbutanol	3	10	9	59.41	7.6804	0.5082	0.1816	0.3165		52.7	64.6
	Lipid	2-pentylfuran	3	12	5	18.71	3.3562	0.5061	0.0909	0.3682		15.5	23.1
	Lipid	2-pentylfuran	2	12	13	70.51	3.1834	0.1962	0.067	0.3567		79.5	84.5	(position 82.5)
30	Phenolic	2-phenylethanol	2	3	26	132.01	6.1632	0.4164	0.1148	0.5006		122.9	134.1
30	Phenolic	2-phenylethanol	1	3	23	115.5	7.3016	1.306	0.1786	0.4027	1.3954	107.51	119.21
31	Phenolic	2-phenylethanol	2	4	20	99.31	9.8257	0.5978	0.1793	0.4919		95.7	102.9
31	Phenolic	2-phenylethanol	1	4	20	99.3	6.7674	1.5815	0.1571	0.3902	2.2082	95.31	103.81
32	Phenolic	2-phenylethanol	3	5	21	128.01	3.8202	0.3606	0.0775	0.3777				No encontrado
32	Phenolic	2-phenylethanol	1	5	21	128.01	2.33108	0.686216	0.049717	0.374957	2.04956	116.41	128.01 (final)
33	Phenolic	2-phenylethanol	3	8	8	55.81	5.8014	0.4689	0.1279	0.3935		50.5	63.3
33	Phenolic	2-phenylethanol	2	8	8	60.81	11.7073	0.5944	0.2349	0.5309		54.6	65.3
34	Phenolic	2-phenylethanol	2	8	15	108.61	2.9209	0.2868	0.0512	0.5221		88.6	125.4
34	Phenolic	2-phenylethanol	3	8	17	119.01	4.3581	0.4071	0.098	0.3926		105.3	127.4
35	Branched-chain AA	3-methylbutanal	3	1	5	16.91	4.5217	-0.3282	0.0711	0.4861		12.7	25.5
35	Branched-chain AA	3-methylbutanal	2	1	6	21.11	6.7993	-0.4115	0.1306	0.4478		6	16.9	Position 14.7
36	Branched-chain AA	3-methylbutanal	2	1	28	107.71	6.3367	0.4006	0.1206	0.4506		97.3	116
36	Branched-chain AA	3-methylbutanal	3	1	29	110.11	12.0737	0.5897	0.2247	0.5058		106.4	115.5
¿No?	Branched-chain AA	3-methylbutanal	2	5	6	37.41	4.9052	0.3546	0.096	0.4514		27.3	45.4
¿No?	Branched-chain AA	3-methylbutanal	3	5	14	89.81	3.7034	0.2997	0.0602	0.4924		77.3	98.8
37	Branched-chain AA	3-methylbutanal	3	11	14	85.01	4.074	-0.3191	0.0629	0.4853		81.9	93
37	Branched-chain AA	3-methylbutanal	2	11	15	88.41	3.3579	-0.2892	0.059	0.4388		77.6	96.3
38	Branched-chain AA	3-methylbutanenitrile	2	1	28	107.71	2.6846	0.3541	0.0569	0.3514		105.7	122.7
38	Branched-chain AA	3-methylbutanenitrile	3	1	29	114.11	7.4751	0.6174	0.1585	0.3848				107.7 0.5788 0.0000 103.5 109.1 101.3 109.1 123.0 0.6086 0.0000 119.0 125.2 119.0 125.3
39	Branched-chain AA	3-methylbutanenitrile	3	11	11	71.2	4.0085	-0.5078	0.0925	0.3951		65.2	80.6
39	Branched-chain AA	3-methylbutanenitrile	2	11	14	85.01	7.7009	-0.5876	0.1431	0.4377		74.8	88.4
40	Branched-chain AA	3-methylbutanoicacid	2	1	29	109.11	4.7703	0.4626	0.0727	0.5163		105.1	118.1
40	Branched-chain AA	3-methylbutanoicacid	3	1	29	109.11	8.318	0.5954	0.1322	0.5139		107.3	114.3
41	Branched-chain AA	3-methylbutanoicacid	3	5	14	88.81	4.4709	0.4228	0.068	0.5171		79.2	98.9
41	Branched-chain AA	3-methylbutanoicacid	2	5	14	89.81	4.139	0.4271	0.0636	0.5171		79.2	99.1
42	Branched-chain AA	3-methylbutanoicacid	2	7	9	46.81	2.5116	-0.3439	0.0402	0.5542		42.5	56.6
42	Branched-chain AA	3-methylbutanoicacid	3	7	9	46.81	4.1038	-0.4152	0.0652	0.5197		37.7	52.8
43	Branched-chain AA	3-methylbutanoicacid	2	11	13	83.91	12.9441	-0.8393	0.2273	0.5298				No aparece
43	Branched-chain AA	3-methylbutanoicacid	3	11	14	86.01	12.276	-0.774	0.2197	0.5473		82.8	90.1
44	Branched-chain AA	3-methylbutanol	2	1	2	7.81	3.8287	-0.4937	0.0899	0.3699		3.8	16.3
44	Branched-chain AA	3-methylbutanol	1	1	5	16.9	6.0242	-0.8121	0.1237	0.4027	19.0705	9.81	21.11
45	Branched-chain AA	3-methylbutanol	2	4	13	60.71	4.463	0.5016	0.0851	0.3651		57.4	65.4
45	Branched-chain AA	3-methylbutanol	1	4	13	60.7	3.2477	0.6026	0.0634	0.4017	17.0163	46.21	69.41
¿? Sí a 88.8.	Branched-chain AA	3-methylbutanol	2	5	5	34.91	3.7922	0.4766	0.085	0.2814		23.4	41.4
¿?	Branched-chain AA	3-methylbutanol	1	5	9	60.31	2.70775	0.592762	0.066771	0.422084	17.0906	44.91	76.81
¿?	Branched-chain AA	3-methylbutanol	3	5	14	88.81	4.3055	0.5284	0.0758	0.4318		77.8	97.5
46	Branched-chain AA	3-methylbutanol	2	11	15	89.4	10.4403	-0.751	0.1985			82.2	93.7
46	Branched-chain AA	3-methylbutanol	3	11	14	85.01	5.3562	-0.615	0.0952	0.4283		81.9	89.9
46	Branched-chain AA	3-methylbutanol	1	11	13	84.91	2.51561	-0.511028	0.045954	0.444708	17.4343	75.11	108.61
¿?	Apocarotenoid	6-methyl-5-hepten-2-one	1	1	5	17.9	3.4263	-0.2421	0.083	0.3331	7.8775	12.71	33.01
¿?	Apocarotenoid	6-methyl-5-hepten-2-one	2	1	12	53.61	3.3416	-0.1503	0.0713	0.3781				No aparece
47	Apocarotenoid	6-methyl-5-hepten-2-one	2	4	12	57.41	5.2253	-0.1935	0.1047	0.3689		52.3	70.4
47	Apocarotenoid	6-methyl-5-hepten-2-one	3	4	11	55.61	2.8203	-0.1975	0.0699	0.31		46.1	70.6
47	Apocarotenoid	6-methyl-5-hepten-2-one	1	4	11	51.6	4.9852	-0.2878	0.1055	0.3552	7.0328	47.21	65.41
48		Acetone	2	2	13	43.41	3.5119	0.1004	0.077	0.3452		33.4	52.6
48		Acetone	3	2	10	31.51	3.8812	0.1006	0.0641	0.4827		23.8	39
49	Apocarotenoid	B-damascenone	2	1	2	3.81	2.8068	-0.2069	0.0506	0.4458		0	13.3
49	Apocarotenoid	B-damascenone	1	1	2	5.81	4.69555	-0.518628	0.12113	0.288488	454.516	0.01	12.71
50	Apocarotenoid	B-damascenone	2	3	20	99.81	5.8658	-0.2994	0.1175	0.4067		93.2	103.8
50	Apocarotenoid	B-damascenone	3	3	20	100.81	9.0725	-0.4124	0.1919	0.4676		99.6	104.5
51	Apocarotenoid	B-damascenone	2	8	8	57.81	2.6317	0.2027	0.0538	0.4037		42.8	69.6
51	Apocarotenoid	B-damascenone	3	8	8	55.81	3.8023	0.2454	0.0688	0.4296		44.6	67.6
52	Apocarotenoid	B-damascenone	2	10	18	112.51	8.9687	-0.3859	0.1904	0.4107				No aparece
52	Apocarotenoid	B-damascenone	3	10	18	112.51	10.3537	-0.4352	0.213	0.4474				No aparece
52	Apocarotenoid	B-damascenone	1	10	18	112.51	2.73041	-0.385654	0.066153	0.273982	414.406	98.11	final chrom
53	Phenolic	Benzaldehyde	2	1	6	21.11	3.3934	-0.1548	0.0599	0.4351		10.9	29.1
53	Phenolic	Benzaldehyde	1	1	5	16.9	7.444	-0.3354	0.1581	0.39	1.2343	12.71	22.11
54	Phenolic	Benzaldehyde	3	6	7	45	4.9152	-0.2105	0.1071			35.8	53.3
54	Phenolic	Benzaldehyde	1	6	10	62.41	5.33849	-0.320539	0.133959	0.437838	0.887873	53.11	73.61
55	Phenolic	Benzaldehyde	2	10	18	112.51	6.6846	0.2237	0.1279	0.4421				No aparece
55	Phenolic	Benzaldehyde	3	10	17	106.01	6.3316	0.2342	0.132	0.3687		96.9	111.5
55	Phenolic	Benzaldehyde	1	10	18	106.5	5.8274	0.2947	0.1244	0.3978	1.144	97.11	112.51 (final)
56	Phenolic	Benzaldehyde	2	11	18	109.61	6.2009	0.2165	0.119	0.4422		99.7	110.6
56	Phenolic	Benzaldehyde	1	11	17	99.51	2.41666	0.190997	0.051527	0.395671	0.927182	88.01	110.61 (final)
57	Phenolic	Benzophenone	2	7	2	10.31	2.8816	0.1236	0.0709	0.3049		0	20.3
57	Phenolic	Benzophenone	3	7	3	19.81	3.6889	0.1226	0.0972	0.2587		0	25.9
58	Phenolic	Benzylacohol	2	10	18	111.51	3.9313	0.3533	0.0809	0.3922		96.2	112.5
58	Phenolic	Benzylalcohol	3	10	17	104.01	4.3334	0.6801	0.1048	0.2802		89.1	111.5
59	Phenolic	Benzylacohol	2	11	18	106.61	6.0547	0.4489	0.1285	0.4171		98.9	109.6
59	Phenolic	Benzylalcohol	3	11	18	107.61	3.2869	0.5974	0.0813	0.2804		98.3	109.6
60	Phenolic	Benzylnitrile	2	3	18	93.91	8.5318	-0.6068	0.1494	0.5357		87.5	96.9
60	Phenolic	Benzylnitrile	3	3	17	87.91	10.3953	-0.8026	0.2081	0.4928		79.8	96
61	Phenolic	Benzylnitrile	2	8	8	63.81	9.0969	0.6214	0.1577	0.5307		56	67.7
61	Phenolic	Benzylnitrile	3	8	8	60.81	5.2315	0.6501	0.1377	0.3231		52.7	73.2
62	Apocarotenoid	B-ionone	2	1	5	18.91	6.7366	0.3026	0.155	0.3505		12.7	24.6
62	Apocarotenoid	B-ionone	3	1	5	17.91	14.2246	0.6346	0.2785	0.5373		16.9	21.2
63	Apocarotenoid	B-ionone	2	3	19	98.91	5.0094	-0.2597	0.1147	0.3432		87.4	110
63	Apocarotenoid	B-ionone	3	3	18	92.91	5.1938	-0.3573	0.0939	0.4892		81.7	99.8
64	Apocarotenoid	B-ionone	2	12	7	28.9	4.1394	0.3202	0.0892	0.3341		25.9	37.7
64	Apocarotenoid	B-ionone	3	12	5	19.71	2.8407	0.6442	0.0709	0.5451		13.3	24.2
¿?		Butanol	2	10	8	54.01	4.0561	0.3526	0.1058	0.3296		45.1	66.7
¿?		Butanol	3	10	15	86.81	5.7369	0.4453	0.1337	0.2757		81.5	95.7
65	Phenolic	Ethylsalicylate	2	2	6	15.21	9.166	1.4541	0.2026	0.3941		12.2	23.3
65	Phenolic	Ethylsalicylate	3	2	6	15.21	4.42	0.1623	0.0828	0.3895		12.2	21.8
66	Phenolic	Ethylsalicylate	2	9	12	87.71	5.9333	1.1453	0.1279	0.3792		81.5	100.6
66	Phenolic	Ethylsalicylate	3	9	14	98.61	7.5228	0.2381	0.1845	0.3655		93.2	104.3
67	Phenolic	Eugenol	2	2	17	65.31	8.4166	0.9049	0.1393	0.6052		62.3	69
67	Phenolic	Eugenol	3	2	17	66.31	3.2776	0.6201	0.0609	0.5238		62.3	68.3
68	Phenolic	Eugenol	2	3	21	107.51	3.2829	0.5433	0.0516	0.5765		99.8	116.3
68	Phenolic	Eugenol	3	3	21	104.51	3.8709	0.641	0.0652	0.5124		96.9	113.4
68	Phenolic	Eugenol	1	3	21	109.51	3.41238	0.615828	0.080781	0.314982	66.4025	96.91	122.21
69	Phenolic	Eugenol	2	9	14	98.61	22.2957	1.5107	0.4034	0.6555		95.6	101.9
69	Phenolic	Eugenol	3	9	14	98.61	19.7197	1.6149	0.4193	0.6523		96.3	101
69	Phenolic	Eugenol	1	9	14	99.61	4.31326	0.702497	0.107198	0.317475	75.3481	90.51	114.01
¿?	Apocarotenoid	Geranial	1	1	7	22.3	3.3057	-0.2952	0.0803	0.2808	35.6548	10.81	33.01
¿?	Apocarotenoid	Geranial	2	1	13	61.3	2.7416	-0.1567	0.0582	0.3796		49.3	77.2
70	Apocarotenoid	Geranial	2	4	12	57.41	5.1844	-0.2215	0.103	0.372		51.8	64.1
70	Apocarotenoid	Geranial	3	4	13	63.71	4.9169	-0.3038	0.1174	0.3612		52	70.4
70	Apocarotenoid	Geranial	1	4	13	61.7	4.3671	-0.3523	0.1068	0.279	37.5188	49.21	76.71
71	Apocarotenoid	Geranylacetone	2	3	19	98.91	2.6736	-0.2293	0.0594	0.3794		85.6	103.8
71	Apocarotenoid	Geranylacetone	3	3	17	85.91	3.9571	-0.3347	0.0729	0.4538		80.2	95.9
72	Apocarotenoid	Geranylacetone	2	4	13	63.71	9.5417	-0.4582	0.2158	0.4053		57.6	69
72	Apocarotenoid	Geranylacetone	3	4	14	65.41	4.6356	-0.3534	0.0856	0.4635		64.7	70.7
72	Apocarotenoid	Geranylacetone	1	4	15	73.71	3.99385	-0.587132	0.101991	0.323979	86.682	58.41	83.81
73	Apocarotenoid	Geranylacetone	2	6	2	8.81	2.7704	0.2309	0.0603	0.3771		0	19.5
73	Apocarotenoid	Geranylacetone	1	6	4	25.01	3.19355	0.485143	0.076998	0.320374	86.8899	13.81	38.01
74	Phenolic	Guaiacol	2	1	20	95.91	3.5012	0.4168	0.0671	0.4532		88.6	106.4
74	Phenolic	Guaiacol	1	1	29	109.11	4.14605	0.589863	0.065482	0.523842	3.24297	94.31	125.91
75	Phenolic	Guaiacol	2	9	14	96.61	14.3815	0.9007	0.3073	0.4861		92	102.5
75	Phenolic	Guaiacol	3	9	14	97.61	11.6895	1.1564	0.29	0.4209		92	102.1
75	Phenolic	Guaiacol	1	9	15	101.1	17.0146	1.3465	0.3365	0.5313	3.6991	95.61	105.11
76	Lipid	Hexanal	2	1	6	21.11	23.114	0.466	0.4524	0.5617				No aparece
76	Lipid	Hexanal	3	1	5	17.91	29.8102	0.9952	0.5295	0.6489		16.9	19.8
76	Lipid	Hexanal	1	1	5	16.91	24.7877	0.644132	0.47898	0.598435	1.44096	14.71	19.91
77	Lipid	Hexanal	2	3	21	108.51	7.632	-0.2488	0.1286	0.5469		104.7	112.8
77	Lipid	Hexanal	3	3	18	94.91	6.5532	-0.4102	0.0903	0.6243		86.9	103.8
77	Lipid	Hexanal	1	3	21	106.51	5.04765	-0.252879	0.076997	0.596692	0.598051	95.91	117.51
78	Lipid	Hexanoicacid	2	1	4	15.71	4.1882	0.162	0.1047	0.3087		8.2	24.1
78	Lipid	Hexanoicacid	3	1	3	10.91	3.9249	0.0952	0.0983	0.2025		3.8	22.1
	Terpenoid	Linalool	2	1		22.3		-0.2206				12.7	28.8
79	Terpenoid	Linalool	2	1	27	103.31	6.4369	0.2945	0.1515	0.3962		100.6	112.2
79	Terpenoid	Linalool	3	1	29	109.11	11.1764	0.3819	0.2015	0.5073		103.5	113.7
79	Terpenoid	Linalool	1	1	27	101.31	4.52306	0.59014	0.100412	0.40059	39.1503	94.31	113.11
80	Terpenoid	Linalool	2	7	13	76.01	4.3315	0.2372	0.1006	0.3821		73	85.3
80	Terpenoid	Linalool	1	7	16	91.71	5.11943	0.62349	0.113149	0.373968	55.0305	83.01	104.21
81	Terpenoid	Linalool	2	12	6	24.21	3.4333	-0.3698	0.0752	0.3706		19.8	28.9
81	Terpenoid	Linalool	1	12	6	24.21	2.93353	-0.924295	0.061562	0.363429	57.1699	18.71	27.21
82	Phenolic	Methyl salicylate	2	2	7	16.71	4.8807	-0.6173	0.0848	0.5135		10.6	20.2
82	Phenolic	Methyl salicylate	3	2	10	31.51	8.1553	-0.6921	0.1379	0.4962		31.2	34.3
82	Phenolic	Methyl salicylate	1	2	6	15.2	7.2567	-0.8962	0.1162	0.5425	1.7457	9.51	25.21
83	Phenolic	Methyl salicylate	2	5	9	54.31	2.8541	-0.3999	0.0467	0.5055		41.7	70.2
83	Phenolic	Methyl salicylate	3	5	8	51.41	3.349	-0.437	0.0555	0.5484		41.7	63.3
83	Phenolic	Methyl salicylate	1	5	5	32.91	3.498	-0.657	0.0628	0.555	2.1432	23.21	54.31
84	Phenolic	Methyl salicylate	2	9	14	97.61	17.1272	1.0897	0.3493	0.5485		92.4	101.4
84	Phenolic	Methyl salicylate	3	9	14	98.61	19.8954	1.1554	0.3965	0.6182		94.7	100.7
84	Phenolic	Methyl salicylate	1	9	14	99.61	19.848	1.6601	0.4045	0.6257	5.6829	95.61	102.11
85	Phenolic	Methyl salicylate	3	12	10	55.11	2.8222	0.4051	0.0458	0.5475		48.4	70.4
85	Phenolic	Methyl salicylate	1	12	10	51.11	2.74398	0.540879	0.041	0.537614	2.59205	37.71	61.11
86	Lipid	Nonanal	2	1	7	22.31	8.1625	-0.1686	0.1656	0.3976		18.6	24.2
86	Lipid	Nonanal	3	1	1	0.01	2.8597	-0.0797	0.0656	0.242		0	10.9
86	Lipid	Nonanal	1	1	5	17.9	22.761	-0.4004	0.4819	0.6121	3.1238	12.71	19.91
87	Lipid	Nonanal	2	2	5	8.51	3.0776	0.1012	0.0575	0.3892		0	12.2
87	Lipid	Nonanal (LOD muy bajo)	1	2	4	5.31	2.18355	0.110081	0.035145	0.536883	4.09354	0.01	15.71
88	Lipid	Octanal	2	1	7	23.31	9.1089	-0.213	0.235	0.2547		20.1	28.9
88	Lipid	Octanal	3	1	2	9.81	2.684	-0.0771	0.065	0.2594		0	22.1
89	Lipid	Pentanal	2	1	5	16.91	3.0083	-0.1619	0.0721	0.2678				No aparece
89	Lipid	Pentanal	1	1	5	17.9	21.6925	-0.6257	0.4937	0.5534	1.1841	13.71	21.11
90	Lipid	Pentanal	2	7	17	94.21	2.7821	0.1564	0.0712	0.2797		81.8	100.2
90	Lipid	Pentanal	3	7	17	93.21	2.8692	0.1464	0.0619	0.3027		82.2	104.2
	Lipid	Pentanoicacid	2	1	8	28.21	4.2509	-0.138	0.0893	0.3431		16.9	33
91	Phenolic	Phenylacetaldehyde	2	4	21	99.91	7.9627	0.4066	0.1444	0.4624		94.1	102.9
91	Phenolic	Phenylacetaldehyde	1	4	21	99.9	4.7637	0.3548	0.0957	0.4089	1.4294	95.31	103.81
92	Phenolic	Phenylacetaldehyde	2	6	8	46.11	8.6972	-0.3851	0.1651	0.4661		41.8	51.3
92	Phenolic	Phenylacetaldehyde	1	6	12	68.9	6.4646	-0.3933	0.1491	0.4384	0.9652	58.61	74.61
93	Phenolic	Phenylacetaldehyde	2	8	8	61.81	6.5225	0.339	0.1286	0.4722		55.8	68.2
93	Phenolic	Phenylacetaldehyde	1	8	8	62.81	3.05343	0.257763	0.060702	0.461457	0.728876	51.31	72.91
94	Terpenoid	Terpineol	2	1	7	22.31	4.8404	-0.1822	0.0904	0.4603		20.1	29.9
94	Terpenoid	Terpineol	1	1	4	16.7	11.9269	-0.5088	0.2761	0.445	2.4532	10.91	19.91
95	Terpenoid	Terpineol	2	1	13	60.3	2.6371	0.1444	0.0531			47.5	77.3
95	Terpenoid	Terpineol	3	1	13	62.31	5.8123	0.2701	0.1285	0.4444		52.2	69.2
95	Terpenoid	Terpineol	1	1	14	69.21	2.54963	0.230413	0.053575	0.456196	0.585603	50.61	88.51
96	Terpenoid	Terpineol	2	1	27	103.31	9.0529	0.2583	0.1826	0.491		95.2	106.7
96	Terpenoid	Terpineol	3	1	29	109.11	11.5112	0.3733	0.2398	0.4262		104.7	113.5
96	Terpenoid	Terpineol	1	1	20	109.11	3.3514	0.2674	0.075	0.4039	2.1071	94.31	119.01
97	Terpenoid	Terpineol	2	3	21	106.51	4.0558	0.1728	0.0805	0.4602		99.1	116.2
97	Terpenoid	Terpineol	3	3	22	111.61	2.9579	0.1767	0.0566	0.4651		99	122.5
97	Terpenoid	Terpineol	1	3	22	109.5	4.2486	0.2878	0.0868	0.4102	2.1594	98.91	119.21
	Terpenoid	Terpineol	2	7	13	76.01	6.5224	0.215	0.1291	0.4666		73	81.9
	Terpenoid	Terpineol	2	12	6	24.21	4.2197	-0.3102	0.0847	0.4655		20.6	30.3

## Sheet: Ch 1
Pathway	Trait	Season	Chrom	Position	LOD Score	Additive	R2	LODmax-2	LODmax+2		Overlapping
Apocarotenoid	B-damascenone	2	1	3.81	2.8068	-0.2069	0.0506	0.01	13.3
Apocarotenoid	B-damascenone	1	1	5.81	4.69555	-0.518628	0.12113	0.01	12.71
Apocarotenoid	B-damascenone	common	1					0.01	13.3		0	12.7
Lipid	(E)-2-heptenal	2	1	14.71	5.288	0.1746	0.1079	6.7	23.8
Lipid	(E)-2-heptenal	3	1	15.71	11.8444	0.3785	0.2488	11.4	16.9
Lipid	(E)-2-heptenal	common	1					6.7	23.8		11.4	16.9
Lipid	(E)-2-hexenal	3	1	15.71	19.5573	0.5887	0.4359	13.6	16.7
Lipid	(E)-2-hexenal	1	1	16.9	12.5484	0.5831	0.2721	12.71	19.91
Lipid	(E)-2-hexenal	2	1	19.91	7.3807	0.2461	0.1624	9.81	27.21
Lipid	(E)-2-hexenal	common	1					9.81	27.21		13.6	16.7
Lipid	(E,E)-2,4-hexadienal	1	1	16.9	18.336	1.4873	0.3574	13.71	18.91
Lipid	(E,E)-2,4-hexadienal	3	1	16.91	25.9061	1.2658	0.5152	15.1	19.4
Lipid	(E,E)-2,4-hexadienal	2	1	22.11	8.7653	0.3174	0.2112	17	27.1
Lipid	(E,E)-2,4-hexadienal	common	1					13.71	27.1		17	18.9
Lipid	(Z)-3-hexenal	1	1	16.91	15.5784	1.01678	0.311534	13.71	19.91
Lipid	(Z)-3-hexenal	3	1	16.91	26.2146	1.0854	0.5077	15	19.4
Lipid	(Z)-3-hexenal	2	1	21.11	8.7735	0.308	0.2	16.2	27.6
Lipid	(Z)-3-hexenal	common	1					13.71	27.6		16.2	19.4
Lipid	2-ethylfuran	1	1	15.7	15.2594	1.3415	0.3538	11.91	19.91
Lipid	2-ethylfuran	3	1	16.91	28.1847	1.0853	0.5362	14.8	19.5
Lipid	2-ethylfuran	2	1	22.31	10.7837	0.3256	0.247	20.1	25.2
Lipid	2-ethylfuran	common	1					11.91	25.2
Lipid	Hexanal	1	1	16.91	24.7877	0.644132	0.47898	14.71	19.91
Lipid	Hexanal	3	1	17.91	29.8102	0.9952	0.5295	16.9	19.8
Lipid	Hexanal	2	1	21.11	23.114	0.466	0.4524	16.91	24.21
Lipid	Hexanal	common	1					14.71	24.21		16.9	19.8
Lipid	Hexanoicacid	3	1	10.91	3.9249	0.0952	0.0983	3.8	22.1
Lipid	Hexanoicacid	2	1	15.71	4.1882	0.162	0.1047	8.2	24.1
Lipid	Hexanoic acid	common	1					3.8	24.1		8.2	22.1
Lipid	Nonanal	3	1	0.01	2.8597	-0.0797	0.0656	0.01	10.9
Lipid	Nonanal	1	1	17.9	22.761	-0.4004	0.4819	12.71	19.91
Lipid	Nonanal	2	1	22.31	8.1625	-0.1686	0.1656	18.6	24.2
Lipid	Nonanal	common	1					0.01	24.2
Lipid	Octanal	3	1	9.81	2.684	-0.0771	0.065	0.01	22.1
Lipid	Octanal	2	1	23.31	9.1089	-0.213	0.235	20.1	28.9
Lipid	Octanal	common	1					0.01	28.9		20.1	22.1
Lipid	Pentanal	2	1	16.91	3.0083	-0.1619	0.0721	3.01	29.11
Lipid	Pentanal	1	1	17.9	21.6925	-0.6257	0.4937	13.71	21.11
Lipid	Pentanal	common	1					3.01	29.11		13.7	21.1
Terpenoid	Terpineol	1	1	16.7	11.9269	-0.5088	0.2761	10.91	19.91
Terpenoid	Terpineol	2	1	22.31	4.8404	-0.1822	0.0904	20.1	29.9
Terpenoid	Terpineol	common	1					10.91	29.9
Branched-chain AA	3-methylbutanal	2	1	14.71	7.47939	-0.445476	0.149661	5.81	24.21
Branched-chain AA	3-methylbutanal	3	1	16.91	4.5217	-0.3282	0.0711	12.7	25.5
Branched-chain AA	3-methylbutanal	common	1					5.81	25.5		12.7	24.2
Branched-chain AA	3-methylbutanol	2	1	7.81	3.8287	-0.4937	0.0899	3.8	16.3
Branched-chain AA	3-methylbutanol	1	1	16.9	6.0242	-0.8121	0.1237	9.81	21.11
Branched-chain AA	3-methylbutanol	common	1					3.8	21.11		9.8	16.3
Phenolic	Benzaldehyde	1	1	16.9	7.444	-0.3354	0.1581	12.71	22.11
Phenolic	Benzaldehyde	2	1	21.11	3.3934	-0.1548	0.0599	10.9	29.1
Phenolic	Benzaldehyde	common	1					10.9	29.1		12.7	22.1
Apocarotenoid	B-ionone	3	1	17.91	14.2246	0.6346	0.2785	16.9	21.2
Apocarotenoid	B-ionone	2	1	18.91	6.7366	0.3026	0.155	12.7	24.6
Apocarotenoid	B-ionone	common	1					12.7	24.6		16.9	21.2
Apocarotenoid	6-methyl-5-hepten-2-one	1	1	17.9	3.4263	-0.2421	0.083	12.71	33.01
Apocarotenoid	6-methyl-5-hepten-2-one	2	1	53.61	3.3416	-0.1503	0.0713	39.01	69.81
Apocarotenoid	6-methyl-5-hepten-2-one	common	1					12.71	69.81
Apocarotenoid	Geranial	1	1	22.3	3.3057	-0.2952	0.0803	10.81	33.01
Apocarotenoid	Geranial	2	1	61.3	2.7416	-0.1567	0.0582	49.3	77.2
Apocarotenoid	Geranial	common	1					10.81	77.2
Terpenoid	Terpineol	2	1	60.3	2.6371	0.1444	0.0531	47.5	77.3
Terpenoid	Terpineol	3	1	62.31	5.8123	0.2701	0.1285	52.2	69.2
Terpenoid	Terpineol	1	1	69.21	2.54963	0.230413	0.053575	50.61	88.51
Terpenoid	Terpineol	common	1					47.5	88.51		52.2	69.2
Lipid	(Z)-3-hexenal	3	1	73.2	2.6634	-0.2903	0.0382	62.6	84.5
Lipid	(Z)-3-hexenal	2	1	85.5	2.7419	-0.1676	0.0595	71	94.5
Lipid	(Z)-3-hexenal	common	1					62.6	94.5		71	84.5
Lipid	2-ethylfuran	3	1	74.21	3.3273	-0.3127	0.0468	62.9	83.8
Lipid	2-ethylfuran	2	1	84.51	3.9146	-0.1875	0.0822	79.1	93.7
Lipid	2-ethylfuran	common	1					62.9	93.7		79.1	83.8
Phenolic	Guaiacol	2	1	95.91	3.5012	0.4168	0.0671	88.6	106.4
Phenolic	Guaiacol	1	1	109.11	4.14605	0.589863	0.065482	94.31	125.91
Phenolic	Guaiacol	common	1					88.6	125.91		94.3	106.4
Terpenoid	Linalool	1	1	101.31	4.52306	0.59014	0.100412	94.31	113.11
Terpenoid	Linalool	2	1	103.31	6.4369	0.2945	0.1515	100.6	112.2
Terpenoid	Linalool	3	1	109.11	11.1764	0.3819	0.2015	103.5	113.7
Terpenoid	Linalool	common	1					94.31	113.7		103.5	112.2
Terpenoid	Terpineol	2	1	103.31	9.0529	0.2583	0.1826	95.2	106.7
Terpenoid	Terpineol	1	1	109.11	3.3514	0.2674	0.075	94.31	119.01
Terpenoid	Terpineol	3	1	109.11	11.5112	0.3733	0.2398	104.7	113.5
Terpenoid	Terpineol	common	1					94.31	119.01		104.7	106.7
Branched-chain AA	2-isobutylthiazole	2	1	83.31	2.9265	0.4254	0.0749	71	94.6
Branched-chain AA	2-isobutylthiazole	3	1	105.31	6.5543	0.688	0.1566	96.4	108.7
Branched-chain AA	2-isobutylthiazole	common	1					71	108.7
Branched-chain AA	3-methylbutanal	2	1	107.71	6.3367	0.4006	0.1206	97.3	116
Branched-chain AA	3-methylbutanal	3	1	110.11	12.0737	0.5897	0.2247	106.4	115.5
Branched-chain AA	3-methylbutanal	common	1					97.3	116		106.4	115.5
Branched-chain AA	3-methylbutanenitrile	2	1	107.71	2.6846	0.3541	0.0569	105.7	122.7
Branched-chain AA	3-methylbutanenitrile	3	1	114.11	7.4751	0.6174	0.1585	103.31	125.91
Branched-chain AA	3-methylbutanenitrile	common	1					103.31	125.91		105.7	122.7
Branched-chain AA	3-methylbutanoic acid	2	1	109.11	4.7703	0.4626	0.0727	105.1	118.1
Branched-chain AA	3-methylbutanoic acid	3	1	109.11	8.318	0.5954	0.1322	107.3	114.3
Branched-chain AA	3-methylbutanoic acid	common	1					105.1	118.1		107.3	114.3
Lipid	2-ethylfuran	1	1	134.81	2.99167	0.529404	0.055086	124.01	145.21
Lipid	2-ethylfuran	2	1	166.51	4.7512	0.2028	0.0986	163.7	176.3
Lipid	2-ethylfuran	common	1					124.01	176.3
Lipid	(Z)-3-hexenal	1	1	150.21	4.30549	0.513565	0.079471	140.51	158.41
Lipid	(Z)-3-hexenal	2	1	165.51	5.6135	0.2322	0.1146	163.8	175.3
Lipid	(Z)-3-hexenal	common	1					140.51	175.3
Lipid	(E,E)-2,4-hexadienal	1	1	150.5	6.08	0.7922	0.0996	144.21	154.51
Lipid	(E,E)-2,4-hexadienal	2	1	165.51	4.66	0.2173	0.1008	162.8	176.3
Lipid	(E,E)-2,4-hexadienal	common	1					144.21	176.3
Additive value negative (TO937 > Moneymaker)
Additive value positive (Moneymaker > TO-937)

## Sheet: Ch 2
Pathway	Trait	Season	Chrom	Position	LOD Score	Additive	R2	LODmax-2	LODmax+2		Overlapping
Lipid	Nonanal	2	2	8.51	3.0776	0.1012	0.0575	0.01	12.2
Lipid	Nonanal	1	2	5.31	2.18355	0.110081	0.035145	0.01	15.71
Lipid	Nonanal	common	2					0.01	15.71		0	12.2
Phenolic	Methyl salicylate	2	2	16.71	4.8807	-0.6173	0.0848	10.6	20.2
Phenolic	Methyl salicylate	3	2	31.51	8.1553	-0.6921	0.1379	31.2	34.3
Phenolic	Methyl salicylate	1	2	15.2	7.2567	-0.8962	0.1162	9.51	25.21
Phenolic	Methyl salicylate	common	2					9.51	34.3
Phenolic	Ethylsalicylate	2	2	15.21	9.166	1.4541	0.2026	12.2	23.3
Phenolic	Ethylsalicylate	3	2	15.21	4.42	0.1623	0.0828	12.2	21.8
Phenolic	Ethylsalicylate	common	2					12.2	23.3		12.2	21.8
	Acetone	3	2	31.51	3.8812	0.1006	0.0641	23.8	39
	Acetone	2	2	43.41	3.5119	0.1004	0.077	33.4	52.6
	Acetone	common	2					23.8	52.6		33.4	39
Lipid	(E,E)-2,4-decadienal	3	2	44.41	2.8604	-0.2825	0.0641	37.6	52.9
Lipid	(E,E)-2,4-decadienal	2	2	71.91	3.4754	-0.2643	0.0752	63.6	85.4
Lipid	(E,E)-2,4-decadienal	common	2					37.6	85.4
Phenolic	Eugenol	2	2	65.31	8.4166	0.9049	0.1393	62.3	69
Phenolic	Eugenol	3	2	66.31	3.2776	0.6201	0.0609	62.3	68.3
Phenolic	Eugenol	common	2					62.3	69		62.3	68.3
Additive value negative (TO937 > Moneymaker)
Additive value positive (Moneymaker > TO-937)

## Sheet: Ch 3
Pathway	Trait	Season	Chrom	Position	LOD Score	Additive	R2	LODmax-2	LODmax+2		Overlapping
Lipid	(Z)-3-hexenal	1	3	56.81	4.17487	-0.497161	0.070795	48.61	63.91
Lipid	(Z)-3-hexenal	3	3	95.91	3.5233	-0.3349	0.0508	85.8	109.5
Lipid	(Z)-3-hexenal	common	3					48.61	109.5
Lipid	Hexanal	3	3	94.91	6.5532	-0.4102	0.0903	86.9	103.8
Lipid	Hexanal	1	3	106.51	5.04765	-0.252879	0.076997	95.91	117.51
Lipid	Hexanal	2	3	108.51	7.632	-0.2488	0.1286	104.7	112.8
Lipid	Hexanal	common	3					95.91	117.51
Lipid	(E)-2-heptenal	3	3	88.91	2.9794	-0.1906	0.0583	77.3	95.9
Lipid	(E)-2-heptenal	2	3	109.61	2.6223	-0.1198	0.0501	109.5	114.5
Lipid	(E)-2-heptenal*	common	3					77.3	114.5
Branched-chain AA	2-isobutylthiazole	3	3	85.41	4.8066	-0.5452	0.0988	78.6	96
Branched-chain AA	2-isobutylthiazole	2	3	97.91	3.5078	-0.4904	0.0961	85.8	109.5
Branched-chain AA	2-isobutylthiazole	common	3					78.6	109.5		85.8	96
Apocarotenoid	B-damascenone	2	3	99.81	5.8658	-0.2994	0.1175	93.2	103.8
Apocarotenoid	B-damascenone	3	3	100.81	9.0725	-0.4124	0.1919	99.6	104.5
Apocarotenoid	B-damascenone	common	3					93.2	104.5		99.6	103.83
Apocarotenoid	B-ionone	3	3	92.91	5.1938	-0.3573	0.0939	81.7	99.8
Apocarotenoid	B-ionone	2	3	98.91	5.0094	-0.2597	0.1147	87.4	110
Apocarotenoid	B-ionone	common	3					81.7	110		87.4	99.8
Apocarotenoid	Geranylacetone	3	3	85.91	3.9571	-0.3347	0.0729	80.2	95.9
Apocarotenoid	Geranylacetone	2	3	98.91	2.6736	-0.2293	0.0594	85.6	103.8
Apocarotenoid	Geranylacetone	common	3					80.2	103.8		85.6	95.9
Phenolic	Benzylnitrile	3	3	87.91	10.3953	-0.8026	0.2081	79.8	96
Phenolic	Benzylnitrile	2	3	93.91	8.5318	-0.6068	0.1494	87.5	96.9
Phenolic	Benzylnitrile	common	3					79.8	96.9		87.5	96
Terpenoid	Terpineol	2	3	106.51	4.0558	0.1728	0.0805	99.1	116.2
Terpenoid	Terpineol	1	3	109.5	4.2486	0.2878	0.0868	98.91	119.21
Terpenoid	Terpineol	3	3	111.61	2.9579	0.1767	0.0566	99	122.5
Terpenoid	Terpineol	common	3					98.91	122.5		99.1	116.2
Phenolic	Eugenol	3	3	104.51	3.8709	0.641	0.0652	96.9	113.4
Phenolic	Eugenol	2	3	107.51	3.2829	0.5433	0.0516	99.8	116.3
Phenolic	Eugenol	1	3	109.51	3.41238	0.615828	0.080781	96.91	122.21
Phenolic	Eugenol	common	3					96.91	122.21		99.8	113.4
Phenolic	2-phenylethanol	1	3	115.5	7.3016	1.306	0.1786	107.51	119.21
Phenolic	2-phenylethanol	2	3	132.01	6.1632	0.4164	0.1148	122.9	134.1
Phenolic	2-phenylethanol	common	3					107.51	134.1
Additive value negative (TO937 > Moneymaker)
Additive value positive (Moneymaker > TO-937)
* Due to its low LOD score, QTL for (E)-2-heptenal should be considered as secondary to those of metabolically related compounds (Z)-3-hexenal and hexanal.

[truncated: 9 more sheets: Ch 4, Ch 5, Ch 6, Ch 7, Ch 8, Ch 9, Ch 10, Ch 11, Ch 12]
