# Supplementary material for: Identification, introgression, and validation of fruit volatile QTLs from a red-fruited wild tomato species
Source: J Exp Bot. 2016 Dec 31;68(3):429–42. doi: 10.1093/jxb/erw455 (PMC5444475; doi:10.1093/jxb/erw455)
Supplement: supplementary_table_S5 [file erw455_suppl_supplementary_table_S5.xlsx]

## Sheet: Table S5
		Total variability explained					Total variability explained (%)				p-value
Compound	Genotype	Environment	Interaction GxE	Total		Genotype	Environment	Interaction GxE		Genotype	Environment	Interaction GxE
Ethanol	42.9821	141.055	71.2018	731.735		0.05874	0.192768	0.0973054		0.0115	<0,0001	0.0117
Acetone	1.70407	0.700937	2.22845	29.7034		0.0573695	0.0235979	0.0750234		0.1084	0.0233	0.454
3-methylbutanal	15.9662	13.8671	24.7716	276.156		0.0578159	0.0502147	0.0897015		0.173	0.0009	0.3727
Butanol	25.862	15.4381	15.9994	182.34		0.141834	0.0846666	0.0877449		<0,0001	<0,0001	0.0701
2-methylbutanal	10.5815	24.5731	58.528	849.875		0.0124507	0.0289138	0.0688666		0.9899	0.0176	0.7176
1-penten-3-ol	39.6377	14.8179	5.25958	111.101		0.356772	0.133373	0.0473405		<0,0001	<0,0001	0.1949
1-penten-3-one	31.8933	12.4251	4.52987	101.349		0.314688	0.122597	0.0446958		<0,0001	<0,0001	0.6544
Pentanal	14.0164	11.4889	6.21646	83.2202		0.168425	0.138054	0.0746989		<0,0001	<0,0001	0.3607
2-ethylfuran	43.5593	25.1996	6.25358	111.724		0.389883	0.225552	0.0559735		<0,0001	<0,0001	0.1663
3-methylbutanol	72.3047	1.53469	39.943	285.976		0.252835	0.0053665	0.139673		<0,0001	0.3489	0.0009
2-methylbutanol	67.1388	27.6059	36.439	243.566		0.275649	0.113341	0.149606		<0,0001	<0,0001	<0,0001
(E)-2-methyl-2-butenal	22.3654	38.7293	13.1624	234.342		0.0954391	0.165268	0.0561675		0.0003	<0,0001	0.5452
(E)-2-pentenal	26.8855	23.0765	5.77047	101.126		0.265861	0.228196	0.0570622		<0,0001	<0,0001	<0,0001
1-pentanol	20.1307	5.7298	12.5503	110.733		0.181795	0.0517443	0.113338		<0,0001	0.0002	0.0357
(Z)-3-hexenal	94.2749	34.1266	22.6021	252.221		0.373779	0.135304	0.0896123		<0,0001	<0,0001	0.0006
Hexanal	112.507	9.1025	13.142	227.737		0.494022	0.0399694	0.0577069		<0,0001	<0,0001	0.134
3-methylbutanoic acid	69.5746	24.4631	19.549	345.572		0.201332	0.0707902	0.05657		<0,0001	<0,0001	0.692
(E)-2-hexenal	95.3084	24.2684	25.1572	227.662		0.41864	0.106598	0.110502		<0,0001	<0,0001	<0,0001
Pentanoic acid	0.989645	0.355567	1.97864	44.2251		0.0223775	0.00803994	0.0447402		0.9242	0.3555	0.982
(E,E)-2,4-hexadienal	78.761	40.6208	21.8996	243.02		0.324093	0.16715	0.0901144		<0,0001	<0,0001	<0,0001
Hexanoic acid	7.8047	1.17811	7.59456	194.072		0.0402155	0.00607048	0.0391327		0.4777	0.4165	0.9845
(E)-2-heptenal	47.0813	15.6889	10.7423	152.065		0.309613	0.103172	0.0706428		<0,0001	<0,0001	0.1999
Benzaldehyde	41.801	21.8857	25.8655	256.854		0.162742	0.0852068	0.100701		<0,0001	<0,0001	0.0653
6-methyl-5-hepten-2-one	32.353	28.2398	20.7075	181.913		0.177849	0.155238	0.113832		<0,0001	<0,0001	0.006
2-pentylfuran	39.0154	35.0565	14.168	202.761		0.192421	0.172896	0.0698754		<0,0001	<0,0001	0.3139
Octanal	4.15096	4.23183	6.63234	118.786		0.0349449	0.0356257	0.0558344		0.7816	0.0183	0.9649
Benzylalcohol	133.619	56.3669	61.348	899.358		0.148572	0.0626746	0.0682131		0.0001	<0,0001	0.0809
2-isobutylthiazole	67.6202	91.2016	20.8612	367.356		0.184073	0.248265	0.0567874		<0,0001	<0,0001	0.354
Phenylacetaldehyde	37.5734	42.152	72.98	840.672		0.0446945	0.0501408	0.0868115		0.413	0.0011	0.4543
(E)-2-octenal	72.2516	136.881	51.9606	936.416		0.0771576	0.146175	0.0554888		0.02	<0,0001	0.803
Acetophenone	8.50959	24.0713	18.7773	250.13		0.0340207	0.0962352	0.0750702		0.6275	<0,0001	0.5925
2-ethylhexanoic acid	15.9312	7.48671	16.4036	312.78		0.0509342	0.023936	0.0524445		0.2187	0.027	0.8798
Guaiacol	660.839	168.154	96.2981	1154.56		0.572373	0.145643	0.0834068		<0,0001	<0,0001	<0,0001
Linalool	145.206	3.2783	19.1172	331.691		0.437775	0.0098836	0.0576356		<0,0001	0.1062	0.3442
Nonanal	3.3456	5.27698	6.40934	104.572		0.0319933	0.0504626	0.0612912		0.7349	0.0014	0.863
2-phenylethanol	77.7954	31.4497	23.9936	311.697		0.249587	0.100898	0.0769773		<0,0001	<0,0001	0.1434
Octanoic acid	21.8132	25.1259	37.2416	484.519		0.0450203	0.0518574	0.076863		0.2747	0.0003	0.4222
Benzylnitrile	42.2205	15.3358	30.3612	469.388		0.089948	0.0326719	0.0646825		0.0215	0.0126	0.8106
Decanal	13.7016	4.28006	20.4684	375.981		0.0364423	0.0113837	0.05444		0.5699	0.1949	0.8909
Terpineol	67.5574	2.44844	7.04463	120.672		0.559843	0.02029	0.0583783		<0,0001	0.003	0.0936
Methyl salicylate	488.776	43.7602	29.9154	785.895		0.621936	0.055682	0.0380654		<0,0001	<0,0001	0.1941
Geranial	41.9392	55.3219	39.7593	293.8		0.142747	0.188298	0.135328		<0,0001	<0,0001	0.0036
Ethyl salicylate	27.4029	79.1806	47.0944	560.176		0.0489184	0.14135	0.0840707		0.2136	<0,0001	0.3166
1-nitro-2-phenylethane	106.95	53.165	49.2843	594.733		0.179829	0.0893931	0.0828679		<0,0001	<0,0001	0.3404
(E,E)-2,4-decadienal	60.5613	1.31532	42.8957	270.421		0.223952	0.00486397	0.158626		<0,0001	0.3307	<0,0001
Eugenol	408.591	46.3656	30.7775	657.596		0.62134	0.0705077	0.0468031		<0,0001	<0,0001	0.0175
beta-damascenone	67.5892	0.329301	15.569	212.761		0.317677	0.00154775	0.073176		<0,0001	0.7427	0.2679
Geranylacetone	43.3352	5.35638	38.4094	345.896		0.125284	0.0154855	0.111043		0.0009	0.1162	0.1669
beta-ionone	69.3988	9.55666	17.4932	234.581		0.295842	0.0407393	0.0745721		<0,0001	0.0005	0.0005
Benzophenone	2.88607	8.20913	5.68489	112.047		0.0257577	0.0732651	0.0507367		0.8633	0.0001	0.9517
