# Supplementary material for: Identification, introgression, and validation of fruit volatile QTLs from a red-fruited wild tomato species
Source: J Exp Bot. 2016 Dec 31;68(3):429–42. doi: 10.1093/jxb/erw455 (PMC5444475; doi:10.1093/jxb/erw455)
Supplement: supplementary_table_S6 [file erw455_suppl_supplementary_table_S6.xlsx]

## Sheet: Table S6
Ratio to 'Moneymaker' values in the same location. A, Alginet; M, Málaga; O, Orihuela.
ID	MM A	MM M	MM O	1-1 A	1-1 M	1-1 O	1-2 A	1-2 M	1-2 O	2-1 A	2-1 M	2-1 O	3-3 A	3-3 M	3-3 O	4-2 A	4-2 M	4-2 O	6-2 A	6-2 M	6-2 O	8-1 A	8-1 M	8-1 O	9-2 A	9-2 M	9-2 O	9-4 A	9-4 M	9-4 O	10-2 A	10-2 M	10-2 O	11-2 A	11-2 M	11-2 O	12-2 A	12-2 M	12-2 O
Ethanol	1	1	1	0.674498	1.45839	1.30716	1.06043	1.00729	1.43434	1.54973	0.919455	2.08627	1.09339	0.943533	1.44705	0.581733	0.617169	1.2682	6.02378	0.512748	1.67147	0.392285	0.573526	1.30748	0.705219	1.17956	1.18006	0.555983	1.19236	1.25672	0.849	2.12382	2.15511	0.395619	0.70373	1.54449	0.668122	3.45364	1.5959
Acetone	1	1	1	0.980156	1.03215	0.956558	1.00173	0.99005	1.01779	0.852101	0.928573	1.08439	1.19345	0.967521	1.1624	1.03798	0.923587	0.969315	1.08288	0.952505	1.05285	0.995379	1.10491	1.00291	1.16041	1.20055	1.02684	0.999345	0.877958	1.02764	1.13766	0.868889	1.13535	0.874919	0.848795	0.981479	1.11512	0.939641	1.01083
3-methylbutanal	1	1	1	0.945791	1.04824	1.70543	0.690631	1.36661	0.753248	1.15591	0.778754	2.18098	0.884713	0.719027	1.63005	0.804793	0.968973	0.99224	0.718251	0.717695	1.34563	0.584306	1.04617	1.16443	1.30823	1.19286	2.43321	0.727364	0.663377	1.31572	1.40726	0.843604	1.5225	0.584503	0.846386	1.21912	1.49704	0.743859	1.75637
Butanol	1	1	1	0.73848	0.51483	0.697485	1.32791	1.15917	0.842946	1.27481	0.716897	1.68982	1.09884	0.719569	1.5038	0.837834	0.556308	0.753067	1.22809	0.818865	1.02293	0.773806	0.503674	0.827177	0.983411	1.13193	1.08054	0.917293	0.769054	1.05916	1.0128	1.07068	0.941076	0.748912	0.677039	0.713141	1.0431	1.60223	1.25367
2-methylbutanal	1	1	1	0.939224	1.18648	1.37851	0.699848	1.79451	1.94455	2.01736	0.503445	1.10619	0.969215	0.561451	1.7044	0.811282	0.571591	1.08005	0.983226	0.591342	1.89398	0.790876	1.30484	0.787695	0.790404	1.58641	1.53724	1.10366	0.353574	1.42516	0.64851	0.659541	1.21404	0.609396	1.00862	1.8001	0.747817	0.765839	2.29752
1-penten-3-ol	1	1	1	0.656858	0.426867	0.420191	1.17147	1.32106	1.03244	1.19941	1.41689	1.72416	0.996903	1.22296	1.29041	0.941858	1.13446	1.02455	0.916831	1.22332	1.21549	0.680052	0.754847	0.894598	1.12509	1.45057	1.20779	0.893473	0.868431	0.979886	1.03917	1.24232	1.18883	0.638485	0.737283	0.766858	1.01238	0.936471	0.924563
1-penten-3-one	1	1	1	0.712387	0.418487	0.532414	1.08362	1.20857	1.14591	1.16686	1.34322	1.78926	1.00925	1.22667	1.22375	0.896697	0.954373	1.03177	1.20051	1.25747	1.20058	0.740073	0.726928	0.875088	1.18626	1.21688	1.20927	0.902146	0.847932	0.906805	1.00945	1.08779	1.08905	0.591199	0.642381	0.773587	1.06479	0.876965	1.0144
Pentanal	1	1	1	0.861997	0.973557	0.823293	1.40732	1.25824	1.05065	1.03604	1.16613	1.11109	1.64959	1.42369	1.35714	0.969158	1.02019	0.843372	0.686238	0.72483	1.0149	1.04153	1.05926	1.34048	1.16002	0.98424	1.12672	0.846726	0.860566	1.03212	1.00228	0.861854	1.25038	0.624132	0.778362	0.968868	1.02252	1.25042	1.00569
2-ethylfuran	1	1	1	0.510527	0.264452	0.326574	0.981619	1.30881	1.08381	1.04988	1.41101	1.16427	1.1362	1.39399	1.15779	0.794877	1.03126	0.841834	1.19544	1.5756	1.16062	0.736881	0.880276	0.877188	1.17603	1.42529	0.975794	1.09806	0.91927	0.832837	1.10181	1.19842	0.973225	0.64367	0.868602	0.690278	1.06273	0.976966	0.992365
3-methylbutanol	1	1	1	0.920121	0.91287	1.28055	0.806574	0.384334	0.645861	1.47623	0.493944	1.63987	0.895987	0.47997	0.831497	0.431269	0.50833	1.33212	2.02309	0.84183	1.37906	0.512485	0.540731	1.41896	1.21403	1.79815	1.94105	0.750595	0.898882	1.03212	2.1691	2.73444	1.94115	0.608367	0.645436	1.90089	1.71372	1.67334	1.28954
2-methylbutanol	1	1	1	1.11786	1.07723	1.08027	1.46942	0.991404	1.06433	1.38549	0.625448	1.19594	0.836641	0.848219	0.865271	0.766462	1.34362	2.15259	2.6811	1.69959	2.19075	0.189459	0.467224	0.628097	0.835749	1.5592	1.35628	1.21093	0.970937	1.07285	1.33317	2.0592	0.60021	0.563967	0.892943	0.960063	2.0081	1.96731	1.36775
(E)-2-methyl-2-butenal	1	1	1	0.928252	0.864925	0.818173	1.3139	1.76832	1.17208	1.24726	0.843467	1.35349	0.951912	1.01336	1.00257	1.13554	1.30668	1.87178	1.1718	1.11175	1.5473	0.547238	0.957056	0.833408	0.733876	1.18871	0.968977	1.04423	0.761764	0.897998	1.08949	1.25088	0.780183	0.664381	0.842906	0.747672	1.41698	1.06986	1.57685
(E)-2-pentenal	1	1	1	0.820736	0.385862	0.720091	1.14314	1.29347	1.10285	1.30704	1.32005	1.91309	1.08932	1.36249	1.36767	0.932569	0.996749	0.928435	1.42496	1.35256	1.30533	0.70686	0.726166	0.8529	0.981308	1.36491	1.12356	0.960242	0.960451	0.933895	1.04115	1.04813	1.11653	0.659401	0.66317	0.778144	1.04131	0.959973	1.12144
1-pentanol	1	1	1	0.714065	0.837568	0.606824	1.5956	1.59104	0.962424	1.09027	1.50016	1.05201	1.28135	1.45704	1.20464	1.05656	1.23494	0.957219	0.690392	0.572899	1.02893	1.08603	1.25174	1.29713	1.12766	1.35257	1.25614	0.798351	0.945457	1.23701	0.924877	0.925878	1.27264	0.576064	0.87496	1.00376	0.865926	1.19252	0.867019
(Z)-3-hexenal	1	1	1	0.466234	0.110259	0.280092	0.857901	1.15614	0.892346	0.965584	1.43129	1.22669	0.979795	1.29219	1.1842	0.789136	0.871266	0.850873	1.21478	1.71411	1.25043	0.761736	0.855273	0.802145	1.05732	1.40003	1.06857	1.16825	0.901951	0.925609	1.082	1.3402	1.00532	0.60385	0.716772	0.773911	1.03568	0.981622	1.07901
Hexanal	1	1	1	0.316836	0.171063	0.223633	1.31648	1.36629	0.759395	0.836312	1.36888	0.887432	1.89614	1.60009	1.5095	0.928977	1.1038	0.78864	0.804259	0.748351	0.917438	1.00677	1.19116	1.15879	1.29086	1.347	1.09568	1.01967	0.975017	1.10453	0.953049	0.91182	1.19975	0.505256	0.660806	0.751038	1.0476	1.36962	0.948942
3-methylbutanoic acid	1	1	1	0.858702	0.870123	0.986979	0.380234	0.378637	0.848635	0.942982	0.684835	1.45419	0.798671	0.925125	0.794201	0.756425	1.32711	2.07004	1.04605	1.3716	1.91387	1.17465	1.89492	3.28307	1.29371	2.1087	2.36971	0.814047	0.676972	0.862095	1.82523	1.64488	1.85172	0.90178	1.14404	2.50722	1.14958	0.810394	0.945196
(E)-2-hexenal	1	1	1	0.543157	0.103304	0.25421	1.08931	1.36017	0.963501	1.01748	1.36329	1.28696	1.07907	1.20666	1.18316	0.856382	0.970693	0.840846	1.22237	1.41084	1.12296	0.669366	0.767608	0.860963	0.96246	1.24939	1.00842	0.93016	1.00898	0.829323	1.06569	1.16619	0.998621	0.570256	0.605791	0.652961	1.00433	0.995502	1.05513
Pentanoic acid	1	1	1	0.995686	1.17205	1.06979	0.895384	1.01639	0.992258	1.00033	0.960169	1.04908	1.11246	0.97866	0.913561	0.998865	0.967134	1.2373	0.979657	1.04149	1.2752	0.984606	1.10186	1.174	1.05026	1.05607	1.13816	1.06886	0.89471	1.15921	1.11349	1.21959	1.10827	1.00192	1.02341	0.954036	1.08688	1.06283	1.00394
(E,E)-2,4-hexadienal	1	1	1	0.447812	0.115098	0.248856	0.908117	1.27013	1.07243	1.09184	1.26281	1.6339	1.08946	1.33419	1.34865	0.743222	0.943391	0.906117	1.28105	1.71585	1.37846	0.640108	0.758623	0.755065	1.06633	1.46405	1.02021	1.1887	0.85288	0.882726	1.12936	1.57278	1.01904	0.520086	1.04573	0.681205	1.07291	0.920464	1.10681
Hexanoic acid	1	1	1	1.33443	1.77278	1.05504	1.58117	1.16154	0.933409	1.03382	0.956905	1.04702	1.17216	1.08921	0.981152	1.5672	1.3948	1.30499	1.00826	0.786267	1.21033	0.866314	1.06494	1.11592	1.15482	0.996231	1.07131	1.50464	0.991327	1.16535	1.39495	1.39166	1.16543	1.10149	0.900727	1.01657	0.978879	1.05834	0.920091
(E)-2-heptenal	1	1	1	0.496242	0.548937	0.436524	1.60459	1.63539	1.1148	0.964822	1.45385	1.49011	1.71847	1.59854	1.72441	1.10079	1.22555	1.14856	0.9244	0.658999	1.2825	1.07187	1.21565	1.49407	1.18804	1.227	1.271	0.943453	0.9609	1.15829	0.978221	0.961459	1.4218	0.574801	0.828035	0.962476	1.07356	1.53801	1.11344
Benzaldehyde	1	1	1	0.886477	1.26597	1.22464	1.04501	1.73975	0.866929	1.54867	1.54078	2.98133	0.920392	1.54398	1.25456	0.93042	0.876629	0.798839	1.60118	1.19052	1.25652	0.660168	1.26519	0.81727	1.09154	2.87925	1.83679	1.58004	0.780161	1.38944	1.23528	1.21198	1.04655	0.51595	0.756034	0.804555	1.47442	1.06221	1.43085
6-methyl-5-hepten-2-one	1	1	1	0.81693	0.690851	0.750617	1.0448	1.49049	0.814341	0.44363	1.35134	1.01814	1.5487	1.52501	1.97918	1.15791	1.27736	1.01306	0.615979	0.748045	0.927648	0.87654	1.5116	1.37237	0.947501	0.908641	1.21079	0.897267	1.22479	1.26437	0.893298	1.07141	2.25618	0.477408	0.806017	0.649474	0.890611	1.60053	0.998836
2-pentylfuran	1	1	1	0.597054	0.618249	0.380678	1.61441	1.49044	0.924969	0.805273	1.48333	1.14473	1.9272	1.49045	1.33896	1.3136	1.16618	0.968015	0.689742	0.719115	1.18237	0.932969	1.18539	1.14761	1.338	1.47658	1.06954	0.989933	1.18763	1.08802	0.790342	0.80459	1.24378	0.636762	0.843569	0.71646	1.04346	1.24951	0.970162
Octanal	1	1	1	0.950233	0.896085	1.09983	1.03884	0.829033	1.13017	1.00442	0.704111	1.26348	1.11557	1.30924	1.08037	1.03125	1.10868	1.22256	0.962405	0.762762	1.2028	0.975944	0.9088	1.07444	1.24857	1.07379	1.17862	0.976868	0.586014	1.32208	1.00094	0.804093	1.11982	0.91596	0.609962	1.12576	1.07432	1.14164	1.29256
Benzylalcohol	1	1	1	0.82331	6.0999	0.957714	0.898994	1.90388	0.837492	1.53794	3.03449	2.86863	0.693008	4.94212	0.669821	0.465064	1.79429	0.80353	3.26861	4.08959	1.1791	0.479518	1.00853	0.783769	0.951419	11.1937	3.03372	1.216	1.68717	1.66554	1.34718	1.76908	0.872734	0.183495	0.857066	0.65847	1.35112	1.02729	1.93073
2-isobutylthiazole	1	1	1	0.95838	0.866879	1.24452	0.435096	0.285433	0.694009	0.894449	1.13691	1.30801	1.68837	0.903603	1.41211	1.2697	0.7411	1.02093	0.670967	0.539086	0.847464	0.815671	0.587302	0.919589	1.89411	1.13405	2.35532	0.748711	0.712662	1.49766	1.30358	0.683416	3.17088	0.591983	0.326873	1.08928	1.63225	1.24061	1.60906
Phenylacetaldehyde	1	1	1	0.880384	1.51467	2.04971	0.669372	2.6782	0.875244	1.55336	1.36287	5.68108	0.898468	1.18131	1.66194	2.14447	1.66687	1.65066	1.2421	0.950075	1.86943	0.644483	2.15223	0.895185	0.598969	2.82572	1.36778	1.41149	0.646452	1.20445	0.778081	0.981779	0.843781	0.736331	1.38231	1.20933	1.29709	1.03299	2.23806
(E)-2-octenal	1	1	1	0.90944	1.65963	1.1717	2.44213	2.07149	0.977812	1.18194	2.15772	2.05883	2.15074	2.19081	1.99416	1.09845	1.31944	1.18777	0.6299	0.316214	0.707702	1.27733	1.59657	2.06631	1.11944	1.39708	1.62231	0.891977	0.597815	1.83213	1.39092	1.28399	3.42406	0.600971	0.79492	0.685864	0.81239	1.58685	0.627694
Acetophenone	1	1	1	0.903666	1.13972	1.48521	1.13204	1.23212	1.30374	1.43006	0.985569	2.05111	0.95233	1.26799	1.56959	0.94219	1.28008	1.27763	1.29667	0.708933	1.44164	1.10731	1.36093	1.42972	0.724329	1.10085	1.1291	1.03645	0.546768	1.58515	1.10637	0.69063	1.41264	0.921633	0.626973	1.53988	1.01036	1.24814	1.49895
2-ethylhexanoic acid	1	1	1	1.39505	1.98945	1.01808	1.63343	0.97889	0.763375	0.909638	0.862728	1.25341	1.08825	1.13575	0.930632	2.07187	1.26986	1.33552	0.993897	0.62238	1.04515	0.890113	0.833195	0.996347	1.60779	1.18419	1.01039	1.55693	1.04197	1.12434	1.53093	1.57931	1.17666	1.31013	0.852202	1.06041	1.09616	1.01193	0.584841
Guaiacol	1	1	1	0.933965	0.873669	0.759865	1.41164	1.7726	0.944935	2.46349	3.22559	1.79355	0.930187	0.847335	0.812628	0.959437	3.04288	0.88073	1.09759	1.16487	0.542613	1.09696	1.96106	1.42163	0.00265943	0.140916	0.0273949	1.13169	1.5854	0.976857	1.02976	2.85959	0.953753	0.787197	1.52997	1.54727	1.66195	2.70946	1.88412
Linalool	1	1	1	0.761475	0.85949	1.12702	0.121006	0.383126	0.377042	1.28159	2.06929	1.01189	0.486706	0.774592	0.597883	0.477454	0.630944	0.396298	1.06139	1.53839	0.812346	1.10201	1.4966	0.627799	0.876142	1.1215	0.761461	1.27229	1.99697	1.38568	2.65369	3.3968	1.77515	1.24189	2.15597	1.49373	1.2967	1.15101	0.802951
Nonanal	1	1	1	1.09183	1.31223	1.39716	0.885916	0.986219	1.19423	1.05087	0.767362	1.30532	1.03414	1.20509	1.26829	0.974104	1.2264	1.27251	1.04622	0.799721	1.03618	0.912824	1.09234	1.20753	1.00599	1.04536	1.24073	1.03554	0.819218	1.49766	0.984933	0.741694	1.2689	1.08696	0.79098	1.24281	1.07348	1.11981	1.2654
2-phenylethanol	1	1	1	1.08611	1.34256	0.959064	1.32639	1.69281	0.873914	1.19879	1.82262	2.31952	0.982766	1.47972	0.543992	2.46264	2.9256	3.31897	1.13648	1.24447	0.867289	0.511946	1.01322	0.765488	1.11482	3.81478	2.51997	1.62653	1.15151	1.14005	1.18579	1.09806	1.00951	0.668865	0.948103	0.909135	1.59577	1.48987	1.14501
Octanoic acid	1	1	1	0.919403	1.94158	1.07879	1.03755	0.825253	0.881926	0.430611	2.63729	1.3192	0.440834	1.0838	0.952021	1.58615	1.38899	1.4378	0.959786	0.885466	1.57581	0.618949	1.1476	1.10083	1.9079	0.98068	0.934247	0.990909	0.794672	1.23539	0.943334	1.62852	1.52223	0.785595	0.856345	1.3332	0.464816	0.840335	0.852183
Benzylnitrile	1	1	1	0.911779	1.32357	1.96928	0.93627	1.18507	0.908421	0.98821	1.43718	4.66664	2.03989	2.00009	3.27898	1.6077	1.23834	1.50323	1.3733	1.10343	2.2007	0.637399	1.13718	0.923874	0.720875	1.55872	0.858696	1.11568	1.093	1.59015	0.704866	0.706473	1.30261	0.793477	0.709283	1.60801	1.16218	0.837432	1.6597
Decanal	1	1	1	0.831237	1.43339	1.75958	0.84718	1.02311	1.22323	0.829008	1.05296	0.978925	0.817887	1.21769	1.87742	1.07534	1.17452	1.79709	0.819798	0.938415	0.956335	1.0474	1.26568	1.10035	0.917853	1.06261	1.41166	1.18141	1.07	2.13084	1.37276	0.923623	2.34772	0.934761	1.01131	1.12115	0.998502	1.28877	0.622382
Terpineol	1	1	1	0.863678	0.996766	1.17493	0.268848	0.562038	0.522432	1.14343	1.29383	1.13135	0.619057	0.840135	0.734193	0.60429	0.775942	0.571481	1.04858	1.13682	0.907908	0.927065	1.20487	0.796212	0.869753	0.994878	0.895017	1.1981	1.34838	1.33851	2.44024	2.03899	1.74916	1.22768	1.34624	1.44749	1.21238	1.06344	0.938668
Methyl salicylate	1	1	1	0.89277	1.16054	1.43123	2.66926	2.34098	1.24604	2.95193	4.8631	4.2464	0.793413	0.638116	0.667805	0.791226	1.69182	0.574518	1.30776	1.65465	0.643667	1.08994	1.96408	1.3055	0.0234515	0.131991	0.0479156	1.90498	2.71731	1.70702	1.06231	1.62816	0.876239	0.923426	1.13597	1.0868	1.43702	2.56822	1.63394
Geranial	1	1	1	0.69203	0.739608	0.287421	1.00828	1.68041	0.565424	0.413314	1.66862	1.0999	1.60623	1.60495	1.77465	1.23704	1.40079	1.05541	0.454692	0.70002	1.03185	0.829734	1.64969	1.48854	1.00037	0.977726	0.886087	0.968376	1.45949	1.27654	0.925101	1.3223	3.1324	0.629757	1.16903	0.828686	0.821115	1.61111	0.685038
Ethyl salicylate	1	1	1	0.717605	1.54653	1.4918	1.98843	1.09715	1.38784	0.712848	0.58436	1.86019	0.968918	1.14017	1.56548	0.841628	1.29319	1.25703	2.08344	0.495896	1.0974	0.649094	1.07637	1.36173	0.415533	0.670794	1.19712	1.05174	0.995055	1.80802	1.17734	1.06782	1.88962	0.56369	0.500864	1.74984	0.858431	3.15684	1.42973
1-nitro-2-phenylethane	1	1	1	1.10568	1.38286	1.52248	0.462356	0.629032	0.590909	0.449096	2.30533	1.63212	1.798	1.85846	0.987868	2.7311	3.71894	1.92959	0.34703	0.641101	0.941996	0.666253	1.16661	1.1463	1.84205	3.22748	5.24717	1.30377	1.83137	1.76606	0.788793	0.723511	3.08307	0.445179	1.19561	0.950309	1.33053	1.36109	0.87636
(E,E)-2,4-decadienal	1	1	1	0.883099	0.918629	1.16985	2.96466	1.81214	0.860272	0.855593	1.66223	1.4917	2.11099	1.87508	2.14191	0.913505	1.01434	1.1837	0.22539	0.0799073	0.72745	0.862172	1.0726	1.2773	1.52743	2.11231	1.32118	0.952649	1.238	1.24367	1.13423	1.25721	1.84851	0.758961	1.1034	0.952496	0.656064	0.788178	1.11307
Eugenol	1	1	1	0.846772	0.726548	1.31066	0.646924	0.89583	0.920009	0.964603	0.754508	0.487907	0.56337	0.699227	1.28732	1.08972	0.806108	0.851327	1.57523	1.4019	0.964686	0.434767	1.02191	1.23408	0.0364648	0.0613368	0.0232889	1.02329	1.5788	1.22253	1.15249	1.75968	1.42054	0.553462	0.36207	0.645869	0.766586	1.27111	0.778871
beta-damascenone	1	1	1	1.18728	0.887734	0.864986	1.12099	1.26561	0.508455	1.07972	1.82258	1.01926	3.27745	2.60389	1.97245	0.877304	0.791747	0.485792	0.617438	0.79736	0.643621	0.918818	1.14449	0.672771	0.661018	0.679522	0.649583	1.24162	1.50134	1.40119	1.1048	1.24789	1.52172	0.597244	1.0528	0.519439	0.9611	1.30346	0.727278
Geranylacetone	1	1	1	0.484321	0.522063	0.511813	1.40669	2.25424	0.942985	0.374673	1.5691	0.703791	1.99592	1.31051	1.21445	1.42777	1.50847	0.731115	0.291993	0.761861	1.13441	0.636516	1.75222	1.59782	0.891764	1.10423	0.956076	1.13408	1.6872	1.17393	0.878256	1.78053	1.81639	0.382532	1.57745	0.49989	1.16563	1.84924	1.77765
beta-ionone	1	1	1	0.352591	0.348473	0.358983	1.1822	1.59433	0.88133	0.997586	2.14205	1.78757	1.60109	1.12621	1.50943	0.785999	0.947284	0.634434	0.659197	1.23806	1.31022	0.657862	1.40848	1.1719	1.38915	1.82349	1.06965	0.889274	1.23509	1.06943	0.710906	1.21299	1.47814	0.658498	1.26699	0.997162	0.819053	1.01519	0.782681
Benzophenone	1	1	1	1.04991	1.13378	1.21057	0.857909	0.912052	1.15133	1.16684	0.793487	1.38266	0.90347	1.02335	1.256	1.1254	1.11732	1.20733	0.869722	0.844289	1.07541	0.77832	1.03106	1.21431	0.974533	0.986116	1.29884	1.12809	0.802245	1.46889	1.02703	0.594501	1.08981	1.02797	0.866858	1.38971	1.01257	0.940645	1.16657
